# Supplementary material for: Single-cell RNA sequencing of terminal ileal biopsies identifies signatures of Crohn’s disease pathogenesis
Source: Nat Genet. 2026 Jun 15;58(7):1610–9. doi: 10.1038/s41588-026-02634-7 (PMC13364666; doi:10.1038/s41588-026-02634-7)
Supplement: Supplementary file 4 — Supplementary Tables 1, 2, 5 and 6. [file 41588_2026_2634_MOESM4_ESM.xlsx]

## Sheet: TableS1
cell_type	gene_markers
Stem cells OLFM4+	OLFM4
Stem cells OLFM4+ LGR5+	LGR5
Stem cells MKI67+	MKI67
Enterocytes BEST4+	BEST4, CA7
Enterocytes OLFM4+	OLFM4
Enterocytes GPX2	GPX2
Enterocytes KR20T+	KRT20
Enterocytes IFI27+	IFI27
Enterocytes ALDOB+	ALDOB
Enterocytes top/middle villus	ALPI, APOA4, APOC3
Goblet cells	CLCA1, SPDEF, FCGBP, MUC2, ATOH1, SPINK4
Goblet cells BCAS1+	BCAS1
Goblet cells MKI67+	MKI67
Goblet cells top/middle villus	KLF4, NT5E, SLC17A5, EGFR
Enteroendocrine cells	NTS, PYY, GCG, PRPH, ISL1
Enterochromaffin cells	TPH1, NPW, CES1
Tuft cells	POU2F3, PTGS1, LRMP, SH2D6, PLCG2
Monocytes S100A8/9+	S100A8, S100A9
Monocytes SOD2+	SOD2
Macrophages CCL3/4+ CXCL9/10+	CCL3, CCL4, CXCL9, CXCL10, IL1A
Macrophages ITGA4+	ITGA4
Macrophages CD163+	CD163, MAF, CSF1R, SELENOP, C1QA, C1QB, C1QC
cDC1	XCR1, BATF3, CLEC9A
pDCs/cDC2	IL3RA, IRF4, ZEB1, FLT3
Mast cells	MS4A2, TPSAB1
T cells CD4+ memory	CD4, CD40LG, IL7R
T cells CD4+ memory CXCR6+	CXCR6
T cells CD4+ naive	CCR7, SELL
T cells CD8+ LEF1+	LEF1
T cells CD8+ PASK+	PASK
T cells CD4+ Treg	FOXP3, TIGIT, CTLA4
T cells CD4- CD8-	CD8A, CD8B, MBNL1
T cells CD8+ TRGC2+	TRGC2
T cells CD8+ GZMK+	GZMK, GZMH, KLRG1
T cells gd	TRGC1, TRDC, GZMA, GZMB, FCER1G
ILCs	IL1R1, ALDOC, LST1, TNFSF4
B cells	FAU, EEF1A1, UBA52, RPS14
B cells activated	CKS1B, RRM2, STMN1, TUBA1B, HMGN2, HMGB2, MKI67
B cells naive	IGHD, IGHM, FCER2
B cells memory FCRL2+	BANK1, FCRL2
B cells germinal centre/plasmablasts	CD19, TCL1A
Plasma B cells	CD38, XBP1, JCHAIN
Fibroblasts	ADAMDEC1, PDGFRA, BMP4, LUM, COL1A2, COL3A1, COL1A1
Endothelial cells	PECAM1, VWF, PLVAP, ACKR1, CD36
Pericyte cells	NOTCH3, PDGFRB, CSPG4

## Sheet: TableS2
Study cell type	Kong et al. 2023 cell type	Kong cell type (n cells)	Within Kong cell type, study cell type label (n cells)	Fraction	Average celltypist confidence
Fibroblasts	Fibroblasts NPY SLITRK6	1735	1699	0.979251	0.981399
Plasma B cell XBP1/CD38++	Plasma cells	44574	20857	0.467919	0.971977
Plasma B cell XBP1/CD38+	Plasma cells	44574	22855	0.512743	0.971963
cDC1	DC1	2039	1970	0.96616	0.959023
T cells CD8+ TRGC2+	T cells CD8	20149	10145	0.503499	0.957996
Goblet cells top villus	Goblet cells MUC2 TFF1	12668	7191	0.567651	0.952789
Endothelial cells	Endothelial cells CA4 CD36	3190	3042	0.953605	0.951154
Tuft cells	Tuft cells	1431	1241	0.867226	0.943511
T cells CD4- CD8-	T cells CD4 FOSB	16385	10731	0.654928	0.935191
Enteroendocrine cells	L cells	818	591	0.722494	0.932937
Enterochromaffin cells	Enterochromaffin cells	501	407	0.812375	0.931254
T cells CD4+ naive	T cells Naive CD4	3699	726	0.196269	0.924456
B cells	B cells	12548	9636	0.767931	0.91725
Mast cells	Mast cells	5956	4582	0.769308	0.907119
Stem cells MKI67+	Epithelial Cycling cells	7678	6904	0.899192	0.903619
Pericyte cells	Pericytes HIGD1B STEAP4	1150	741	0.644348	0.896163
Enterocytes progenitor crypt GPX2+	Paneth cells	3818	2952	0.77318	0.896042
Goblet cells BCAS1+	Goblet cells MUC2 TFF1	12668	443	0.03497	0.895097
T cells gd	IELs ID3 ENTPD1	5026	3804	0.756864	0.891203
B cells naive	B cells	12548	821	0.0654288	0.889393
T cells CD4+ Treg	Tregs	6313	1323	0.209568	0.88587
T cells CD4+ memory	T cells CD4 IL17A	10275	2852	0.277567	0.884003
Macrophages CD163-lo	Monocytes CHI3L1 CYP27A1	81	77	0.950617	0.883587
Enterocytes mid villus ALDOB+	Enterocytes TMIGD1 MEP1A	44045	20548	0.466523	0.875937
Goblet cells bottom villus	Goblet cells MUC2 TFF1-	3099	1522	0.491126	0.871103
B cells memory FCRL2+	B cells	12548	1411	0.112448	0.870935
T cells CD4+ PASK+	Tregs	6313	908	0.14383	0.870263
Goblet cells mid villus	Goblet cells SPINK4	860	78	0.0906977	0.866924
Enterocytes top villus	Enterocytes TMIGD1 MEP1A	44045	4735	0.107504	0.861035
Enterocytes BEST4+	Enterocytes BEST4	784	403	0.514031	0.859115
Plasma B cell XBP1/CD38++++	Paneth cells	3818	5	0.00130959	0.858658
Enterocytes mid villus IFI27-hi	Epithelial cells METTL12 MAFB	1210	46	0.0380165	0.857528
Enterocytes bottom villus IFI27-lo	Enterocytes TMIGD1 MEP1A GSTA1	1244	238	0.191318	0.847953
T cells CD4+ memory CXCR6+	T cells CD4 IL17A	10275	727	0.0707543	0.843254
Enterocytes progenitor crypt OLFM4-hi	Stem cells OLFM4 LGR5	5322	3248	0.610297	0.840702
Macrophages CCL3/4+ CXCL9/10+	Monocytes S100A8 S100A9	735	119	0.161905	0.834288
T cells CD8+ GZMK+	T cells CD8 KLRG1	6323	1037	0.164004	0.827508
B cells activated	Cycling cells	4413	834	0.188987	0.825348
Enterocytes precursor crypt KRT20++	Stem cells OLFM4 GSTA1	4411	866	0.196327	0.822505
Stem cells OLFM4+ LGR5+	Stem cells OLFM4	14842	982	0.0661636	0.819174
Monocytes S100A8/9+	Neutrophils S100A8 S100A9	27	5	0.185185	0.818217
Enterocytes precursor crypt KRT20+	Stem cells OLFM4 GSTA1	4411	380	0.0861483	0.817163
Enterocytes progenitor crypt OLFM4-lo	Stem cells OLFM4 GSTA1	4411	1114	0.25255	0.81608
Macrophages ITGA4+	Monocytes S100A8 S100A9	735	176	0.239456	0.809701
ILCs	ILCs	711	294	0.413502	0.797598
B cells germinal centre/plasmablasts	B cells AICDA LRMP	1187	239	0.201348	0.795734
Monocytes SOD2+	Neutrophils S100A8 S100A9	27	3	0.111111	0.790796
Enterocytes mid villus IFI27-lo	Enterocytes TMIGD1 MEP1A	44045	4184	0.0949938	0.785076
Enterocytes bottom villus IFI27-hi	Enterocytes TMIGD1 MEP1A GSTA1	1244	35	0.028135	0.764912
Macrophages CD163-hi	Macrophages CCL3 CCL4	6376	111	0.017409	0.762644
T cells CD4- CD8-lo	T cells OGT	3268	102	0.0312118	0.724916
Stem cells OLFM4+	Stem cells OLFM4 PCNA	2459	257	0.104514	0.707508
Goblet cells crypt MKI67+	Goblet cells MUC2 TFF1-	3099	148	0.0477573	0.704855
pDCs/cDC2	DC2 CD1D	2793	2	0.000716076	0.667013
T cells CD8+ tissue-resident	Monocytes HBB	249	1	0.00401606	0.53717
Plasma B cell XBP1/CD38+++	Epithelial HBB HBA	1138	1	0.000878735	0.520761

## Sheet: TableS5
R	manual_annotation	category
0.979	Enterocytes progenitor crypt GPX2+	Enterocyte
0.955	Plasma B cell XBP1/CD38++	Plasma B cell
0.951	Goblet cells bottom villus	Secretory
0.927	Stem cells MKI67+	Stem cell
0.901	Enterocytes progenitor crypt OLFM4++	Enterocyte
0.895	Stem cells OLFM4+ LGR5+	Stem cell
0.893	Goblet cells crypt MKI67+	Secretory
0.891	Goblet cells top villus	Secretory
0.883	Macrophages ITGA4+	Myeloid
0.854	Enterocytes precursor crypt KRT20++	Enterocyte
0.848	B cells memory FCRL2+	B cell
0.848	Goblet cells BCAS1+	Secretory
0.832	Macrophages CD163++	Myeloid
0.831	Plasma B cell XBP1/CD38+	Plasma B cell
0.821	T cells gd	T cell
0.819	T cells CD4+ memory CXCR6+	T cell
0.813	Enterocytes progenitor crypt OLFM4+	Enterocyte
0.81	Enterocytes BEST4+	Enterocyte
0.804	Goblet cells mid villus	Secretory
0.746	T cells CD4+ Treg	T cell
0.734	Enteroendocrine cells	Secretory
0.732	B cells naive	B cell
0.725	T cells CD4+ PASK+	T cell
0.724	Enterocytes bottom villus IFI27+	Enterocyte
0.715	Enterocytes mid villus ALDOB+	Enterocyte
0.704	T cells CD4+ memory	T cell
0.701	Macrophages CD163+	Myeloid
0.678	cDC1	Myeloid
0.676	Enterocytes top villus	Enterocyte
0.676	Tuft cells	Secretory
0.664	B cells	B cell
0.656	B cells activated	B cell
0.653	T cells CD8+ TRGC2+	T cell
0.645	T cells CD8+ GZMK+	T cell
0.644	T cells CD4- CD8-	T cell
0.643	Monocytes S100A8/9+	Myeloid
0.643	Fibroblasts	Mesenchymal
0.641	T cells CD4+ naive	T cell
0.639	Enterocytes precursor crypt KRT20+	Enterocyte
0.622	Endothelial cells	Mesenchymal
0.611	B cells germinal centre/plasmablasts	B cell
0.609	Pericyte cells	Mesenchymal
0.587	Enterocytes bottom villus IFI27++	Enterocyte
0.584	Mast cells	Myeloid
0.571	Enterocytes mid villus IFI27++	Enterocyte
0.567	Enterochromaffin cells	Secretory
0.564	Enterocytes mid villus IFI27+	Enterocyte
0.496	Monocytes SOD2+	Myeloid
0.459	T cells CD4- CD8- MBNL1+	T cell
0.439	Macrophages CCL3/4+ CXCL9/10+	Myeloid
0.419	Stem cells OLFM4+	Stem cell
0.401	ILCs	T cell
0.373	Plasma B cell XBP1/CD38++++	Plasma B cell
0.319	T cells CD8+ tissue-resident	T cell
0.28	T cells CD4+ LEF1+	T cell
0.119	pDCs/cDC2	Myeloid
0.08	Plasma B cell XBP1/CD38+++	Plasma B cell

## Sheet: TableS6
manual_annotation	category	annot_id	signed_ranking	leadingEdge	qvalue_bh	annot_coef	ES	cohort	de_comparisons	minuslog10qval	regulation	significant	neg_log10_qvalue_bh
Enterocytes mid villus ALDOB+	Enterocyte	FOLDING ASSEMBLY PEPTIDE LOADING OF CLASS I MHC	TRUE	HLA-F,PDIA3,HLA-E,HLA-C,HSPA5,TAPBP,SEC23A,CALR,SEC24D,HLA-B,SEC24A,HLA-A,SAR1B	0.00115267	2.36932	0.739393	Full	Full cohort [CD uninflamed vs Healthy]	2.93829	up-regulated	TRUE	2.93829
Enterocytes mid villus ALDOB+	Enterocyte	ANTIGEN PROCESSING CROSS PRESENTATION	TRUE	HLA-F,PSME2,PDIA3,HLA-E,PSMD1,HLA-C,PSME1,TAPBP,CALR,HLA-B	0.0326523	2.09969	0.619286	Full	Full cohort [CD uninflamed vs Healthy]	1.48609	up-regulated	TRUE	1.48609
Enterocytes mid villus ALDOB+	Enterocyte	CLASS I MHC MEDIATED ANTIGEN PROCESSING PRESENTATION	TRUE	HLA-F,UBR2,PSME2,PDIA3,HLA-E,PSMD1,HLA-C,UBE2D3,HSPA5,PSME1,TAPBP,UBE2R2,SEC23A,CALR,SEC24D,HLA-B,SEC24A,SH3RF1,UBE2K,HLA-A,HERC4,RNF19A,SAR1B	0.00048455	2.18562	0.499263	Full	Full cohort [CD uninflamed vs Healthy]	3.31466	up-regulated	TRUE	3.31466
Enterocytes progenitor crypt OLFM4++	Enterocyte	ANTIGEN PROCESSING CROSS PRESENTATION	TRUE	PSMB9,PSMB8,PSMA5,PSMA3,CTSS,PSME2,PDIA3,CALR,SEC61G,CYBA,HLA-C,PSME1,SEC61B,TAPBP	0.00696962	2.01294	0.568614	Full	Full cohort [CD uninflamed vs Healthy]	2.15679	up-regulated	TRUE	2.15679
Enterocytes progenitor crypt OLFM4++	Enterocyte	CLASS I MHC MEDIATED ANTIGEN PROCESSING PRESENTATION	TRUE	SEC31A,RNF213,PSMB9,PSMB8,PSMA5,UBE2L3,UBE2D2,PSMA3,WWP1,CTSS,HSPA5,PSME2,PDIA3,HERC4,CALR,UBR2,SEC61G,UBE3C,UBE2K,CYBA,UBE3A,HLA-C,SH3RF1,PSME1,SEC61B,TAPBP,CANX,UBE2D3,HUWE1	3.62917534999367e-05	2.35752	0.553778	Full	Full cohort [CD uninflamed vs Healthy]	4.44019	up-regulated	TRUE	4.44019
Enterocytes progenitor crypt OLFM4++	Enterocyte	ER PHAGOSOME PATHWAY	TRUE	PSMB9,PSMB8,PSMA5,PSMA3,PSME2,PDIA3,CALR,SEC61G,HLA-C,PSME1,SEC61B	0.020793	1.97218	0.600703	Full	Full cohort [CD uninflamed vs Healthy]	1.68208	up-regulated	TRUE	1.68208
Enterocytes progenitor crypt OLFM4+	Enterocyte	CLASS I MHC MEDIATED ANTIGEN PROCESSING PRESENTATION	TRUE	SEC31A,PSMB9,RNF213,UBE2R2,SEC23A,PSME2,UBE3C,UBE2K,TAPBP,PDIA3,HECTD1,HSPA5,LMO7,FBXO11,UBR2,CALR,NPEPPS,HERC4,SEC61B,ITCH,WWP1,HLA-C,PSMB8,UBE2D3,FBXW7,UBE3A,HLA-B,TRIP12,FBXL20	0.0265602	1.82872	0.464149	Full	Full cohort [CD uninflamed vs Healthy]	1.57577	up-regulated	TRUE	1.57577
Goblet cells bottom villus	Secretory	FOLDING ASSEMBLY PEPTIDE LOADING OF CLASS I MHC	TRUE	HSPA5,PDIA3,CALR,HLA-C,HLA-E,SEC24D,CANX,HLA-B,B2M,HLA-A,TAPBP	0.0279851	2.3516	0.684722	Full	Full cohort [CD uninflamed vs Healthy]	1.55307	up-regulated	TRUE	1.55307
Goblet cells bottom villus	Secretory	ANTIGEN PROCESSING CROSS PRESENTATION	TRUE	SEC61B,PDIA3,CALR,HLA-C,SEC61A1,CYBA,SEC61G,HLA-E,PSME1,HLA-B,B2M,HLA-A,TAPBP	0.000110736	2.90027	0.761186	Full	Full cohort [CD uninflamed vs Healthy]	3.95571	up-regulated	TRUE	3.95571
Goblet cells bottom villus	Secretory	ER PHAGOSOME PATHWAY	TRUE	SEC61B,PDIA3,CALR,HLA-C,SEC61A1,SEC61G,PSME1,HLA-B,B2M,HLA-A	0.00330941	2.6182	0.810564	Full	Full cohort [CD uninflamed vs Healthy]	2.48025	up-regulated	TRUE	2.48025
Goblet cells crypt MKI67+	Secretory	FOLDING ASSEMBLY PEPTIDE LOADING OF CLASS I MHC	TRUE	SEC24D,PDIA3,HSPA5,HLA-E,HLA-C,B2M,HLA-A,CALR,HLA-B,SEC31A,CANX,TAPBP	0.000371552	2.3917	0.794222	Full	Full cohort [CD uninflamed vs Healthy]	3.42998	up-regulated	TRUE	3.42998
Goblet cells crypt MKI67+	Secretory	ANTIGEN PROCESSING CROSS PRESENTATION	TRUE	PSMA3,SEC61G,PSMA5,PDIA3,PSMB1,HLA-E,PSMB9,PSMB8,SEC61A1,PSMA4,PSMA7,HLA-C,B2M,PSMD14,SEM1,HLA-A,UBA52,CALR,RPS27A,PSMD1,HLA-B,UBC,TAPBP	1.25731223689111e-08	2.85775	0.751689	Full	Full cohort [CD uninflamed vs Healthy]	7.90056	up-regulated	TRUE	7.90056
Goblet cells crypt MKI67+	Secretory	CLASS I MHC MEDIATED ANTIGEN PROCESSING PRESENTATION	TRUE	PSMA3,SEC24D,SEC61G,PSMA5,UBE2D3,PDIA3,HSPA5,UBA6,UBE2S,PSMB1,HLA-E,PSMB9,PSMB8,SEC61A1,RNF213,PSMA4,ELOB,PSMA7,HLA-C,ANAPC11,B2M,ITCH,PSMD14,SEM1,FBXW7,HLA-A,UBE3A,UBA52,CALR,SKP1,UBE2L3,HUWE1,RPS27A,PSMD1,HLA-B,SEC31A,CUL3,TRIP12,CANX,UBC,TAPBP	1.68831054608143e-09	2.78877	0.559915	Full	Full cohort [CD uninflamed vs Healthy]	8.77255	up-regulated	TRUE	8.77255
Goblet cells crypt MKI67+	Secretory	ENDOSOMAL VACUOLAR PATHWAY	TRUE	HLA-E,HLA-C,B2M,HLA-A,HLA-B	0.035728	1.91595	0.80172	Full	Full cohort [CD uninflamed vs Healthy]	1.44699	up-regulated	TRUE	1.44699
Goblet cells crypt MKI67+	Secretory	ER PHAGOSOME PATHWAY	TRUE	PSMA3,SEC61G,PSMA5,PDIA3,PSMB1,PSMB9,PSMB8,SEC61A1,PSMA4,PSMA7,HLA-C,B2M,PSMD14,HLA-A,UBA52,CALR,RPS27A,PSMD1,HLA-B	1.55831844701909e-07	2.89281	0.79433	Full	Full cohort [CD uninflamed vs Healthy]	6.80734	up-regulated	TRUE	6.80734
Goblet cells mid villus	Secretory	CLASS I MHC MEDIATED ANTIGEN PROCESSING PRESENTATION	TRUE	CTSS,HSPA5,RNF213,SEC61B,CALR,ELOB,TAPBP,PDIA3,LMO7,PSMB8,SKP1,SEC61G,UBE2B,SAR1B,UBE2H,UBB,UBE2D2,PSME1,FBXW7,UBE2D3,CANX,WSB1,HLA-C,SEC24D,FBXW11,SEM1,TRIP12,UBE2R2	0.000255627	2.14565	0.499812	Full	Full cohort [CD uninflamed vs Healthy]	3.59239	up-regulated	TRUE	3.59239
Goblet cells top villus	Secretory	ANTIGEN PROCESSING CROSS PRESENTATION	TRUE	CTSS,PSMB9,ITGAV,TAP1,CALR,HLA-F,PDIA3,TAPBP,PSMB8,HLA-C,SEC61B,HLA-B,PSMD1,PSMB1,PSME1,B2M,HLA-E,PSMA5	0.00451158	2.21476	0.594813	Full	Full cohort [CD uninflamed vs Healthy]	2.34567	up-regulated	TRUE	2.34567
Goblet cells top villus	Secretory	CLASS I MHC MEDIATED ANTIGEN PROCESSING PRESENTATION	TRUE	CTSS,PSMB9,ITGAV,LNX1,TAP1,CALR,HLA-F,RNF213,PDIA3,TAPBP,PSMB8,HSPA5,RBCK1,LMO7,UBE2B,HLA-C,UBE2H,UBR2,UBE2J1,SEC61B,HLA-B,FBXW11,RNF7,FBXO11,PSMD1,FBXW7,PSMB1,TRIP12,UBE2R2,PSME1,ELOB,B2M,SEC24D,UBE2K,HLA-E,PSMA5,UBE2D3,SMURF1	0.000452117	2.06769	0.454206	Full	Full cohort [CD uninflamed vs Healthy]	3.34475	up-regulated	TRUE	3.34475
Goblet cells top villus	Secretory	INTERFERON ALPHA BETA SIGNALING	TRUE	IRF1,ISG20,HLA-F,STAT1,PSMB8,IFI27,HLA-C,ISG15,ADAR,HLA-B	0.0349503	2.04616	0.645919	Full	Full cohort [CD uninflamed vs Healthy]	1.45655	up-regulated	TRUE	1.45655
Stem cells MKI67+	Stem cell	FOLDING ASSEMBLY PEPTIDE LOADING OF CLASS I MHC	TRUE	SEC31A,HLA-E,HSPA5,PDIA3,HLA-C,TAPBP,CANX,CALR,HLA-B	0.0084582	2.16735	0.764321	Full	Full cohort [CD uninflamed vs Healthy]	2.07272	up-regulated	TRUE	2.07272
Stem cells MKI67+	Stem cell	ANTIGEN PROCESSING CROSS PRESENTATION	TRUE	PSMB9,PSMD1,HLA-E,PSMA3,PSMB2,PDIA3,CTSS,PSMA5,PSMB8,SEC61B,PSME2,HLA-C,TAPBP,PSMA4,SEC61G,PSMB1,CALR,PSMA1,HLA-B	0.000163999	2.26925	0.606599	Full	Full cohort [CD uninflamed vs Healthy]	3.78516	up-regulated	TRUE	3.78516
Stem cells MKI67+	Stem cell	CLASS I MHC MEDIATED ANTIGEN PROCESSING PRESENTATION	TRUE	PSMB9,SEC31A,PSMD1,RNF213,HLA-E,PSMA3,PSMB2,HSPA5,PDIA3,CTSS,UBE3A,PSMA5,PSMB8,UBE2R2,UBE3C,SEC61B,UBE2D2,PSME2,HLA-C,TAPBP,PSMA4,UBE2K,SEC61G,FBXW7,CANX,UBE2L3,PSMB1,CDC27,HERC4	2.28654337104298e-06	2.43957	0.551699	Full	Full cohort [CD uninflamed vs Healthy]	5.64082	up-regulated	TRUE	5.64082
Stem cells MKI67+	Stem cell	ER PHAGOSOME PATHWAY	TRUE	PSMB9,PSMD1,PSMA3,PSMB2,PDIA3,PSMA5,PSMB8,SEC61B,PSME2,HLA-C,PSMA4,SEC61G,PSMB1,CALR,PSMA1,HLA-B	0.00183885	2.22817	0.622507	Full	Full cohort [CD uninflamed vs Healthy]	2.73545	up-regulated	TRUE	2.73545
Stem cells MKI67+	Stem cell	INTERFERON ALPHA BETA SIGNALING	TRUE	IFI27,HLA-E,PSMB8,HLA-C,HLA-B	0.0315909	1.88937	0.849545	Full	Full cohort [CD uninflamed vs Healthy]	1.50044	up-regulated	TRUE	1.50044
Enterochromaffin cells	Secretory	CLASS I MHC MEDIATED ANTIGEN PROCESSING PRESENTATION	TRUE	CALR,HLA-B,HLA-E,HLA-C,HLA-A,PSMD1,B2M,HSPA5,PDIA3,SEC61B,SKP1,ELOB,WSB1,SEC24D,WWP1,UBA52,UBE2D3,UBB,CANX,RPS27A,SEM1,UBE2R2,UBE2D2,FBXW7,RNF213	0.00685934	1.82726	0.423175	Full	Full cohort [CD inflamed vs Healthy]	2.16372	up-regulated	TRUE	2.16372
Enterochromaffin cells	Secretory	FOLDING ASSEMBLY PEPTIDE LOADING OF CLASS I MHC	TRUE	CALR,HLA-B,HLA-E,HLA-C,HLA-A,B2M,HSPA5,PDIA3,SEC24D	0.000235573	2.33781	0.825273	Full	Full cohort [CD inflamed vs Healthy]	3.62788	up-regulated	TRUE	3.62788
Enterochromaffin cells	Secretory	ANTIGEN PROCESSING CROSS PRESENTATION	TRUE	CALR,HLA-B,HLA-E,HLA-C,HLA-A,PSMD1,B2M,PDIA3,SEC61B,UBA52,UBB,RPS27A,SEM1	0.000579986	2.29831	0.756866	Full	Full cohort [CD inflamed vs Healthy]	3.23658	up-regulated	TRUE	3.23658
Enterochromaffin cells	Secretory	ENDOSOMAL VACUOLAR PATHWAY	TRUE	HLA-B,HLA-E,HLA-C,HLA-A,B2M	0.00222725	2.05245	0.92181	Full	Full cohort [CD inflamed vs Healthy]	2.65223	up-regulated	TRUE	2.65223
Enterochromaffin cells	Secretory	ER PHAGOSOME PATHWAY	TRUE	CALR,HLA-B,HLA-C,HLA-A,PSMD1,B2M,PDIA3,SEC61B,UBA52,RPS27A	0.00323712	2.17787	0.802075	Full	Full cohort [CD inflamed vs Healthy]	2.48984	up-regulated	TRUE	2.48984
Enterochromaffin cells	Secretory	INTERFERON ALPHA BETA SIGNALING	TRUE	HLA-B,HLA-E,HLA-C,HLA-A,JAK1	0.00620118	1.91751	0.922258	Full	Full cohort [CD inflamed vs Healthy]	2.20753	up-regulated	TRUE	2.20753
Enterocytes bottom villus IFI27+	Enterocyte	FOLDING ASSEMBLY PEPTIDE LOADING OF CLASS I MHC	TRUE	HLA-E,HLA-F,HLA-B,TAPBP,SEC31A,SEC23A,PDIA3,HLA-C,HLA-A,SAR1B	0.00372339	2.34771	0.763745	Full	Full cohort [CD inflamed vs Healthy]	2.42906	up-regulated	TRUE	2.42906
Enterocytes bottom villus IFI27+	Enterocyte	ENDOSOMAL VACUOLAR PATHWAY	TRUE	HLA-E,HLA-F,HLA-B,CTSS,HLA-C,HLA-A	0.0161324	2.08882	0.884961	Full	Full cohort [CD inflamed vs Healthy]	1.7923	up-regulated	TRUE	1.7923
Enterocytes bottom villus IFI27+	Enterocyte	INTERFERON ALPHA BETA SIGNALING	TRUE	HLA-E,HLA-F,IFI27,HLA-B,HLA-C,HLA-A	0.0161324	2.08882	0.884961	Full	Full cohort [CD inflamed vs Healthy]	1.7923	up-regulated	TRUE	1.7923
Enterocytes bottom villus IFI27+	Enterocyte	INTERFERON GAMMA SIGNALING	TRUE	HLA-E,HLA-F,HLA-B,GBP3,IFNGR1,HLA-DRB5,HLA-DRA,CAMK2D,HLA-DRB1,HLA-C,HLA-A	8.83588084871877e-05	2.58831	0.765209	Full	Full cohort [CD inflamed vs Healthy]	4.05375	up-regulated	TRUE	4.05375
Enterocytes mid villus ALDOB+	Enterocyte	FOLDING ASSEMBLY PEPTIDE LOADING OF CLASS I MHC	TRUE	HLA-E,HLA-F,HLA-B,TAPBP,HLA-C,CALR,PDIA3,HLA-A,HSPA5,B2M,SEC24D	0.000741461	2.27701	0.791981	Full	Full cohort [CD inflamed vs Healthy]	3.12991	up-regulated	TRUE	3.12991
Enterocytes mid villus ALDOB+	Enterocyte	ANTIGEN PROCESSING CROSS PRESENTATION	TRUE	CTSS,HLA-E,PSMB8,HLA-F,PSME2,HLA-B,PSME1,CYBA,TAPBP,HLA-C,CALR,PDIA3,HLA-A,VAMP8,SEC61G,B2M,PSMD1,PSMB1,SEM1	7.42159510263037e-06	2.4807	0.777559	Full	Full cohort [CD inflamed vs Healthy]	5.1295	up-regulated	TRUE	5.1295
Enterocytes mid villus ALDOB+	Enterocyte	CLASS I MHC MEDIATED ANTIGEN PROCESSING PRESENTATION	TRUE	CTSS,HLA-E,PSMB8,HLA-F,PSME2,HLA-B,PSME1,CYBA,TAPBP,HLA-C,CALR,PDIA3,ELOB,HLA-A,VAMP8,HSPA5,SEC61G,UBE2D3,RNF213,B2M,SEC24D,PSMD1,UBR2,PSMB1,SEM1	2.17521204846015e-06	2.45815	0.632341	Full	Full cohort [CD inflamed vs Healthy]	5.6625	up-regulated	TRUE	5.6625
Enterocytes mid villus ALDOB+	Enterocyte	ENDOSOMAL VACUOLAR PATHWAY	TRUE	CTSS,HLA-E,HLA-F,HLA-B,HLA-C,HLA-A,B2M	0.0103709	1.94796	0.877922	Full	Full cohort [CD inflamed vs Healthy]	1.98418	up-regulated	TRUE	1.98418
Enterocytes mid villus ALDOB+	Enterocyte	ER PHAGOSOME PATHWAY	TRUE	PSMB8,HLA-F,PSME2,HLA-B,PSME1,HLA-C,CALR,PDIA3,HLA-A,SEC61G,B2M,PSMD1,PSMB1	0.000408772	2.3112	0.803874	Full	Full cohort [CD inflamed vs Healthy]	3.38852	up-regulated	TRUE	3.38852
Enterocytes mid villus ALDOB+	Enterocyte	INTERFERON ALPHA BETA SIGNALING	TRUE	HLA-E,PSMB8,HLA-F,IFI27,IRF1,HLA-B,HLA-C,HLA-A	1.50495204944344e-05	2.24202	0.925967	Full	Full cohort [CD inflamed vs Healthy]	4.82248	up-regulated	TRUE	4.82248
Enterocytes mid villus ALDOB+	Enterocyte	INTERFERON GAMMA SIGNALING	TRUE	HLA-E,HLA-F,HLA-DPA1,IRF1,HLA-B,HLA-C,HLA-DRA,HLA-A,GBP3,HLA-DRB5,B2M	0.000208132	2.32468	0.764242	Full	Full cohort [CD inflamed vs Healthy]	3.68166	up-regulated	TRUE	3.68166
Enterocytes mid villus IFI27+	Enterocyte	FOLDING ASSEMBLY PEPTIDE LOADING OF CLASS I MHC	TRUE	HLA-E,HLA-F,HLA-C,HLA-B,PDIA3,TAPBP,HLA-A,B2M,CALR,SEC24D,SEC31A	8.66858666134044e-06	2.52554	0.845653	Full	Full cohort [CD inflamed vs Healthy]	5.06205	up-regulated	TRUE	5.06205
Enterocytes mid villus IFI27+	Enterocyte	ANTIGEN PROCESSING CROSS PRESENTATION	TRUE	HLA-E,HLA-F,CTSS,PSMB8,HLA-C,HLA-B,PDIA3,PSME2,TAPBP,HLA-A,B2M,CALR,PSMD1	2.17094642785942e-08	2.86111	0.874128	Full	Full cohort [CD inflamed vs Healthy]	7.66335	up-regulated	TRUE	7.66335
Enterocytes mid villus IFI27+	Enterocyte	CLASS I MHC MEDIATED ANTIGEN PROCESSING PRESENTATION	TRUE	HLA-E,HLA-F,CTSS,PSMB8,HLA-C,HLA-B,PDIA3,PSME2,TAPBP,HLA-A,B2M,CALR,PSMD1,RNF213,PSME1,SEC24D,UBR2	2.07142314445836e-06	2.54791	0.619659	Full	Full cohort [CD inflamed vs Healthy]	5.68373	up-regulated	TRUE	5.68373
Enterocytes mid villus IFI27+	Enterocyte	ENDOSOMAL VACUOLAR PATHWAY	TRUE	HLA-E,HLA-F,CTSS,HLA-C,HLA-B,HLA-A,B2M	2.38414813596433e-06	2.30281	0.970642	Full	Full cohort [CD inflamed vs Healthy]	5.62267	up-regulated	TRUE	5.62267
Enterocytes mid villus IFI27+	Enterocyte	ER PHAGOSOME PATHWAY	TRUE	HLA-F,PSMB8,HLA-C,HLA-B,PDIA3,PSME2,HLA-A,B2M,CALR,PSMD1,PSME1	8.66858666134044e-06	2.5347	0.871266	Full	Full cohort [CD inflamed vs Healthy]	5.06205	up-regulated	TRUE	5.06205
Enterocytes mid villus IFI27+	Enterocyte	INTERFERON ALPHA BETA SIGNALING	TRUE	HLA-E,IRF1,HLA-F,PSMB8,HLA-C,HLA-B,IFI27,HLA-A	1.16927077964382e-06	2.49639	0.959481	Full	Full cohort [CD inflamed vs Healthy]	5.93208	up-regulated	TRUE	5.93208
Enterocytes mid villus IFI27+	Enterocyte	INTERFERON GAMMA SIGNALING	TRUE	HLA-DPA1,HLA-E,IRF1,HLA-F,HLA-C,HLA-B,HLA-DQB1,HLA-DRA,HLA-DRB5,HLA-A,B2M,GBP3,TRIM2,HLA-DRB1,IFNGR1,CAMK2D	5.27368740943834e-09	2.92884	0.867279	Full	Full cohort [CD inflamed vs Healthy]	8.27789	up-regulated	TRUE	8.27789
Enterocytes precursor crypt KRT20+	Enterocyte	INTERFERON ALPHA BETA SIGNALING	TRUE	IFI27,ISG20,IRF1,STAT1,IFITM3,HLA-E,HLA-B,PSMB8,HLA-F	0.000242963	2.32005	0.865276	Full	Full cohort [CD inflamed vs Healthy]	3.61446	up-regulated	TRUE	3.61446
Enterocytes precursor crypt KRT20+	Enterocyte	INTERFERON GAMMA SIGNALING	TRUE	IRF1,STAT1,JAK2,B2M,HLA-E,HLA-B,HLA-F,CAMK2D,GBP3,HLA-C,HLA-DPA1	0.00995952	2.07012	0.636529	Full	Full cohort [CD inflamed vs Healthy]	2.00176	up-regulated	TRUE	2.00176
Enterocytes precursor crypt KRT20++	Enterocyte	INTERFERON ALPHA BETA SIGNALING	TRUE	HLA-E,HLA-F,IFI27,PSMB8,HLA-B	0.0121627	2.01186	0.85055	Full	Full cohort [CD inflamed vs Healthy]	1.91497	up-regulated	TRUE	1.91497
Enterocytes precursor crypt KRT20++	Enterocyte	INTERFERON GAMMA SIGNALING	TRUE	HLA-E,HLA-F,HLA-DRA,HLA-DRB1,GBP3,CAMK2D,HLA-B,IFNGR1,PIAS1,SP100,TRIM2,HLA-C,CAMK2G	0.0108136	2.16821	0.673245	Full	Full cohort [CD inflamed vs Healthy]	1.96603	up-regulated	TRUE	1.96603
Enterocytes progenitor crypt OLFM4++	Enterocyte	FOLDING ASSEMBLY PEPTIDE LOADING OF CLASS I MHC	TRUE	HLA-E,PDIA3,HSPA5,CALR,HLA-B,TAPBP,HLA-C,SEC31A,HLA-A	0.000270142	2.21207	0.838293	Full	Full cohort [CD inflamed vs Healthy]	3.56841	up-regulated	TRUE	3.56841
Enterocytes progenitor crypt OLFM4++	Enterocyte	ANTIGEN PROCESSING CROSS PRESENTATION	TRUE	HLA-E,PSMB8,PSME2,PDIA3,PSMB9,CALR,CTSS,HLA-B,TAPBP,HLA-C,PSMA5,PSMA3,PSME1,SEC61B,HLA-A,SEC61G,CYBA	7.04947178407531e-06	2.5151	0.721357	Full	Full cohort [CD inflamed vs Healthy]	5.15184	up-regulated	TRUE	5.15184
Enterocytes progenitor crypt OLFM4++	Enterocyte	CLASS I MHC MEDIATED ANTIGEN PROCESSING PRESENTATION	TRUE	HLA-E,PSMB8,PSME2,RNF213,PDIA3,PSMB9,HSPA5,CALR,CTSS,HLA-B,TAPBP,HLA-C,PSMA5,SEC31A,PSMA3,PSME1,SEC61B,HLA-A,UBE2L3,SEC61G,UBR2,CYBA,UBE2D2,CANX,PSMA4,PSMB3,ELOB,PSMB1,HERC4,UBC,TRIP12,UBE2K,WWP1,SH3RF1,BCAP31,FBXW7,CUL3	4.96352177598902e-07	2.52208	0.620549	Full	Full cohort [CD inflamed vs Healthy]	6.30421	up-regulated	TRUE	6.30421
Enterocytes progenitor crypt OLFM4++	Enterocyte	ENDOSOMAL VACUOLAR PATHWAY	TRUE	HLA-E,CTSS,HLA-B,HLA-C,HLA-A	0.0103942	1.84798	0.912958	Full	Full cohort [CD inflamed vs Healthy]	1.98321	up-regulated	TRUE	1.98321
Enterocytes progenitor crypt OLFM4++	Enterocyte	ER PHAGOSOME PATHWAY	TRUE	PSMB8,PSME2,PDIA3,PSMB9,CALR,HLA-B,HLA-C,PSMA5,PSMA3,PSME1,SEC61B,HLA-A,SEC61G	0.000241691	2.29008	0.730253	Full	Full cohort [CD inflamed vs Healthy]	3.61674	up-regulated	TRUE	3.61674
Enterocytes progenitor crypt OLFM4++	Enterocyte	INTERFERON ALPHA BETA SIGNALING	TRUE	IFI27,HLA-E,PSMB8,IFITM3,HLA-B,HLA-C,HLA-A	0.000221233	2.09888	0.914155	Full	Full cohort [CD inflamed vs Healthy]	3.65515	up-regulated	TRUE	3.65515
Enterocytes top villus	Enterocyte	ANTIGEN PROCESSING CROSS PRESENTATION	TRUE	HLA-F,PSME2,HLA-B,PSME1,HLA-E,CD36,HLA-C,TAPBP,B2M,SNAP23,VAMP8,PSMD1	0.0040225	2.07418	0.711961	Full	Full cohort [CD inflamed vs Healthy]	2.3955	up-regulated	TRUE	2.3955
Enterocytes top villus	Enterocyte	ENDOSOMAL VACUOLAR PATHWAY	TRUE	HLA-F,HLA-B,HLA-E,HLA-C,B2M	0.0116507	1.85407	0.919903	Full	Full cohort [CD inflamed vs Healthy]	1.93365	up-regulated	TRUE	1.93365
Enterocytes top villus	Enterocyte	INTERFERON ALPHA BETA SIGNALING	TRUE	HLA-F,HLA-B,IRF1,HLA-E,GBP2,ISG20,HLA-C,IFI27,JAK1,ADAR	0.000469176	2.14924	0.831528	Full	Full cohort [CD inflamed vs Healthy]	3.32866	up-regulated	TRUE	3.32866
Enterocytes top villus	Enterocyte	INTERFERON GAMMA SIGNALING	TRUE	HLA-DPA1,HLA-F,HLA-B,IRF1,HLA-DRB5,HLA-E,TRIM31,GBP2,HLA-C,GBP3,B2M,PIAS1,JAK1,HLA-DRA,CAMK2D,HLA-DRB1,HLA-DQB1	1.08023869095532e-06	2.45777	0.785016	Full	Full cohort [CD inflamed vs Healthy]	5.96648	up-regulated	TRUE	5.96648
Enteroendocrine cells	Secretory	CLASS I MHC MEDIATED ANTIGEN PROCESSING PRESENTATION	TRUE	RNF213,RNF130,UBR1,HSPA5,HLA-B,HLA-C,CALR,HECW2,CANX,WSB1,UBE2K,HLA-A,FBXW11,HERC4,FBXL4,HERC1,SEC24D,HLA-E,FBXO11,UBE2E3,RNF217,NEDD4L,CBLB,PDIA3,TRIP12,UBE2D2,NPEPPS,ATG7,SEC31A,CYBA,FBXW7,CUL3	0.00903341	1.80395	0.466817	Full	Full cohort [CD inflamed vs Healthy]	2.04415	up-regulated	TRUE	2.04415
Goblet cells bottom villus	Secretory	FOLDING ASSEMBLY PEPTIDE LOADING OF CLASS I MHC	TRUE	HLA-E,HLA-C,HLA-B,HLA-A,PDIA3,CALR,B2M,HSPA5,TAPBP	3.45909707022679e-05	2.60697	0.802079	Full	Full cohort [CD inflamed vs Healthy]	4.46104	up-regulated	TRUE	4.46104
Goblet cells bottom villus	Secretory	ANTIGEN PROCESSING CROSS PRESENTATION	TRUE	HLA-E,CTSS,CYBA,HLA-C,HLA-B,HLA-A,PDIA3,CALR,B2M,UBC,SEC61B,PSME1,TAPBP,SEC61G,SEM1,SEC61A1,UBB,UBA52	2.73080636174399e-08	2.96651	0.804809	Full	Full cohort [CD inflamed vs Healthy]	7.56371	up-regulated	TRUE	7.56371
Goblet cells bottom villus	Secretory	CLASS I MHC MEDIATED ANTIGEN PROCESSING PRESENTATION	TRUE	HLA-E,CTSS,CYBA,HLA-C,HLA-B,HLA-A,PDIA3,CALR,B2M,HSPA5,UBC,SEC61B,PSME1,TAPBP,SEC61G,SEM1,RNF213,SEC61A1,ELOB,CANX,UBB,UBA52,SKP1	0.00112256	2.11239	0.428165	Full	Full cohort [CD inflamed vs Healthy]	2.94979	up-regulated	TRUE	2.94979
Goblet cells bottom villus	Secretory	ENDOSOMAL VACUOLAR PATHWAY	TRUE	HLA-E,CTSS,HLA-C,HLA-B,HLA-A,B2M	0.000421056	2.29988	0.895004	Full	Full cohort [CD inflamed vs Healthy]	3.37566	up-regulated	TRUE	3.37566
Goblet cells bottom villus	Secretory	ER PHAGOSOME PATHWAY	TRUE	HLA-C,HLA-B,HLA-A,PDIA3,CALR,B2M,SEC61B,PSME1,SEC61G,SEC61A1,UBA52	5.23268982070252e-05	2.61189	0.832999	Full	Full cohort [CD inflamed vs Healthy]	4.28128	up-regulated	TRUE	4.28128
Goblet cells bottom villus	Secretory	INTERFERON ALPHA BETA SIGNALING	TRUE	IFI27,HLA-E,HLA-C,HLA-B,HLA-A	0.00576838	2.14541	0.834893	Full	Full cohort [CD inflamed vs Healthy]	2.23895	up-regulated	TRUE	2.23895
Goblet cells crypt MKI67+	Secretory	INTERFERON ALPHA BETA SIGNALING	TRUE	IFI27,HLA-E,PSMB8,HLA-C,HLA-A,HLA-B,JAK1	0.00665398	2.02084	0.848896	Full	Full cohort [CD inflamed vs Healthy]	2.17692	up-regulated	TRUE	2.17692
Goblet cells crypt MKI67+	Secretory	CLASS I MHC MEDIATED ANTIGEN PROCESSING PRESENTATION	TRUE	HLA-E,PSME2,HSPA5,PSMB8,PSMA5,SEC13,HLA-C,PSMB9,SEC61B,CALR,SEC61A1,PSMA3,CYBA,SEC24D,PSMA4,PSMB1,PSME4,SEC61G,HLA-A,UBE2S,SEM1,HLA-B,CANX,RNF213,ELOB,B2M,UBE2L3,SKP1,TAPBP,ANAPC11	3.06321963568896e-06	2.34887	0.544581	Full	Full cohort [CD inflamed vs Healthy]	5.51382	up-regulated	TRUE	5.51382
Goblet cells crypt MKI67+	Secretory	FOLDING ASSEMBLY PEPTIDE LOADING OF CLASS I MHC	TRUE	HLA-E,HSPA5,SEC13,HLA-C,CALR,SEC24D,HLA-A,HLA-B,CANX,B2M,TAPBP	0.000350248	2.24246	0.809169	Full	Full cohort [CD inflamed vs Healthy]	3.45562	up-regulated	TRUE	3.45562
Goblet cells crypt MKI67+	Secretory	ANTIGEN PROCESSING CROSS PRESENTATION	TRUE	HLA-E,PSME2,PSMB8,PSMA5,HLA-C,PSMB9,SEC61B,CALR,SEC61A1,PSMA3,CYBA,PSMA4,PSMB1,PSME4,SEC61G,HLA-A,SEM1,HLA-B,B2M,TAPBP,PSMD1,PSMD14,RPS27A,UBC,PSME1	4.73440441454047e-07	2.53397	0.734751	Full	Full cohort [CD inflamed vs Healthy]	6.32473	up-regulated	TRUE	6.32473
Goblet cells crypt MKI67+	Secretory	ENDOSOMAL VACUOLAR PATHWAY	TRUE	HLA-E,HLA-C,HLA-A,HLA-B,B2M	0.00973694	1.91568	0.851149	Full	Full cohort [CD inflamed vs Healthy]	2.01158	up-regulated	TRUE	2.01158
Goblet cells crypt MKI67+	Secretory	ER PHAGOSOME PATHWAY	TRUE	PSME2,PSMB8,PSMA5,HLA-C,PSMB9,SEC61B,CALR,SEC61A1,PSMA3,PSMA4,PSMB1,PSME4,SEC61G,HLA-A,HLA-B,B2M	3.90639518400282e-06	2.47867	0.764947	Full	Full cohort [CD inflamed vs Healthy]	5.40822	up-regulated	TRUE	5.40822
Goblet cells mid villus	Secretory	CLASS I MHC MEDIATED ANTIGEN PROCESSING PRESENTATION	TRUE	CTSS,HLA-F,PSMB8,TAPBP,RNF213,CALR,PSME1,HLA-E,HLA-B,HSPA5,ELOB,HLA-C,HLA-A,PDIA3,B2M,PSMA5,UBE2D2,SEC61G,RPS27A,UBB,SEM1,SEC61B,CANX,SAR1B,VAMP8	0.00053716	2.14113	0.495798	Full	Full cohort [CD inflamed vs Healthy]	3.2699	up-regulated	TRUE	3.2699
Goblet cells mid villus	Secretory	FOLDING ASSEMBLY PEPTIDE LOADING OF CLASS I MHC	TRUE	HLA-F,TAPBP,CALR,HLA-E,HLA-B,HSPA5,HLA-C,HLA-A,PDIA3,B2M	0.000121686	2.40953	0.773493	Full	Full cohort [CD inflamed vs Healthy]	3.91476	up-regulated	TRUE	3.91476
Goblet cells mid villus	Secretory	ANTIGEN PROCESSING CROSS PRESENTATION	TRUE	CTSS,HLA-F,PSMB8,TAPBP,CALR,PSME1,HLA-E,HLA-B,HLA-C,HLA-A,PDIA3,B2M,PSMA5,SEC61G,RPS27A,UBB,SEM1,SEC61B	8.35972658367239e-06	2.54087	0.747714	Full	Full cohort [CD inflamed vs Healthy]	5.07781	up-regulated	TRUE	5.07781
Goblet cells mid villus	Secretory	INTERFERON ALPHA BETA SIGNALING	TRUE	HLA-F,PSMB8,STAT1,IFI27,HLA-E,HLA-B,HLA-C,HLA-A	0.00052254	2.26646	0.848433	Full	Full cohort [CD inflamed vs Healthy]	3.28188	up-regulated	TRUE	3.28188
Goblet cells mid villus	Secretory	INTERFERON GAMMA SIGNALING	TRUE	HLA-F,STAT1,HLA-E,GBP3,HLA-B,HLA-C,HLA-A,B2M	0.00469354	2.2051	0.722896	Full	Full cohort [CD inflamed vs Healthy]	2.3285	up-regulated	TRUE	2.3285
Goblet cells mid villus	Secretory	ENDOSOMAL VACUOLAR PATHWAY	TRUE	CTSS,HLA-F,HLA-E,HLA-B,HLA-C,HLA-A,B2M	0.00584416	2.11407	0.845069	Full	Full cohort [CD inflamed vs Healthy]	2.23328	up-regulated	TRUE	2.23328
Goblet cells mid villus	Secretory	ER PHAGOSOME PATHWAY	TRUE	HLA-F,PSMB8,CALR,PSME1,HLA-B,HLA-C,HLA-A,PDIA3,B2M,PSMA5,SEC61G,RPS27A,SEC61B	0.000243227	2.39105	0.813022	Full	Full cohort [CD inflamed vs Healthy]	3.61399	up-regulated	TRUE	3.61399
Goblet cells top villus	Secretory	ER PHAGOSOME PATHWAY	TRUE	PSMB8,PSMB9,PSME2,TAP1,HLA-F,CALR,PSME1,SEC61B,PDIA3,PSMB1,PSMA7,RPS27A,HLA-C,UBA52,SEC61G,B2M,HLA-A,HLA-B,PSMA5	0.000823469	2.33302	0.704868	Full	Full cohort [CD inflamed vs Healthy]	3.08435	up-regulated	TRUE	3.08435
Goblet cells top villus	Secretory	FOLDING ASSEMBLY PEPTIDE LOADING OF CLASS I MHC	TRUE	TAPBP,TAP1,HLA-F,CALR,HSPA5,PDIA3,HLA-C,B2M,HLA-E,HLA-A,SEC24D,HLA-B	0.0216384	2.00758	0.65979	Full	Full cohort [CD inflamed vs Healthy]	1.66477	up-regulated	TRUE	1.66477
Goblet cells top villus	Secretory	ANTIGEN PROCESSING CROSS PRESENTATION	TRUE	CTSS,PSMB8,PSMB9,ITGAV,TAPBP,PSME2,TAP1,HLA-F,CALR,PSME1,SEC61B,PDIA3,PSMB1,SEM1,PSMA7,RPS27A,HLA-C,UBA52,SEC61G,B2M,HLA-E	7.00340760536179e-05	2.34242	0.663383	Full	Full cohort [CD inflamed vs Healthy]	4.15469	up-regulated	TRUE	4.15469
Goblet cells top villus	Secretory	CLASS I MHC MEDIATED ANTIGEN PROCESSING PRESENTATION	TRUE	CTSS,PSMB8,PSMB9,ITGAV,TAPBP,PSME2,TAP1,HLA-F,CALR,PSME1,RNF213,HSPA5,SEC61B,ELOB,PDIA3,UBE2J1,PSMB1,SEM1,PSMA7,RPS27A,HLA-C,UBA52,SEC61G,B2M,RNF7,HLA-E,LNX1,UBR2,HLA-A,SEC24D,UBE2H,FBXW11,HLA-B,PSMA5	0.00168908	1.9958	0.451678	Full	Full cohort [CD inflamed vs Healthy]	2.77235	up-regulated	TRUE	2.77235
Stem cells MKI67+	Stem cell	FOLDING ASSEMBLY PEPTIDE LOADING OF CLASS I MHC	TRUE	HLA-E,HSPA5,PDIA3,HLA-C,HLA-B,CALR,TAPBP,CANX,B2M,HLA-A,SEC31A,BCAP31	3.3662904691171e-06	2.40284	0.891793	Full	Full cohort [CD inflamed vs Healthy]	5.47285	up-regulated	TRUE	5.47285
Stem cells MKI67+	Stem cell	ANTIGEN PROCESSING CROSS PRESENTATION	TRUE	HLA-E,PSMB8,PSME2,PDIA3,CTSS,HLA-C,HLA-B,CALR,PSMA5,TAPBP,PSMB2,PSMB9,PSMA3,PSMD1,SEC61G,SEC61B,B2M,HLA-A,PSMB1,PSME1,PSMB3,CYBA,PSMD14,SEM1,PSMA1,PSMB6,PSMA4,PSMD8,PSMA7	3.52799535347423e-10	2.76455	0.780368	Full	Full cohort [CD inflamed vs Healthy]	9.45247	up-regulated	TRUE	9.45247
Stem cells MKI67+	Stem cell	CLASS I MHC MEDIATED ANTIGEN PROCESSING PRESENTATION	TRUE	HLA-E,PSMB8,HSPA5,PSME2,PDIA3,CTSS,HLA-C,RNF213,HLA-B,CALR,PSMA5,TAPBP,PSMB2,PSMB9,PSMA3,PSMD1,SEC61G,CANX,SEC61B,B2M,HLA-A,PSMB1,PSME1,UBE2L3,ELOB,PSMB3,SEC31A,BCAP31,CYBA,PSMD14,SEM1,PSMA1,PSMB6,PSMA4,PSMD8,PSMA7,RBX1,CDC20,VAMP8,UBE2D2	1.092769510543e-10	2.6927	0.662044	Full	Full cohort [CD inflamed vs Healthy]	9.96147	up-regulated	TRUE	9.96147
Stem cells MKI67+	Stem cell	ENDOSOMAL VACUOLAR PATHWAY	TRUE	HLA-E,CTSS,HLA-C,HLA-B,B2M,HLA-A	5.86945466113574e-05	2.03488	0.947305	Full	Full cohort [CD inflamed vs Healthy]	4.2314	up-regulated	TRUE	4.2314
Stem cells MKI67+	Stem cell	ER PHAGOSOME PATHWAY	TRUE	PSMB8,PSME2,PDIA3,HLA-C,HLA-B,CALR,PSMA5,PSMB2,PSMB9,PSMA3,PSMD1,SEC61G,SEC61B,B2M,HLA-A,PSMB1,PSME1,PSMB3,PSMD14,PSMA1,PSMB6,PSMA4,PSMD8,PSMA7	3.62869650583843e-08	2.62601	0.792572	Full	Full cohort [CD inflamed vs Healthy]	7.44025	up-regulated	TRUE	7.44025
Stem cells MKI67+	Stem cell	INTERFERON ALPHA BETA SIGNALING	TRUE	IFI27,HLA-E,IFITM3,PSMB8,HLA-C,HLA-B,HLA-A	1.75176806755919e-05	2.13352	0.947879	Full	Full cohort [CD inflamed vs Healthy]	4.75652	up-regulated	TRUE	4.75652
Stem cells MKI67+	Stem cell	INTERFERON GAMMA SIGNALING	TRUE	HLA-E,HLA-DRA,HLA-DRB1,HLA-C,HLA-B,B2M,HLA-A	0.00284023	2.06509	0.747242	Full	Full cohort [CD inflamed vs Healthy]	2.54665	up-regulated	TRUE	2.54665
Stem cells OLFM4+ LGR5+	Stem cell	CLASS I MHC MEDIATED ANTIGEN PROCESSING PRESENTATION	TRUE	RNF213,PSME2,HSPA5,CTSS,PDIA3,CALR,HLA-C,TAPBP,HLA-B,SH3RF1,UBR2,HERC4,UBE2K,SEC31A,FBXW7,CANX,ATG7,UBE3A,WWP1,UBE2D2,TRIP12,HECTD1,UBE2H,UBE3C,HLA-A,PSME1	0.00495068	2.02071	0.518552	Full	Full cohort [CD inflamed vs Healthy]	2.30533	up-regulated	TRUE	2.30533
