# Supplementary material for: Single-cell RNA sequencing of terminal ileal biopsies identifies signatures of Crohn’s disease pathogenesis
Source: Nat Genet. 2026 Jun 15;58(7):1610–9. doi: 10.1038/s41588-026-02634-7 (PMC13364666; doi:10.1038/s41588-026-02634-7)
Supplement: Supplementary file 5 — Supplementary Table 4. [file 41588_2026_2634_MOESM5_ESM.xlsx]

## Sheet: no_CD_uninflamed-disease
cohort	manual_annotation	category	gene_symbol	log2fc	qvalue_bh_allcelltypes	test_statistic	mean_counts	n_cells	significant
Discovery	B cells	B cell	SUB1	0.307993	2.93023e-10	7.64269	0.552482	9146	True
Discovery	B cells	B cell	PSME2	0.297592	1.71821e-09	7.34033	0.342773	9146	True
Discovery	B cells	B cell	IGKC	-0.771839	5.53026e-08	-2.19293	4.91778	9146	True
Discovery	B cells	B cell	PSMB9	0.293758	1.96111e-06	6.07735	0.504045	9146	True
Discovery	B cells	B cell	VPREB3	-0.485208	3.4162e-06	-5.23965	1.49891	9146	True
Discovery	B cells	B cell	S100A11	0.141009	3.95234e-06	5.88039	0.236059	9146	True
Discovery	B cells	B cell	JCHAIN	-0.0525996	5.28726e-06	3.31639	0.470042	9146	True
Discovery	B cells	B cell	PSME1	0.26551	5.56386e-06	5.98882	0.659414	9146	True
Discovery	B cells	B cell	IGHA1	-0.0733074	6.40169e-06	3.62525	0.371201	9146	True
Discovery	B cells	B cell	IRF1	0.157392	3.31103e-05	5.52386	0.200415	9146	True
Discovery	B cells	B cell	HIGD2A	0.178805	3.97457e-05	5.40485	0.378745	9146	True
Discovery	B cells	B cell	HSPA8	0.295271	5.76175e-05	5.28754	0.675924	9146	True
Discovery	B cells	B cell	CDC42	0.193955	0.000163786	4.98524	0.462716	9146	True
Discovery	B cells	B cell	TXN	0.189044	0.000184472	4.91801	0.165756	9146	True
Discovery	B cells	B cell	GUK1	0.123655	0.000306934	4.72746	0.269407	9146	True
Discovery	B cells	B cell	UBE2D3	0.169025	0.000318657	4.79767	0.342335	9146	True
Discovery	B cells	B cell	TNFRSF13C	-0.13417	0.000331496	-3.17376	0.290838	9146	True
Discovery	B cells	B cell	CASP4	0.0921449	0.000390029	4.69028	0.182703	9146	True
Discovery	B cells	B cell	TMSB10	0.273646	0.000411771	4.59563	3.84846	9146	True
Discovery	B cells	B cell	CD48	0.205178	0.000413691	4.67453	0.781544	9146	True
Discovery	B cells	B cell	CD24	-0.213052	0.000800864	-1.37703	0.299366	9146	True
Discovery	B cells	B cell	CAPZB	0.118212	0.00092793	4.36943	0.315438	9146	True
Discovery	B cells	B cell	RAN	0.1753	0.00105347	4.37152	0.61874	9146	True
Discovery	B cells	B cell	SERPINB1	0.0831707	0.00113876	4.48951	0.213864	9146	True
Discovery	B cells	B cell	CD79B	-0.252295	0.00116747	-4.17566	0.625191	9146	True
Discovery	B cells	B cell	PRR13	0.076907	0.00163895	3.94742	0.333479	9146	True
Discovery	B cells	B cell	ARPC1B	0.201597	0.00173025	4.30383	0.618522	9146	True
Discovery	B cells	B cell	BACH2	-0.116638	0.00191949	-2.93583	0.27236	9146	True
Discovery	B cells	B cell	COTL1	0.194554	0.00268213	4.14096	0.507763	9146	True
Discovery	B cells	B cell	PYCARD	0.048033	0.00268258	3.82834	0.197682	9146	True
Discovery	B cells	B cell	RPS9	-0.187128	0.00273696	-4.17083	6.16947	9146	True
Discovery	B cells	B cell	MYL12A	0.180449	0.00278762	4.01242	1.11032	9146	True
Discovery	B cells	B cell	HIST1H4C	-0.448793	0.00289152	-3.98986	1.02657	9146	True
Discovery	B cells	B cell	ATP5MC2	0.117171	0.00306547	3.43747	1.12924	9146	True
Discovery	B cells	B cell	FOXP1	-0.179443	0.00310952	-2.23122	0.330199	9146	True
Discovery	B cells	B cell	RPL18A	-0.14304	0.00312367	-3.73517	11.0721	9146	True
Discovery	B cells	B cell	BCL11A	-0.117189	0.00346529	-2.22579	0.239996	9146	True
Discovery	B cells	B cell	FXYD5	0.103528	0.00386783	3.97539	0.271157	9146	True
Discovery	B cells	B cell	SH3BGRL3	0.175607	0.00428045	3.77902	1.05314	9146	True
Discovery	B cells	B cell	C19orf53	-0.044406	0.00429183	0.82638	0.485458	9146	True
Discovery	B cells	B cell	OST4	0.0909284	0.00433806	3.34466	0.946753	9146	True
Discovery	B cells	B cell	RSL1D1	0.123441	0.00446624	4.0601	0.271922	9146	True
Discovery	B cells	B cell	IFITM2	0.109217	0.00476643	3.80387	0.410125	9146	True
Discovery	B cells	B cell	ARPC4	0.10626	0.00508502	4.03065	0.220643	9146	True
Discovery	B cells	B cell	SEPT6	0.106651	0.00517913	3.92335	0.325279	9146	True
Discovery	B cells	B cell	CLIC1	0.179921	0.0052045	3.97905	0.81347	9146	True
Discovery	B cells	B cell	ATP5F1D	0.0856703	0.00524047	3.54661	0.497595	9146	True
Discovery	B cells	B cell	DNAJC15	-0.00988456	0.00532894	1.85944	0.212989	9146	True
Discovery	B cells	B cell	MARCKS	0.0379568	0.00537643	3.32162	0.266893	9146	True
Discovery	B cells	B cell	RHOA	0.170325	0.00551202	3.94806	0.525585	9146	True
Discovery	B cells	B cell	VIM	0.192241	0.00555113	3.90852	0.698775	9146	True
Discovery	B cells	B cell	PSMB3	0.109624	0.00572036	3.93227	0.285043	9146	True
Discovery	B cells	B cell	PGK1	0.0976561	0.00627989	3.81976	0.268205	9146	True
Discovery	B cells	B cell	ATP5MD	0.112815	0.0069314	3.75888	0.505686	9146	True
Discovery	B cells	B cell	CNBP	0.10727	0.00704899	3.85072	0.306582	9146	True
Discovery	B cells	B cell	PSMB8	0.102819	0.00801645	3.67407	0.40094	9146	True
Discovery	B cells	B cell	TMEM243	-0.107513	0.00881672	-2.47944	0.261972	9146	True
Discovery	B cells	B cell	RAC2	0.197787	0.00932054	3.7861	0.777061	9146	True
Discovery	B cells	B cell	TPM3	0.189042	0.00951712	3.78246	0.7623	9146	True
Discovery	B cells	B cell	S100A10	-0.0608122	0.0103724	1.00714	0.249508	9146	True
Discovery	B cells	B cell	RPL21	-0.152514	0.010418	-3.63391	11.0084	9146	True
Discovery	B cells	B cell	S100A6	0.212597	0.0108117	3.7528	0.187623	9146	True
Discovery	B cells	B cell	CCDC50	0.0881587	0.0112087	3.48403	0.316532	9146	True
Discovery	B cells	B cell	EIF3H	0.154429	0.0113431	3.72532	0.536191	9146	True
Discovery	B cells	B cell	SYPL1	-0.108715	0.011413	-1.94332	0.273672	9146	True
Discovery	B cells	B cell	SMAP2	-0.0864506	0.0114805	-0.0943182	0.320031	9146	True
Discovery	B cells	B cell	NDUFB9	0.0357619	0.0117475	3.13422	0.175815	9146	True
Discovery	B cells	B cell	HNRNPF	0.0944198	0.012178	3.51075	0.387382	9146	True
Discovery	B cells	B cell	EVI2B	0.032942	0.0123047	2.9597	0.266346	9146	True
Discovery	B cells	B cell	SAT1	0.0620885	0.0126458	3.68505	0.205445	9146	True
Discovery	B cells	B cell	UQCR11	0.13048	0.0127211	3.48165	0.592171	9146	True
Discovery	B cells	B cell	QRSL1	-0.080355	0.0127947	-1.4183	0.202384	9146	True
Discovery	B cells	B cell	PTPN6	0.119511	0.0131593	3.72662	0.305161	9146	True
Discovery	B cells	B cell	COX5B	0.0156408	0.0143757	2.27782	0.541986	9146	True
Discovery	B cells	B cell	MRPL20	0.0496402	0.0146819	3.32962	0.272469	9146	True
Discovery	B cells	B cell	ZNF706	0.0695347	0.0151911	3.40919	0.342554	9146	True
Discovery	B cells	B cell	DDX46	-0.0201582	0.0152877	1.54681	0.198338	9146	True
Discovery	B cells	B cell	PRELID1	0.061872	0.0157486	3.06331	0.416685	9146	True
Discovery	B cells	B cell	CD22	-0.0987952	0.0163629	-1.93135	0.248305	9146	True
Discovery	B cells	B cell	SYK	-0.0767433	0.0168194	-0.869959	0.250164	9146	True
Discovery	B cells	B cell	CYTIP	-0.0100439	0.0170907	1.78758	0.197354	9146	True
Discovery	B cells	B cell	KTN1	-0.0320028	0.0170999	1.22074	0.256615	9146	True
Discovery	B cells	B cell	COX8A	0.0847898	0.0172014	3.34346	0.398535	9146	True
Discovery	B cells	B cell	SSR4	-0.0220597	0.0172231	1.81714	0.367155	9146	True
Discovery	B cells	B cell	LGALS1	0.108801	0.0176009	3.63529	0.206648	9146	True
Discovery	B cells	B cell	ARF1	0.075827	0.0186498	3.48806	0.192871	9146	True
Discovery	B cells	B cell	RTRAF	0.0682867	0.0189318	3.15678	0.309316	9146	True
Discovery	B cells	B cell	LDHB	0.100252	0.019131	3.3052	0.416904	9146	True
Discovery	B cells	B cell	ZBTB20	-0.132065	0.0192305	-0.645613	0.305489	9146	True
Discovery	B cells	B cell	CAP1	0.121735	0.0192976	3.53512	0.320249	9146	True
Discovery	B cells	B cell	PLEKHO1	0.0746072	0.0193658	3.33272	0.290838	9146	True
Discovery	B cells	B cell	YBX1	0.233137	0.0194721	3.50019	1.18992	9146	True
Discovery	B cells	B cell	SEC61B	0.0916925	0.0194946	3.43613	0.390225	9146	True
Discovery	B cells	B cell	C11orf58	0.0980537	0.0195059	3.48865	0.361579	9146	True
Discovery	B cells	B cell	FCMR	-0.111198	0.0199333	-2.90629	0.204024	9146	True
Discovery	B cells	B cell	MT-ND1	-0.288288	0.0202436	-3.55196	5.18861	9146	True
Discovery	B cells	B cell	AFF3	-0.189704	0.021171	-2.98824	0.499125	9146	True
Discovery	B cells	B cell	COX17	0.0866751	0.0212738	3.45634	0.296742	9146	True
Discovery	B cells	B cell	CAPG	0.0743707	0.0216385	3.49766	0.156024	9146	True
Discovery	B cells	B cell	COX7A2	0.104688	0.0219053	3.31803	0.523508	9146	True
Discovery	B cells	B cell	EIF2S2	0.0157332	0.0219762	2.14886	0.372841	9146	True
Discovery	B cells	B cell	EIF2S3	0.0875084	0.0221345	3.52734	0.256615	9146	True
Discovery	B cells	B cell	PDCD6	0.0214179	0.0223009	2.61981	0.217909	9146	True
Discovery	B cells	B cell	TAGLN2	0.102693	0.0224701	3.31571	0.342445	9146	True
Discovery	B cells	B cell	PRKDC	-0.0522616	0.0225081	-0.255185	0.222064	9146	True
Discovery	B cells	B cell	NCL	0.0487676	0.022756	2.34989	0.838946	9146	True
Discovery	B cells	B cell	HSPD1	0.0681594	0.0229316	3.12931	0.374699	9146	True
Discovery	B cells	B cell	DNAJA1	0.0913829	0.0232401	3.42779	0.281325	9146	True
Discovery	B cells	B cell	HNRNPH3	-0.0675661	0.0233986	-1.47893	0.18478	9146	True
Discovery	B cells	B cell	CXCR4	-0.158562	0.0235426	-1.85724	0.284496	9146	True
Discovery	B cells	B cell	PSMA2	0.0113083	0.0235776	2.35349	0.181719	9146	True
Discovery	B cells	B cell	SNX2	0.0741386	0.0242962	3.33022	0.339055	9146	True
Discovery	B cells	B cell	RPL13	-0.145069	0.0249875	-2.93337	17.7762	9146	True
Discovery	B cells	B cell	SUMO2	0.155244	0.0250426	3.34851	0.763394	9146	True
Discovery	B cells	B cell	REL	-0.0706412	0.0251079	-0.928483	0.302099	9146	True
Discovery	B cells	B cell	MIF	0.083741	0.02513	3.23841	0.246009	9146	True
Discovery	B cells	B cell	SPCS2	-0.00891008	0.0255167	1.88992	0.266127	9146	True
Discovery	B cells	B cell	LSM14A	0.0717499	0.0256937	3.44311	0.183687	9146	True
Discovery	B cells	B cell	CAST	0.105063	0.0258446	3.45137	0.254756	9146	True
Discovery	B cells	B cell	GPSM3	0.0508235	0.0260114	2.89738	0.388913	9146	True
Discovery	B cells	B cell	BRK1	0.0595817	0.0269731	2.82386	0.444894	9146	True
Discovery	B cells	B cell	C9orf16	0.0382301	0.0270103	2.78043	0.288651	9146	True
Discovery	B cells	B cell	ISCU	0.0889863	0.0273716	3.3045	0.284715	9146	True
Discovery	B cells	B cell	GSTK1	0.0603262	0.0274843	3.35364	0.170894	9146	True
Discovery	B cells	B cell	C1QBP	0.0317655	0.0284766	2.58904	0.357205	9146	True
Discovery	B cells	B cell	UBC	0.109022	0.0290326	2.92206	0.844632	9146	True
Discovery	B cells	B cell	EIF5A	0.100021	0.0290921	3.375	0.27061	9146	True
Discovery	B cells	B cell	RPS19	-0.128673	0.0298229	-3.27321	11.6047	9146	True
Discovery	B cells	B cell	RPL15	-0.12376	0.0298314	-3.26039	7.10442	9146	True
Discovery	B cells	B cell	NDUFA3	0.0711039	0.0304783	3.05231	0.300459	9146	True
Discovery	B cells	B cell	ACTB	0.284968	0.0304842	3.16	6.03488	9146	True
Discovery	B cells	B cell	SMIM26	-0.0194312	0.0305199	1.28603	0.219222	9146	True
Discovery	B cells	B cell	HSP90AB1	0.214768	0.0310276	3.28299	1.63645	9146	True
Discovery	B cells	B cell	KLF2	0.0198691	0.0311131	2.45688	0.155806	9146	True
Discovery	B cells	B cell	RTF1	0.0230075	0.0313117	2.53916	0.199759	9146	True
Discovery	B cells	B cell	EIF3F	0.0957522	0.0315768	2.97226	0.575333	9146	True
Discovery	B cells	B cell	RAP1A	0.123701	0.031958	3.24716	0.244806	9146	True
Discovery	B cells	B cell	GABARAPL2	0.0603195	0.0323019	3.08278	0.260879	9146	True
Discovery	B cells	B cell	EIF3K	0.133338	0.032336	3.30388	0.771703	9146	True
Discovery	B cells	B cell	COX7A2L	0.0594195	0.0326199	3.10165	0.251695	9146	True
Discovery	B cells	B cell	NDUFS5	-0.0348673	0.0332688	0.490242	0.327794	9146	True
Discovery	B cells	B cell	RAC1	-0.00531547	0.034733	1.72742	0.233654	9146	True
Discovery	B cells	B cell	RPLP0	0.177086	0.035066	3.3392	3.14312	9146	True
Discovery	B cells	B cell	ATP5ME	0.0848283	0.0386444	2.80777	0.617428	9146	True
Discovery	B cells	B cell	GPX4	0.0553523	0.0393829	2.65276	0.493658	9146	True
Discovery	B cells	B cell	UBE2N	0.0650802	0.0393829	3.14829	0.212115	9146	True
Discovery	B cells	B cell	FAM96B	-0.00749145	0.0399265	1.44933	0.218019	9146	True
Discovery	B cells	B cell	TBC1D5	-0.10003	0.0410564	-1.61132	0.256287	9146	True
Discovery	B cells	B cell	RPL31	-0.234754	0.0411873	-2.66922	3.45725	9146	True
Discovery	B cells	B cell	MRPL33	0.00309674	0.0414897	1.86453	0.192434	9146	True
Discovery	B cells	B cell	GDI2	0.12726	0.0420303	3.15984	0.427291	9146	True
Discovery	B cells	B cell	AKAP13	-0.0605801	0.0422227	0.275865	0.326263	9146	True
Discovery	B cells	B cell	YPEL3	0.0116465	0.0423402	2.13243	0.23431	9146	True
Discovery	B cells	B cell	NDUFA11	0.0552956	0.0427043	2.89688	0.323967	9146	True
Discovery	B cells	B cell	CAPZA1	0.0244068	0.0443065	2.27534	0.288213	9146	True
Discovery	B cells	B cell	ATP5F1B	0.0227198	0.044425	2.4597	0.206648	9146	True
Discovery	B cells	B cell	SCAF11	0.0542929	0.0445462	2.87002	0.370873	9146	True
Discovery	B cells	B cell	TMEM258	0.0523955	0.0449273	2.83798	0.375683	9146	True
Discovery	B cells	B cell	CIB1	0.0447125	0.0460172	2.63708	0.380057	9146	True
Discovery	B cells	B cell	YWHAE	0.076858	0.0463387	3.04858	0.275421	9146	True
Discovery	B cells	B cell	RSL24D1	0.0260752	0.0465337	2.40265	0.317297	9146	True
Discovery	B cells	B cell	S100A4	0.0566856	0.0470126	2.80397	0.291931	9146	True
Discovery	B cells	B cell	RBM3	0.0816834	0.0472824	3.13392	0.290182	9146	True
Discovery	B cells	B cell	EIF3M	0.0452958	0.0473685	2.73911	0.309206	9146	True
Discovery	B cells	B cell	TALDO1	0.0454053	0.0474167	2.78269	0.219768	9146	True
Discovery	B cells	B cell	H3F3A	-0.149368	0.049187	-3.16832	2.96851	9146	True
Discovery	B cells activated	B cell	SH3BGRL3	0.459175	3.92621e-08	5.63559	3.92589	1039	True
Discovery	B cells activated	B cell	PAX5	-0.339365	2.18861e-06	-5.00351	1.01636	1039	True
Discovery	B cells activated	B cell	RGS13	-0.764347	4.00935e-06	-3.7592	2.08855	1039	True
Discovery	B cells activated	B cell	VPREB3	-0.509498	8.86998e-06	-4.2423	1.77575	1039	True
Discovery	B cells activated	B cell	VIM	1.02516	1.90635e-05	5.52029	6.28296	1039	True
Discovery	B cells activated	B cell	TCF4	-0.373382	1.92185e-05	-3.41729	1.13956	1039	True
Discovery	B cells activated	B cell	SKAP1	0.499981	3.4495e-05	5.57841	1.89509	1039	True
Discovery	B cells activated	B cell	S100A11	0.520502	4.18231e-05	5.32168	1.14244	1039	True
Discovery	B cells activated	B cell	IGKC	-0.737602	4.49471e-05	-1.8481	17.5736	1039	True
Discovery	B cells activated	B cell	RPS18	-0.375432	4.88633e-05	-5.09516	41.5804	1039	True
Discovery	B cells activated	B cell	HMGA1	-0.542255	5.76567e-05	-5.07104	3.24639	1039	True
Discovery	B cells activated	B cell	RPS16	-0.275015	6.19815e-05	-4.59788	17.9981	1039	True
Discovery	B cells activated	B cell	MS4A1	-0.494921	6.25227e-05	-3.93817	1.66891	1039	True
Discovery	B cells activated	B cell	ODC1	-0.495599	7.61003e-05	-5.02694	2.60443	1039	True
Discovery	B cells activated	B cell	TANK	0.350643	7.68027e-05	5.409	1.02502	1039	True
Discovery	B cells activated	B cell	HSP90B1	0.346237	8.45012e-05	4.94167	2.18576	1039	True
Discovery	B cells activated	B cell	MKNK2	-0.30142	9.0145e-05	-3.86863	0.602502	1039	True
Discovery	B cells activated	B cell	JCHAIN	-0.0474781	0.000114325	1.94726	1.79403	1039	True
Discovery	B cells activated	B cell	B2M	0.664266	0.000130002	4.59315	18.2782	1039	True
Discovery	B cells activated	B cell	POU2AF1	-0.490194	0.000143644	-2.76768	1.15111	1039	True
Discovery	B cells activated	B cell	BIK	-0.386303	0.000144038	-3.63363	0.774783	1039	True
Discovery	B cells activated	B cell	RPL15	-0.266813	0.000144619	-4.96818	21.5457	1039	True
Discovery	B cells activated	B cell	ARHGAP15	0.467134	0.000147658	4.66145	3.47064	1039	True
Discovery	B cells activated	B cell	RPL18A	-0.259973	0.000165826	-3.68005	22.8749	1039	True
Discovery	B cells activated	B cell	ATP5MC1	-0.428949	0.000167934	-4.80014	1.92589	1039	True
Discovery	B cells activated	B cell	CD79B	-0.400558	0.00018187	-4.88603	1.25024	1039	True
Discovery	B cells activated	B cell	HLA-B	0.485328	0.000186922	4.66018	6.29451	1039	True
Discovery	B cells activated	B cell	TRAC	0.272725	0.000193537	4.32343	1.46391	1039	True
Discovery	B cells activated	B cell	TCL1A	-0.743355	0.000196189	-2.87689	2.46102	1039	True
Discovery	B cells activated	B cell	RPL28	-0.300248	0.000267222	-4.5288	35.6256	1039	True
Discovery	B cells activated	B cell	PSME2	0.350894	0.000316292	4.47442	3.04042	1039	True
Discovery	B cells activated	B cell	GCSAM	-0.304651	0.000327426	-3.29899	0.566891	1039	True
Discovery	B cells activated	B cell	RPL18	-0.240169	0.000330149	-4.27151	16.2589	1039	True
Discovery	B cells activated	B cell	SEPT6	0.310259	0.000335381	4.49558	2.13571	1039	True
Discovery	B cells activated	B cell	EAF2	-0.452625	0.00038473	-4.09842	1.41867	1039	True
Discovery	B cells activated	B cell	RPS6	-0.279301	0.000450977	-4.63893	25.1415	1039	True
Discovery	B cells activated	B cell	HLA-C	0.510226	0.000476404	4.66968	3.27815	1039	True
Discovery	B cells activated	B cell	RPL3	-0.28906	0.000492057	-4.39998	21.3831	1039	True
Discovery	B cells activated	B cell	BCAS4	-0.479606	0.000509955	-3.99183	1.23965	1039	True
Discovery	B cells activated	B cell	SNRPD1	-0.284514	0.000515206	-4.52288	4.03465	1039	True
Discovery	B cells activated	B cell	PSMB9	0.275702	0.000569538	3.67851	2.43503	1039	True
Discovery	B cells activated	B cell	BASP1	-0.60584	0.000579959	-3.46663	2.83446	1039	True
Discovery	B cells activated	B cell	ANXA5	0.108202	0.000641186	2.95595	1.47064	1039	True
Discovery	B cells activated	B cell	DMAC1	-0.368246	0.00070972	-3.34157	0.775746	1039	True
Discovery	B cells activated	B cell	RALGPS2	-0.280391	0.000711594	-2.45616	0.923965	1039	True
Discovery	B cells activated	B cell	RPL27A	-0.355145	0.000769249	-4.55853	16.6468	1039	True
Discovery	B cells activated	B cell	GCHFR	-0.395588	0.000788619	-4.39428	1.0462	1039	True
Discovery	B cells activated	B cell	MRPL35	-0.32005	0.000846996	-4.21317	0.769009	1039	True
Discovery	B cells activated	B cell	AC023590.1	-0.351538	0.000939196	-4.00819	0.819057	1039	True
Discovery	B cells activated	B cell	RUVBL1	-0.327162	0.000973357	-3.3402	0.986526	1039	True
Discovery	B cells activated	B cell	CALM1	0.280712	0.00100059	3.44153	5.42252	1039	True
Discovery	B cells activated	B cell	TMSB10	0.377356	0.00106971	2.06855	18.9047	1039	True
Discovery	B cells activated	B cell	COTL1	0.407568	0.00110573	4.31205	4.13282	1039	True
Discovery	B cells activated	B cell	MEF2C	-0.407814	0.00112996	-2.68168	1.63426	1039	True
Discovery	B cells activated	B cell	RPL24	-0.215132	0.00117652	-4.4192	14.1771	1039	True
Discovery	B cells activated	B cell	IRF8	-0.371027	0.00117979	-3.24977	0.668912	1039	True
Discovery	B cells activated	B cell	LRMP	-0.507759	0.00120829	-3.89625	2.00096	1039	True
Discovery	B cells activated	B cell	CHCHD10	-0.393366	0.00121365	-3.99823	2.18961	1039	True
Discovery	B cells activated	B cell	PRDX1	-0.358802	0.00124044	-4.43506	5.51684	1039	True
Discovery	B cells activated	B cell	H3F3A	-0.253879	0.00127679	-4.23889	18.9577	1039	True
Discovery	B cells activated	B cell	PSMA2	0.135595	0.00132669	3.23474	1.41097	1039	True
Discovery	B cells activated	B cell	RAP1A	0.246253	0.00137849	3.85105	1.52069	1039	True
Discovery	B cells activated	B cell	LRRFIP1	0.310126	0.00143739	4.18361	1.7719	1039	True
Discovery	B cells activated	B cell	CD79A	-0.417478	0.0015014	-3.06498	1.82676	1039	True
Discovery	B cells activated	B cell	PITPNC1	0.191618	0.00150277	4.05371	1.51396	1039	True
Discovery	B cells activated	B cell	IL32	0.737921	0.00159896	4.32835	2.9461	1039	True
Discovery	B cells activated	B cell	UBE2E1	-0.339913	0.00170519	-3.65082	0.884504	1039	True
Discovery	B cells activated	B cell	FNBP1	0.246084	0.00171905	3.72547	2.30221	1039	True
Discovery	B cells activated	B cell	POU2F2	-0.34116	0.00183742	-4.09626	1.19442	1039	True
Discovery	B cells activated	B cell	S100A10	0.109171	0.00187103	2.54579	2.30221	1039	True
Discovery	B cells activated	B cell	RPS9	-0.220785	0.00188788	-4.41527	15.5438	1039	True
Discovery	B cells activated	B cell	RPL21	-0.272188	0.00202693	-3.6697	25.7064	1039	True
Discovery	B cells activated	B cell	MYL12A	0.240867	0.00206126	2.53865	4.97883	1039	True
Discovery	B cells activated	B cell	MARCKSL1	-0.599877	0.00217573	-4.00093	2.48219	1039	True
Discovery	B cells activated	B cell	SWAP70	-0.42242	0.00219262	-3.03574	1.42156	1039	True
Discovery	B cells activated	B cell	RPS2	-0.312477	0.00238472	-3.58412	36.4225	1039	True
Discovery	B cells activated	B cell	SPIB	-0.304459	0.00240195	-2.15215	0.820019	1039	True
Discovery	B cells activated	B cell	RANBP1	-0.264476	0.0024195	-4.1034	4.44081	1039	True
Discovery	B cells activated	B cell	RPS15	-0.176507	0.002449	-3.58973	21.8672	1039	True
Discovery	B cells activated	B cell	HLA-A	0.260944	0.00265676	3.25394	3.81232	1039	True
Discovery	B cells activated	B cell	TPM3	0.256429	0.00272656	3.67419	4.76227	1039	True
Discovery	B cells activated	B cell	MYH9	0.178947	0.00274029	3.21992	1.83542	1039	True
Discovery	B cells activated	B cell	RPL14	-0.204819	0.00281814	-4.02495	16.3263	1039	True
Discovery	B cells activated	B cell	MYBL2	-0.361621	0.00281893	-2.51264	1.16169	1039	True
Discovery	B cells activated	B cell	CAST	0.318732	0.0029862	4.25735	0.959577	1039	True
Discovery	B cells activated	B cell	SUB1	0.697337	0.0030203	4.01104	4.04716	1039	True
Discovery	B cells activated	B cell	C1QBP	-0.439773	0.00308236	-4.09752	3.0385	1039	True
Discovery	B cells activated	B cell	FTH1	0.265877	0.00308868	3.02562	7.92878	1039	True
Discovery	B cells activated	B cell	HDDC2	-0.261046	0.00339166	-2.73585	0.73821	1039	True
Discovery	B cells activated	B cell	RPS14	-0.212296	0.00361338	-3.8788	22.0837	1039	True
Discovery	B cells activated	B cell	RPS27A	-0.216902	0.00378122	-2.9488	26.8219	1039	True
Discovery	B cells activated	B cell	LSM8	-0.414797	0.00379101	-3.87562	2.3667	1039	True
Discovery	B cells activated	B cell	RPS8	-0.248603	0.00391124	-3.79604	30.5852	1039	True
Discovery	B cells activated	B cell	MSH6	-0.362934	0.00391746	-2.31031	0.877767	1039	True
Discovery	B cells activated	B cell	ANP32A	-0.249704	0.00407287	-2.53746	2.28104	1039	True
Discovery	B cells activated	B cell	WDR1	0.252935	0.00410838	3.90044	1.09143	1039	True
Discovery	B cells activated	B cell	PAK2	0.169209	0.0042941	3.3567	1.55919	1039	True
Discovery	B cells activated	B cell	LSM2	0.176106	0.00435008	3.49957	1.15977	1039	True
Discovery	B cells activated	B cell	RPS25	-0.204301	0.00443065	-4.06526	15.3301	1039	True
Discovery	B cells activated	B cell	NCF1	-0.287349	0.00468003	-0.786432	1.17132	1039	True
Discovery	B cells activated	B cell	NDUFC1	-0.284131	0.00468005	-0.991118	1.62656	1039	True
Discovery	B cells activated	B cell	DCXR	0.197768	0.0047435	3.62059	0.672762	1039	True
Discovery	B cells activated	B cell	RPL7A	-0.237922	0.00488841	-3.59188	21.9297	1039	True
Discovery	B cells activated	B cell	SMS	-0.0708559	0.00490823	1.56246	1.37247	1039	True
Discovery	B cells activated	B cell	ACADM	-0.330295	0.00541543	-3.35983	0.979788	1039	True
Discovery	B cells activated	B cell	ANKRD44	0.190624	0.00567689	3.9468	2.00577	1039	True
Discovery	B cells activated	B cell	RPL19	-0.234311	0.00572627	-3.714	25.025	1039	True
Discovery	B cells activated	B cell	POLR3K	-0.26145	0.00573039	-2.78748	0.740135	1039	True
Discovery	B cells activated	B cell	LCK	0.272357	0.00589821	3.95422	0.958614	1039	True
Discovery	B cells activated	B cell	RAC2	0.142182	0.0059563	2.54321	3.05871	1039	True
Discovery	B cells activated	B cell	RPL37A	-0.352153	0.00626706	-2.93857	23.4832	1039	True
Discovery	B cells activated	B cell	RPL32	-0.231831	0.00627925	-3.8531	25.5322	1039	True
Discovery	B cells activated	B cell	AES	0.24495	0.00641184	3.59582	1.28681	1039	True
Discovery	B cells activated	B cell	LIMS1	0.230318	0.00651391	3.7096	1.14918	1039	True
Discovery	B cells activated	B cell	SNHG25	-0.456257	0.0065614	-2.54901	1.38499	1039	True
Discovery	B cells activated	B cell	RPLP2	-0.203044	0.00685767	-3.35199	21.3513	1039	True
Discovery	B cells activated	B cell	PARP1	-0.284579	0.00703758	-3.84833	3.22522	1039	True
Discovery	B cells activated	B cell	PSMC4	0.0903452	0.00774856	2.84693	0.753609	1039	True
Discovery	B cells activated	B cell	SH3KBP1	0.0580654	0.00780112	2.50794	1.36574	1039	True
Discovery	B cells activated	B cell	DLEU2	0.373275	0.00782756	3.84063	2.82868	1039	True
Discovery	B cells activated	B cell	RPL23A	-0.221158	0.00785199	-3.69901	20.5217	1039	True
Discovery	B cells activated	B cell	RPL8	-0.218127	0.00794192	-3.70965	18.3927	1039	True
Discovery	B cells activated	B cell	IGHA1	0.0329929	0.00800105	1.96878	2.18576	1039	True
Discovery	B cells activated	B cell	PTRHD1	-0.183847	0.00801217	-0.863434	0.594803	1039	True
Discovery	B cells activated	B cell	MT2A	0.53396	0.00817567	3.91608	1.49471	1039	True
Discovery	B cells activated	B cell	DUT	-0.234586	0.00830079	-3.41414	6.61886	1039	True
Discovery	B cells activated	B cell	PMVK	-0.239478	0.00862594	-1.47457	0.851781	1039	True
Discovery	B cells activated	B cell	ITGAE	-0.260661	0.00866114	-1.97148	1.49471	1039	True
Discovery	B cells activated	B cell	RPL23	-0.244036	0.00867997	-3.5391	11.4639	1039	True
Discovery	B cells activated	B cell	COPB1	0.230205	0.00873235	3.81159	0.78922	1039	True
Discovery	B cells activated	B cell	RPL13A	-0.259129	0.00878431	-3.71347	18.7536	1039	True
Discovery	B cells activated	B cell	RPS11	-0.209624	0.00890426	-3.79501	12.231	1039	True
Discovery	B cells activated	B cell	FAF1	0.0977562	0.00898428	2.76279	1.47449	1039	True
Discovery	B cells activated	B cell	STAG1	0.167799	0.00898996	3.15884	1.81617	1039	True
Discovery	B cells activated	B cell	FAU	-0.187893	0.00900077	-2.9308	15.5987	1039	True
Discovery	B cells activated	B cell	PFDN6	-0.279607	0.0093492	-3.3956	0.715111	1039	True
Discovery	B cells activated	B cell	SIVA1	-0.310772	0.0094028	-2.72829	2.26853	1039	True
Discovery	B cells activated	B cell	MBNL1	0.313384	0.0103834	3.18517	5.18383	1039	True
Discovery	B cells activated	B cell	SF3B6	-0.322515	0.0104496	-3.56314	1.96439	1039	True
Discovery	B cells activated	B cell	ARF1	0.16449	0.0106071	3.10831	1.30029	1039	True
Discovery	B cells activated	B cell	KLHL6	-0.345085	0.0107598	-3.07697	1.01155	1039	True
Discovery	B cells activated	B cell	DGUOK	-0.167217	0.0112087	-0.297933	0.805582	1039	True
Discovery	B cells activated	B cell	MYO1E	-0.240642	0.0119818	-3.32289	0.932628	1039	True
Discovery	B cells activated	B cell	RPL29	-0.202517	0.0121198	-3.54939	17.2435	1039	True
Discovery	B cells activated	B cell	CHCHD1	-0.294361	0.0121248	-2.91977	1.09721	1039	True
Discovery	B cells activated	B cell	RHEB	0.22943	0.0121484	3.51291	0.845043	1039	True
Discovery	B cells activated	B cell	HLA-E	0.245264	0.0123108	3.58612	1.58999	1039	True
Discovery	B cells activated	B cell	VDAC3	0.227396	0.0124785	3.44516	1.04139	1039	True
Discovery	B cells activated	B cell	ARPC3	-0.134315	0.0136196	-3.62499	7.80173	1039	True
Discovery	B cells activated	B cell	CKLF	0.257645	0.0136509	3.69087	1.14052	1039	True
Discovery	B cells activated	B cell	METAP2	-0.429572	0.0139691	-3.46615	3.85082	1039	True
Discovery	B cells activated	B cell	RPL22	-0.1989	0.0149998	-2.84542	13.5804	1039	True
Discovery	B cells activated	B cell	EEF2	-0.266357	0.0150663	-3.38375	4.24928	1039	True
Discovery	B cells activated	B cell	OAZ1	-0.147169	0.0152248	-3.59953	8.23677	1039	True
Discovery	B cells activated	B cell	RPL35	-0.220176	0.0153479	-2.79944	18.1694	1039	True
Discovery	B cells activated	B cell	PSME1	0.237515	0.0159404	3.43714	2.82579	1039	True
Discovery	B cells activated	B cell	FAM49B	0.174075	0.0165514	2.57935	2.53898	1039	True
Discovery	B cells activated	B cell	PLCG2	-0.340144	0.0166374	-3.10674	2.3513	1039	True
Discovery	B cells activated	B cell	RPS7	-0.195952	0.0166788	-2.127	22.9269	1039	True
Discovery	B cells activated	B cell	ATP5PF	-0.193607	0.0175941	-3.37357	4.02502	1039	True
Discovery	B cells activated	B cell	UQCRH	-0.219809	0.0178487	-3.57702	5.02502	1039	True
Discovery	B cells activated	B cell	MCUB	-0.00782596	0.0181243	1.72383	1.0924	1039	True
Discovery	B cells activated	B cell	CENPK	0.139017	0.0181608	2.57437	1.1232	1039	True
Discovery	B cells activated	B cell	RPL11	-0.170215	0.0185575	-2.74861	23.4418	1039	True
Discovery	B cells activated	B cell	EVL	0.283379	0.018628	3.56176	1.25024	1039	True
Discovery	B cells activated	B cell	MRPL20	-0.299315	0.0188073	-3.57428	1.66795	1039	True
Discovery	B cells activated	B cell	CDC42	0.136772	0.019003	1.84563	2.7873	1039	True
Discovery	B cells activated	B cell	TERF2IP	-0.317694	0.019357	-1.83965	1.13571	1039	True
Discovery	B cells activated	B cell	NUGGC	-0.233377	0.0194513	-1.62029	0.746872	1039	True
Discovery	B cells activated	B cell	PTPRC	0.347959	0.0194946	3.3887	4.50433	1039	True
Discovery	B cells activated	B cell	LSM6	-0.292301	0.0199278	-3.54542	1.76035	1039	True
Discovery	B cells activated	B cell	NPM1	-0.231412	0.0199557	-3.29206	14.9211	1039	True
Discovery	B cells activated	B cell	SYK	-0.218664	0.0204356	-2.18082	0.813282	1039	True
Discovery	B cells activated	B cell	HMGN1	-0.276254	0.0204357	-2.96328	8.85852	1039	True
Discovery	B cells activated	B cell	C9orf16	-0.0872775	0.0207231	0.838949	1.2281	1039	True
Discovery	B cells activated	B cell	RPL7	-0.208396	0.020863	-2.88636	10.7151	1039	True
Discovery	B cells activated	B cell	MKI67	0.386819	0.0209135	3.44928	3.42156	1039	True
Discovery	B cells activated	B cell	RPS4X	-0.149175	0.0212468	-3.85953	23.2454	1039	True
Discovery	B cells activated	B cell	PTMS	0.216812	0.0213688	3.34193	0.567854	1039	True
Discovery	B cells activated	B cell	SEPT7	0.200753	0.0217775	2.69242	3.90375	1039	True
Discovery	B cells activated	B cell	RPL12	-0.179225	0.0223614	-3.62531	22.1068	1039	True
Discovery	B cells activated	B cell	PLEKHF2	-0.260513	0.0240546	-1.55299	0.631376	1039	True
Discovery	B cells activated	B cell	SMC3	0.194735	0.0245145	2.9734	1.50048	1039	True
Discovery	B cells activated	B cell	BCL7A	-0.228051	0.024565	-2.2638	0.740135	1039	True
Discovery	B cells activated	B cell	ZRANB2	-0.167666	0.0260614	-0.22408	1.10491	1039	True
Discovery	B cells activated	B cell	CHMP5	-0.129793	0.0260691	-0.0999963	0.599615	1039	True
Discovery	B cells activated	B cell	RPS27	-0.243547	0.0264057	-2.66036	31.8951	1039	True
Discovery	B cells activated	B cell	EZH2	0.0152342	0.0266437	1.70144	1.4591	1039	True
Discovery	B cells activated	B cell	RPL10A	-0.18316	0.0276818	-3.45198	15.3523	1039	True
Discovery	B cells activated	B cell	ANKRD12	0.186502	0.0278414	3.23711	1.34937	1039	True
Discovery	B cells activated	B cell	RPL36	-0.209943	0.028046	-2.35125	17.2579	1039	True
Discovery	B cells activated	B cell	LRR1	-0.222345	0.0289231	-1.89373	0.665063	1039	True
Discovery	B cells activated	B cell	CCT8	-0.317144	0.0290661	-3.05768	2.41578	1039	True
Discovery	B cells activated	B cell	LGALS1	0.322346	0.0291784	3.39565	1.32724	1039	True
Discovery	B cells activated	B cell	OSTF1	0.3537	0.0293962	3.30777	1.31088	1039	True
Discovery	B cells activated	B cell	LSM14A	0.0410016	0.0294017	1.90702	1.34456	1039	True
Discovery	B cells activated	B cell	TRIM28	-0.240209	0.0296626	-1.99293	0.748797	1039	True
Discovery	B cells activated	B cell	AKR7A2	-0.097097	0.0303139	0.612992	0.591915	1039	True
Discovery	B cells activated	B cell	RPS24	-0.144305	0.0303786	-3.22007	26.0298	1039	True
Discovery	B cells activated	B cell	RPL22L1	-0.36341	0.0304425	-3.24699	3.60731	1039	True
Discovery	B cells activated	B cell	DNMT1	-0.190977	0.0307628	-1.58889	2.3898	1039	True
Discovery	B cells activated	B cell	ACTR3	-0.0706801	0.0307785	-2.64415	5.30318	1039	True
Discovery	B cells activated	B cell	SSB	-0.318008	0.0311716	-3.09479	1.78441	1039	True
Discovery	B cells activated	B cell	HAUS8	-0.198876	0.031318	-1.35426	0.581328	1039	True
Discovery	B cells activated	B cell	MYL6	0.176921	0.0314904	1.97208	8.5409	1039	True
Discovery	B cells activated	B cell	EEF1E1	-0.191765	0.031591	-1.63209	0.790183	1039	True
Discovery	B cells activated	B cell	KPNB1	0.204226	0.0321118	2.97877	1.81809	1039	True
Discovery	B cells activated	B cell	PEBP1	-0.318354	0.0321914	-2.65728	1.91434	1039	True
Discovery	B cells activated	B cell	CSNK1A1	0.0681251	0.0325656	2.13373	1.15688	1039	True
Discovery	B cells activated	B cell	HSPD1	-0.332619	0.0334206	-3.13366	5.71896	1039	True
Discovery	B cells activated	B cell	TMBIM6	-0.0351881	0.0335393	1.19632	1.37632	1039	True
Discovery	B cells activated	B cell	SRSF5	-0.339999	0.0335561	-2.31325	1.10683	1039	True
Discovery	B cells activated	B cell	STMP1	0.126662	0.0336354	2.64524	0.903754	1039	True
Discovery	B cells activated	B cell	TOMM5	-0.14169	0.0340958	-0.709068	0.803657	1039	True
Discovery	B cells activated	B cell	SYNE2	0.141557	0.0343593	2.60016	1.63715	1039	True
Discovery	B cells activated	B cell	MRPL51	-0.220017	0.0347368	-3.12539	3.77863	1039	True
Discovery	B cells activated	B cell	CAPZA1	0.239383	0.0358158	2.92423	2.2435	1039	True
Discovery	B cells activated	B cell	NDUFB6	-0.290175	0.0361564	-2.6567	1.20982	1039	True
Discovery	B cells activated	B cell	SPCS2	-0.0483376	0.0366734	1.09317	1.48412	1039	True
Discovery	B cells activated	B cell	CENPU	-0.170118	0.0378323	-0.290009	1.00577	1039	True
Discovery	B cells activated	B cell	H2AFX	0.121712	0.0378446	2.30838	1.49182	1039	True
Discovery	B cells activated	B cell	SLIRP	-0.2927	0.0382109	-3.13667	2.24928	1039	True
Discovery	B cells activated	B cell	COX4I1	-0.123747	0.0383906	-2.89959	4.81906	1039	True
Discovery	B cells activated	B cell	CD37	-0.326455	0.0387519	-2.94158	1.45236	1039	True
Discovery	B cells activated	B cell	MRPS6	-0.207402	0.038754	-1.29402	1.47353	1039	True
Discovery	B cells activated	B cell	ARPP19	0.0931227	0.0391139	2.52657	0.807507	1039	True
Discovery	B cells activated	B cell	SMDT1	-0.265197	0.0396908	-2.23175	1.5486	1039	True
Discovery	B cells activated	B cell	SH3GLB1	-0.0321943	0.0397349	1.13653	0.703561	1039	True
Discovery	B cells activated	B cell	BAX	-0.0532005	0.0402524	0.874758	1.20019	1039	True
Discovery	B cells activated	B cell	MCTS1	-0.263618	0.0404287	-2.64542	1.05775	1039	True
Discovery	B cells activated	B cell	SNRPD2	-0.172996	0.0411997	-3.18478	4.07988	1039	True
Discovery	B cells activated	B cell	GMFG	0.236909	0.0414961	2.81527	2.282	1039	True
Discovery	B cells activated	B cell	LAMTOR5	-0.174965	0.0416512	-0.80888	1.38402	1039	True
Discovery	B cells activated	B cell	UQCC2	-0.176788	0.0418265	-0.741419	0.902791	1039	True
Discovery	B cells activated	B cell	MZT2B	-0.179498	0.0425011	-3.00498	3.6025	1039	True
Discovery	B cells activated	B cell	KRR1	-0.0640584	0.0427043	0.829086	0.743022	1039	True
Discovery	B cells activated	B cell	GSTP1	-0.312031	0.0427591	-3.03961	5.49086	1039	True
Discovery	B cells activated	B cell	CD3D	0.304716	0.0429659	2.87313	1.69971	1039	True
Discovery	B cells activated	B cell	TOP1	-0.272712	0.0433893	-3.10663	3.26179	1039	True
Discovery	B cells activated	B cell	PIP4K2A	0.244215	0.0440642	3.20064	1.45428	1039	True
Discovery	B cells activated	B cell	RPL5	-0.204267	0.044195	-3.0899	16.5505	1039	True
Discovery	B cells activated	B cell	ERH	-0.207601	0.0444792	-3.1022	3.37055	1039	True
Discovery	B cells activated	B cell	CHMP2A	0.0471233	0.0457674	2.08874	0.843118	1039	True
Discovery	B cells activated	B cell	KIF2A	0.234384	0.0464647	3.03272	1.39269	1039	True
Discovery	B cells activated	B cell	MPC2	-0.287196	0.0469568	-2.73352	1.28874	1039	True
Discovery	B cells activated	B cell	SEC14L1	-0.228432	0.0486578	-1.37834	0.936477	1039	True
Discovery	B cells activated	B cell	RPL9	-0.172972	0.0495643	-2.29609	13.8932	1039	True
Discovery	B cells activated	B cell	SPCS1	0.0648045	0.049633	2.0299	1.17421	1039	True
Discovery	B cells activated	B cell	STRBP	-0.302812	0.0498165	-2.46029	1.2358	1039	True
Discovery	B cells activated	B cell	SSBP2	-0.221201	0.0499604	-1.37971	0.749759	1039	True
Discovery	B cells germinal centre/plasmablasts	B cell	SOX5	0.657762	8.91033e-05	4.87056	15.3989	7001	True
Discovery	B cells germinal centre/plasmablasts	B cell	BANK1	0.446007	9.38871e-05	5.13585	4.60963	7001	True
Discovery	B cells germinal centre/plasmablasts	B cell	PTPN22	0.268539	9.71883e-05	5.17527	1.39566	7001	True
Discovery	B cells germinal centre/plasmablasts	B cell	SNX2	0.217955	0.000156775	4.61711	2.09199	7001	True
Discovery	B cells germinal centre/plasmablasts	B cell	DENND5B	0.411924	0.000625331	4.59095	3.03957	7001	True
Discovery	B cells germinal centre/plasmablasts	B cell	ADAM19	0.283192	0.00092467	4.49054	2.59549	7001	True
Discovery	B cells germinal centre/plasmablasts	B cell	H3F3A	-0.335653	0.00167867	-3.51991	37.7105	7001	True
Discovery	B cells germinal centre/plasmablasts	B cell	COTL1	0.225626	0.00280432	3.60418	4.71633	7001	True
Discovery	B cells germinal centre/plasmablasts	B cell	RHOQ	0.217218	0.00474567	3.73955	1.47736	7001	True
Discovery	B cells germinal centre/plasmablasts	B cell	JCHAIN	-0.1974	0.00561638	-0.461202	4.00014	7001	True
Discovery	B cells germinal centre/plasmablasts	B cell	TRAF3	0.271641	0.00573039	3.9847	2.4328	7001	True
Discovery	B cells germinal centre/plasmablasts	B cell	PDIA3	0.191692	0.00629892	3.96387	3.52707	7001	True
Discovery	B cells germinal centre/plasmablasts	B cell	SEMA4D	0.234506	0.00657364	3.88461	1.32624	7001	True
Discovery	B cells germinal centre/plasmablasts	B cell	IGHA1	-0.241451	0.00692803	0.19963	3.79974	7001	True
Discovery	B cells germinal centre/plasmablasts	B cell	PIBF1	0.145816	0.00718875	3.31302	2.28724	7001	True
Discovery	B cells germinal centre/plasmablasts	B cell	LRBA	0.20908	0.00788708	3.35148	5.1924	7001	True
Discovery	B cells germinal centre/plasmablasts	B cell	ATP5IF1	-0.267601	0.00860662	-3.64179	6.30938	7001	True
Discovery	B cells germinal centre/plasmablasts	B cell	SNRPB	-0.246392	0.0086845	-3.77366	4.21711	7001	True
Discovery	B cells germinal centre/plasmablasts	B cell	FUT8	0.277984	0.009977	3.67277	3.17398	7001	True
Discovery	B cells germinal centre/plasmablasts	B cell	PPP3CA	0.211229	0.0099776	3.56037	2.92058	7001	True
Discovery	B cells germinal centre/plasmablasts	B cell	UGCG	0.196504	0.010171	3.73745	1.87088	7001	True
Discovery	B cells germinal centre/plasmablasts	B cell	THUMPD3-AS1	0.148144	0.0113784	3.7673	1.70918	7001	True
Discovery	B cells germinal centre/plasmablasts	B cell	TRMT112	-0.203055	0.0119893	-3.66719	2.8056	7001	True
Discovery	B cells germinal centre/plasmablasts	B cell	CDC42SE2	0.192898	0.0121484	3.118	5.94244	7001	True
Discovery	B cells germinal centre/plasmablasts	B cell	COX6C	-0.227501	0.0128267	-3.68686	7.06899	7001	True
Discovery	B cells germinal centre/plasmablasts	B cell	ZNF318	0.18921	0.0133558	3.597	1.48336	7001	True
Discovery	B cells germinal centre/plasmablasts	B cell	GPR160	-0.221061	0.0136239	-3.42526	1.85916	7001	True
Discovery	B cells germinal centre/plasmablasts	B cell	CFL1	-0.193212	0.0137508	-1.95393	19.4889	7001	True
Discovery	B cells germinal centre/plasmablasts	B cell	OSBPL3	0.203625	0.0139658	3.60475	1.82788	7001	True
Discovery	B cells germinal centre/plasmablasts	B cell	CMIP	0.165923	0.0151516	3.58984	1.57335	7001	True
Discovery	B cells germinal centre/plasmablasts	B cell	STIM1	0.195428	0.0156604	3.55345	1.88473	7001	True
Discovery	B cells germinal centre/plasmablasts	B cell	NFX1	0.143592	0.0159936	3.36681	1.82488	7001	True
Discovery	B cells germinal centre/plasmablasts	B cell	SUGP2	0.0322095	0.0163568	-0.0364499	1.69276	7001	True
Discovery	B cells germinal centre/plasmablasts	B cell	MYL6	-0.195136	0.0163618	-2.56258	12.0023	7001	True
Discovery	B cells germinal centre/plasmablasts	B cell	SETX	0.206757	0.0165304	3.5374	3.4815	7001	True
Discovery	B cells germinal centre/plasmablasts	B cell	PRDX5	-0.172401	0.0168082	-3.36847	2.13684	7001	True
Discovery	B cells germinal centre/plasmablasts	B cell	DAAM1	-0.174793	0.0190905	-3.32305	3.52278	7001	True
Discovery	B cells germinal centre/plasmablasts	B cell	HSPA4	0.122259	0.0192238	3.38068	1.90616	7001	True
Discovery	B cells germinal centre/plasmablasts	B cell	FAU	-0.216265	0.0195449	-2.15626	25.0561	7001	True
Discovery	B cells germinal centre/plasmablasts	B cell	CDC42	0.140352	0.0206027	3.27171	4.02485	7001	True
Discovery	B cells germinal centre/plasmablasts	B cell	NDUFB7	-0.190961	0.0241961	-3.35796	1.85316	7001	True
Discovery	B cells germinal centre/plasmablasts	B cell	RPS16	-0.246017	0.0242464	-1.97291	28.0334	7001	True
Discovery	B cells germinal centre/plasmablasts	B cell	ANP32B	-0.20571	0.0259344	-3.03651	13.6011	7001	True
Discovery	B cells germinal centre/plasmablasts	B cell	TMEM131	0.182989	0.0272479	3.20958	6.12455	7001	True
Discovery	B cells germinal centre/plasmablasts	B cell	S100A10	-0.317724	0.0274843	-3.31131	3.34724	7001	True
Discovery	B cells germinal centre/plasmablasts	B cell	USP15	0.150834	0.0275017	3.34638	2.5782	7001	True
Discovery	B cells germinal centre/plasmablasts	B cell	SERF2	-0.194272	0.0275685	-2.25453	29.7512	7001	True
Discovery	B cells germinal centre/plasmablasts	B cell	LHFPL2	-0.338782	0.0276781	-3.37517	10.0573	7001	True
Discovery	B cells germinal centre/plasmablasts	B cell	SORL1	-0.197845	0.0283342	-3.35272	4.99386	7001	True
Discovery	B cells germinal centre/plasmablasts	B cell	IGF2BP3	-0.165435	0.0284378	-2.16205	2.1804	7001	True
Discovery	B cells germinal centre/plasmablasts	B cell	RAD23B	-0.117119	0.0292591	-2.51967	2.27739	7001	True
Discovery	B cells germinal centre/plasmablasts	B cell	RPL15	-0.251933	0.0293193	-1.81671	31.5026	7001	True
Discovery	B cells germinal centre/plasmablasts	B cell	DIAPH2	0.180869	0.0301641	3.33193	1.9003	7001	True
Discovery	B cells germinal centre/plasmablasts	B cell	RPL28	-0.185543	0.0302421	-1.40268	63.3227	7001	True
Discovery	B cells germinal centre/plasmablasts	B cell	NEDD9	0.263699	0.030276	3.1319	4.15412	7001	True
Discovery	B cells germinal centre/plasmablasts	B cell	STRBP	0.21653	0.0302947	2.8871	8.14169	7001	True
Discovery	B cells germinal centre/plasmablasts	B cell	HIST1H1B	-0.224397	0.030413	-3.24358	6.10827	7001	True
Discovery	B cells germinal centre/plasmablasts	B cell	MT-CO2	-0.231469	0.0305959	-2.00857	109.659	7001	True
Discovery	B cells germinal centre/plasmablasts	B cell	GALNT14	-0.320525	0.0308884	-2.99345	3.90259	7001	True
Discovery	B cells germinal centre/plasmablasts	B cell	DENND1B	0.179685	0.031162	3.3244	2.53192	7001	True
Discovery	B cells germinal centre/plasmablasts	B cell	UBE2N	0.116767	0.0320678	3.30633	2.72647	7001	True
Discovery	B cells germinal centre/plasmablasts	B cell	DNAJB14	0.153073	0.0321914	3.34648	1.5325	7001	True
Discovery	B cells germinal centre/plasmablasts	B cell	SF3B6	-0.170673	0.0324417	-3.1325	2.9163	7001	True
Discovery	B cells germinal centre/plasmablasts	B cell	CNOT6L	0.147305	0.03251	3.18685	2.029	7001	True
Discovery	B cells germinal centre/plasmablasts	B cell	ATP5F1B	-0.163303	0.0330664	-3.19778	3.09956	7001	True
Discovery	B cells germinal centre/plasmablasts	B cell	VPREB3	-0.280297	0.0336039	-3.23047	8.79589	7001	True
Discovery	B cells germinal centre/plasmablasts	B cell	KIAA0319L	0.112392	0.0373165	2.11917	1.43465	7001	True
Discovery	B cells germinal centre/plasmablasts	B cell	GCHFR	-0.194238	0.0375878	-3.25365	2.53507	7001	True
Discovery	B cells germinal centre/plasmablasts	B cell	EIF1	-0.18764	0.0391936	-2.42614	11.8719	7001	True
Discovery	B cells germinal centre/plasmablasts	B cell	RPS9	-0.273392	0.0414012	-2.48785	22.2125	7001	True
Discovery	B cells germinal centre/plasmablasts	B cell	TUBB4B	-0.274681	0.0414159	-2.82825	4.81845	7001	True
Discovery	B cells germinal centre/plasmablasts	B cell	PKN2	0.120972	0.0416577	3.15743	2.1874	7001	True
Discovery	B cells germinal centre/plasmablasts	B cell	WAS	0.0707264	0.0426436	2.86824	1.54878	7001	True
Discovery	B cells germinal centre/plasmablasts	B cell	PHKB	0.128865	0.0427748	2.70147	2.37652	7001	True
Discovery	B cells germinal centre/plasmablasts	B cell	PCNA	-0.193887	0.0433967	-3.01152	2.51935	7001	True
Discovery	B cells germinal centre/plasmablasts	B cell	RALGPS2	0.23108	0.0434462	2.29855	8.74289	7001	True
Discovery	B cells germinal centre/plasmablasts	B cell	RAB8B	0.128167	0.0439934	3.13332	1.87802	7001	True
Discovery	B cells germinal centre/plasmablasts	B cell	RASSF3	0.181243	0.0448366	3.00945	2.6829	7001	True
Discovery	B cells germinal centre/plasmablasts	B cell	RPS27L	-0.17371	0.0451944	-2.20013	4.03414	7001	True
Discovery	B cells germinal centre/plasmablasts	B cell	MYCBP2	0.147967	0.0456189	1.89919	5.82874	7001	True
Discovery	B cells germinal centre/plasmablasts	B cell	HINT1	-0.172501	0.04576	-2.90832	6.67647	7001	True
Discovery	B cells germinal centre/plasmablasts	B cell	RPL19	-0.183265	0.0459507	-1.34911	39.5066	7001	True
Discovery	B cells germinal centre/plasmablasts	B cell	TNFAIP8	0.165692	0.0464537	2.97896	6.90901	7001	True
Discovery	B cells germinal centre/plasmablasts	B cell	RPL6	-0.145682	0.0471037	-0.718136	28.6466	7001	True
Discovery	B cells memory FCRL2+	B cell	PARP14	0.384227	1.06774e-19	11.1778	1.8474	25643	True
Discovery	B cells memory FCRL2+	B cell	XYLT1	-0.483168	1.11991e-16	-10.2415	2.73045	25643	True
Discovery	B cells memory FCRL2+	B cell	JCHAIN	-0.728577	9.22454e-16	-6.30659	2.89018	25643	True
Discovery	B cells memory FCRL2+	B cell	ITGA4	0.309873	5.24988e-14	9.15371	1.55898	25643	True
Discovery	B cells memory FCRL2+	B cell	ATP8A1	0.272694	8.70949e-14	8.8065	0.748235	25643	True
Discovery	B cells memory FCRL2+	B cell	RASSF6	-0.399341	9.10721e-14	-8.83027	1.17471	25643	True
Discovery	B cells memory FCRL2+	B cell	DENND4A	0.275412	2.38302e-13	8.86708	1.81515	25643	True
Discovery	B cells memory FCRL2+	B cell	EPSTI1	0.334669	1.3887e-12	8.64557	0.933198	25643	True
Discovery	B cells memory FCRL2+	B cell	VPREB3	-0.465042	5.21634e-12	-8.42606	5.11184	25643	True
Discovery	B cells memory FCRL2+	B cell	EPS15	0.207743	3.46938e-11	7.94603	1.80665	25643	True
Discovery	B cells memory FCRL2+	B cell	IRF1	0.266109	3.92613e-11	8.12401	0.8616	25643	True
Discovery	B cells memory FCRL2+	B cell	PSMB9	0.224554	4.75191e-11	7.92256	1.39508	25643	True
Discovery	B cells memory FCRL2+	B cell	SELL	0.287019	7.64763e-11	7.99006	0.740241	25643	True
Discovery	B cells memory FCRL2+	B cell	VRK2	0.189725	1.05638e-10	7.59459	0.94946	25643	True
Discovery	B cells memory FCRL2+	B cell	BMP2K	0.23651	2.46985e-10	7.6181	1.07698	25643	True
Discovery	B cells memory FCRL2+	B cell	CDK14	0.290672	2.65922e-10	7.63339	2.60851	25643	True
Discovery	B cells memory FCRL2+	B cell	CD38	-0.366571	5.33953e-10	-6.99277	1.85384	25643	True
Discovery	B cells memory FCRL2+	B cell	TANK	0.179994	9.67693e-10	7.2974	1.8515	25643	True
Discovery	B cells memory FCRL2+	B cell	CD24	-0.500254	1.08921e-09	-6.34806	1.51246	25643	True
Discovery	B cells memory FCRL2+	B cell	SIPA1L1	0.212867	1.09059e-09	7.48186	1.68935	25643	True
Discovery	B cells memory FCRL2+	B cell	CNR1	-0.183508	1.73692e-09	-7.13329	0.710408	25643	True
Discovery	B cells memory FCRL2+	B cell	WDFY1	0.169845	3.47841e-09	7.35118	0.933822	25643	True
Discovery	B cells memory FCRL2+	B cell	FCRL2	-0.2616	4.21528e-09	-7.21025	1.99793	25643	True
Discovery	B cells memory FCRL2+	B cell	IGHA1	-0.508386	5.73406e-09	-2.60923	2.4044	25643	True
Discovery	B cells memory FCRL2+	B cell	PDE4D	0.335064	7.64874e-09	6.92973	1.93133	25643	True
Discovery	B cells memory FCRL2+	B cell	RNF213	0.204997	8.60822e-09	6.98178	1.48267	25643	True
Discovery	B cells memory FCRL2+	B cell	SCIMP	0.222013	1.24703e-08	7.06512	0.859338	25643	True
Discovery	B cells memory FCRL2+	B cell	ZNF589	-0.186945	1.30789e-08	-6.90574	0.693874	25643	True
Discovery	B cells memory FCRL2+	B cell	UVRAG	0.214238	1.56351e-08	6.95507	3.04348	25643	True
Discovery	B cells memory FCRL2+	B cell	FCMR	-0.186178	1.95407e-08	-7.01413	1.99727	25643	True
Discovery	B cells memory FCRL2+	B cell	AP001636.3	-0.160852	2.23807e-08	-5.52801	0.809422	25643	True
Discovery	B cells memory FCRL2+	B cell	MEF2C	0.210581	3.25281e-08	6.43088	5.9727	25643	True
Discovery	B cells memory FCRL2+	B cell	ADK	0.236966	3.26845e-08	6.65364	2.66197	25643	True
Discovery	B cells memory FCRL2+	B cell	ASAP1	0.159574	3.44222e-08	6.56463	0.812502	25643	True
Discovery	B cells memory FCRL2+	B cell	HLA-DPB1	0.305481	4.17896e-08	6.68461	5.27044	25643	True
Discovery	B cells memory FCRL2+	B cell	SUB1	0.177642	6.262e-08	6.69338	1.22369	25643	True
Discovery	B cells memory FCRL2+	B cell	RABGAP1L	0.239195	6.53484e-08	6.52735	5.82225	25643	True
Discovery	B cells memory FCRL2+	B cell	AC116366.3	0.160837	1.1651e-07	6.47392	0.843427	25643	True
Discovery	B cells memory FCRL2+	B cell	PSME1	0.195143	1.58426e-07	6.5943	1.28534	25643	True
Discovery	B cells memory FCRL2+	B cell	GLS	0.14551	1.83792e-07	6.1607	1.89701	25643	True
Discovery	B cells memory FCRL2+	B cell	HLA-DQA1	0.303226	2.17561e-07	6.45244	3.58433	25643	True
Discovery	B cells memory FCRL2+	B cell	ANKRD12	0.1522	2.20547e-07	6.40597	3.86671	25643	True
Discovery	B cells memory FCRL2+	B cell	JAM3	-0.182492	3.93848e-07	-5.89459	0.793511	25643	True
Discovery	B cells memory FCRL2+	B cell	MYO1E	-0.290857	4.07875e-07	-5.68	2.01958	25643	True
Discovery	B cells memory FCRL2+	B cell	KLF2	0.174866	4.76875e-07	6.3239	0.694147	25643	True
Discovery	B cells memory FCRL2+	B cell	AFF3	-0.211775	5.84526e-07	-6.17354	11.2554	25643	True
Discovery	B cells memory FCRL2+	B cell	PLAC8	0.193178	6.62035e-07	6.17602	0.977148	25643	True
Discovery	B cells memory FCRL2+	B cell	ADD3	0.156435	7.02404e-07	6.04904	0.798269	25643	True
Discovery	B cells memory FCRL2+	B cell	XRN1	0.139909	8.53097e-07	6.09433	1.31802	25643	True
Discovery	B cells memory FCRL2+	B cell	DENND1B	0.140766	9.04394e-07	5.85685	0.937332	25643	True
Discovery	B cells memory FCRL2+	B cell	SNX9	-0.166159	1.10755e-06	-5.61307	0.899973	25643	True
Discovery	B cells memory FCRL2+	B cell	PIKFYVE	0.1498	1.19145e-06	5.97928	1.05428	25643	True
Discovery	B cells memory FCRL2+	B cell	GRN	-0.149954	1.21497e-06	-5.97447	0.865148	25643	True
Discovery	B cells memory FCRL2+	B cell	TMSB10	0.266872	1.29078e-06	4.82121	5.49136	25643	True
Discovery	B cells memory FCRL2+	B cell	CHST15	-0.140964	1.85747e-06	-6.05429	0.67145	25643	True
Discovery	B cells memory FCRL2+	B cell	CXCR4	-0.273193	2.09213e-06	-5.71109	2.07464	25643	True
Discovery	B cells memory FCRL2+	B cell	KYNU	0.145703	2.25138e-06	5.87583	1.24194	25643	True
Discovery	B cells memory FCRL2+	B cell	TRAF3	0.17174	2.27349e-06	5.78179	1.79296	25643	True
Discovery	B cells memory FCRL2+	B cell	FAM129C	-0.234938	2.307e-06	-5.8544	1.61865	25643	True
Discovery	B cells memory FCRL2+	B cell	MAP4	0.142456	2.9172e-06	5.34526	1.09835	25643	True
Discovery	B cells memory FCRL2+	B cell	ABR	-0.147204	3.2087e-06	-5.46423	0.852864	25643	True
Discovery	B cells memory FCRL2+	B cell	ZNF804A	-0.308368	4.13975e-06	-4.92508	2.29236	25643	True
Discovery	B cells memory FCRL2+	B cell	LAPTM5	0.159028	4.94634e-06	5.71299	1.50614	25643	True
Discovery	B cells memory FCRL2+	B cell	RNF19A	0.139434	6.69734e-06	5.72237	1.67118	25643	True
Discovery	B cells memory FCRL2+	B cell	PRKCE	-0.159172	6.74823e-06	-4.9197	1.88313	25643	True
Discovery	B cells memory FCRL2+	B cell	RAP1B	0.10991	6.98495e-06	5.59905	1.47549	25643	True
Discovery	B cells memory FCRL2+	B cell	PPP3CC	0.147971	8.52525e-06	5.63014	1.63397	25643	True
Discovery	B cells memory FCRL2+	B cell	KCNQ5	-0.329915	9.16292e-06	-4.90731	5.40214	25643	True
Discovery	B cells memory FCRL2+	B cell	EMP3	0.113802	1.05543e-05	5.59243	0.762235	25643	True
Discovery	B cells memory FCRL2+	B cell	EBF1	0.245116	1.21828e-05	5.59954	3.78481	25643	True
Discovery	B cells memory FCRL2+	B cell	BAZ1A	0.120632	1.21828e-05	5.52519	1.11875	25643	True
Discovery	B cells memory FCRL2+	B cell	ZNF827	-0.139335	1.33776e-05	-4.46831	1.03373	25643	True
Discovery	B cells memory FCRL2+	B cell	HIST1H4C	-0.339409	1.56793e-05	-5.56599	2.32512	25643	True
Discovery	B cells memory FCRL2+	B cell	TMEM131L	0.178264	1.63704e-05	5.44355	3.86016	25643	True
Discovery	B cells memory FCRL2+	B cell	CDC42SE2	0.144945	1.80259e-05	5.50299	4.16149	25643	True
Discovery	B cells memory FCRL2+	B cell	UBE2J1	0.144502	1.88797e-05	5.52808	0.992357	25643	True
Discovery	B cells memory FCRL2+	B cell	BIRC3	0.235561	2.37999e-05	5.40716	0.990095	25643	True
Discovery	B cells memory FCRL2+	B cell	NIN	0.129836	2.46295e-05	5.37002	1.21885	25643	True
Discovery	B cells memory FCRL2+	B cell	QRSL1	-0.137962	2.49636e-05	-5.31824	1.63175	25643	True
Discovery	B cells memory FCRL2+	B cell	HLA-DPA1	0.242775	2.57383e-05	4.80459	5.21916	25643	True
Discovery	B cells memory FCRL2+	B cell	C1GALT1	0.119059	2.80766e-05	5.29155	0.873182	25643	True
Discovery	B cells memory FCRL2+	B cell	NLRC5	0.143632	2.81104e-05	5.43672	1.29337	25643	True
Discovery	B cells memory FCRL2+	B cell	IRAK2	-0.139316	3.6508e-05	-4.90994	0.744141	25643	True
Discovery	B cells memory FCRL2+	B cell	IRF2	0.0939352	3.90893e-05	5.30211	0.823344	25643	True
Discovery	B cells memory FCRL2+	B cell	ANXA6	0.128535	4.03449e-05	5.07532	0.808837	25643	True
Discovery	B cells memory FCRL2+	B cell	SCLT1	0.103935	4.23275e-05	5.21904	0.924736	25643	True
Discovery	B cells memory FCRL2+	B cell	RIPOR2	0.218305	5.10669e-05	4.75628	8.42362	25643	True
Discovery	B cells memory FCRL2+	B cell	PBX3	0.128925	5.1128e-05	5.24768	1.1531	25643	True
Discovery	B cells memory FCRL2+	B cell	CASK	-0.175917	5.15112e-05	-5.04011	1.54093	25643	True
Discovery	B cells memory FCRL2+	B cell	FCRL3	-0.187523	5.24544e-05	-5.19333	1.47397	25643	True
Discovery	B cells memory FCRL2+	B cell	MYL12A	0.126673	5.66586e-05	4.52169	2.25742	25643	True
Discovery	B cells memory FCRL2+	B cell	ACTB	0.244485	5.73917e-05	4.68677	10.0916	25643	True
Discovery	B cells memory FCRL2+	B cell	USP15	0.131476	6.10885e-05	5.17393	2.15552	25643	True
Discovery	B cells memory FCRL2+	B cell	HLA-DQB1	0.231278	6.18406e-05	5.11919	2.99926	25643	True
Discovery	B cells memory FCRL2+	B cell	SYK	-0.0892557	6.31901e-05	-4.35555	3.97411	25643	True
Discovery	B cells memory FCRL2+	B cell	TPTEP2-CSNK1E	0.135332	6.64533e-05	5.03358	1.63132	25643	True
Discovery	B cells memory FCRL2+	B cell	IGKC	-0.430153	7.45811e-05	-3.14103	22.8852	25643	True
Discovery	B cells memory FCRL2+	B cell	UBE2E1	0.114143	8.17263e-05	4.78143	1.11664	25643	True
Discovery	B cells memory FCRL2+	B cell	MAPKAP1	0.0929406	8.73873e-05	4.55301	1.0133	25643	True
Discovery	B cells memory FCRL2+	B cell	CD44	-0.138046	8.95341e-05	-5.17675	3.48629	25643	True
Discovery	B cells memory FCRL2+	B cell	GNPTAB	-0.111092	9.14403e-05	-4.7231	0.814257	25643	True
Discovery	B cells memory FCRL2+	B cell	CD48	0.144538	0.000120865	5.00474	2.16067	25643	True
Discovery	B cells memory FCRL2+	B cell	CCSER1	0.169912	0.000123509	3.64518	4.52763	25643	True
Discovery	B cells memory FCRL2+	B cell	TEX9	0.177469	0.000126109	4.87298	0.818469	25643	True
Discovery	B cells memory FCRL2+	B cell	BANK1	0.202542	0.000131208	4.47911	18.3952	25643	True
Discovery	B cells memory FCRL2+	B cell	AIM2	0.119562	0.000137176	4.83925	1.82545	25643	True
Discovery	B cells memory FCRL2+	B cell	LDLRAD4	-0.148125	0.000158792	-4.58839	1.21827	25643	True
Discovery	B cells memory FCRL2+	B cell	SKIL	-0.129915	0.000161295	-4.46443	1.77702	25643	True
Discovery	B cells memory FCRL2+	B cell	LINC00513	-0.164019	0.000163947	-4.95158	1.2472	25643	True
Discovery	B cells memory FCRL2+	B cell	RUNX2	-0.175468	0.000178586	-3.96646	1.20033	25643	True
Discovery	B cells memory FCRL2+	B cell	RAP1A	0.123078	0.000199596	4.90417	1.89276	25643	True
Discovery	B cells memory FCRL2+	B cell	BTG2	-0.149542	0.000208481	-4.90613	1.45198	25643	True
Discovery	B cells memory FCRL2+	B cell	TGFBR2	-0.125643	0.000225794	-4.86497	3.16804	25643	True
Discovery	B cells memory FCRL2+	B cell	SOX5	0.178733	0.000239514	4.8758	1.65882	25643	True
Discovery	B cells memory FCRL2+	B cell	MEF2A	0.127056	0.000249798	4.61524	2.3158	25643	True
Discovery	B cells memory FCRL2+	B cell	MCUB	0.0924612	0.000275947	4.26052	0.796748	25643	True
Discovery	B cells memory FCRL2+	B cell	PPP1R14B	-0.130764	0.000286743	-4.76803	0.790313	25643	True
Discovery	B cells memory FCRL2+	B cell	USP6NL	0.125976	0.000310512	4.73061	1.96572	25643	True
Discovery	B cells memory FCRL2+	B cell	TBC1D9	-0.171804	0.000314315	-4.55496	3.95995	25643	True
Discovery	B cells memory FCRL2+	B cell	PPP3CA	0.171477	0.000334054	4.74973	3.54588	25643	True
Discovery	B cells memory FCRL2+	B cell	MALT1	0.0903283	0.000336945	4.7135	0.818079	25643	True
Discovery	B cells memory FCRL2+	B cell	UBE2N	0.0961082	0.000346384	4.81606	0.766954	25643	True
Discovery	B cells memory FCRL2+	B cell	RFX3	0.121403	0.000429342	4.65922	1.48953	25643	True
Discovery	B cells memory FCRL2+	B cell	GALNT10	0.110681	0.000506214	4.42417	0.708263	25643	True
Discovery	B cells memory FCRL2+	B cell	MGAT5	-0.101784	0.000512829	-4.24622	5.10982	25643	True
Discovery	B cells memory FCRL2+	B cell	FAM49A	0.111193	0.000544757	4.64962	0.816792	25643	True
Discovery	B cells memory FCRL2+	B cell	ITSN2	0.120301	0.000552192	4.59947	2.23285	25643	True
Discovery	B cells memory FCRL2+	B cell	ERC1	0.135332	0.000573169	4.68278	1.63027	25643	True
Discovery	B cells memory FCRL2+	B cell	TNS3	-0.140452	0.000628682	-4.46123	1.10876	25643	True
Discovery	B cells memory FCRL2+	B cell	CD99	0.0964317	0.000652437	4.53079	0.775026	25643	True
Discovery	B cells memory FCRL2+	B cell	MAN2A1	0.0895562	0.000766843	4.34639	0.903209	25643	True
Discovery	B cells memory FCRL2+	B cell	SEPT9	-0.103726	0.000773386	-4.36206	1.4753	25643	True
Discovery	B cells memory FCRL2+	B cell	GRK5	0.0960707	0.000778405	4.30428	0.673166	25643	True
Discovery	B cells memory FCRL2+	B cell	HSPA8	0.124809	0.000788521	4.42712	1.64891	25643	True
Discovery	B cells memory FCRL2+	B cell	CAST	0.104065	0.000795687	4.53353	1.44905	25643	True
Discovery	B cells memory FCRL2+	B cell	FOXN3	0.129442	0.000813677	4.53988	2.61338	25643	True
Discovery	B cells memory FCRL2+	B cell	SMCHD1	0.134752	0.000815254	4.33534	3.30207	25643	True
Discovery	B cells memory FCRL2+	B cell	CDC42	0.10527	0.000861711	4.33525	1.42456	25643	True
Discovery	B cells memory FCRL2+	B cell	LBH	0.0935954	0.000868572	4.51029	0.836252	25643	True
Discovery	B cells memory FCRL2+	B cell	TMEM156	0.132658	0.000886218	4.48436	1.81691	25643	True
Discovery	B cells memory FCRL2+	B cell	PIP4K2A	0.126291	0.000894845	4.46214	2.42448	25643	True
Discovery	B cells memory FCRL2+	B cell	MAP4K4	0.130662	0.000900008	4.50135	2.60285	25643	True
Discovery	B cells memory FCRL2+	B cell	ANKRD13A	0.0828275	0.000933649	4.03651	0.924424	25643	True
Discovery	B cells memory FCRL2+	B cell	MYCBP2	0.114915	0.000954151	4.48111	3.84873	25643	True
Discovery	B cells memory FCRL2+	B cell	CELF2	0.139001	0.00099668	4.46519	2.59346	25643	True
Discovery	B cells memory FCRL2+	B cell	AP003086.2	-0.133663	0.00105908	-4.04532	0.80209	25643	True
Discovery	B cells memory FCRL2+	B cell	DDHD1	0.0806547	0.00108155	4.11284	0.734703	25643	True
Discovery	B cells memory FCRL2+	B cell	LRRK1	0.0968503	0.00115604	4.21799	0.928908	25643	True
Discovery	B cells memory FCRL2+	B cell	PHKB	0.1037	0.00127891	4.34613	1.74816	25643	True
Discovery	B cells memory FCRL2+	B cell	TAPBP	0.0985026	0.0013319	4.36166	1.4402	25643	True
Discovery	B cells memory FCRL2+	B cell	PIK3AP1	0.107957	0.00137194	4.31982	1.64287	25643	True
Discovery	B cells memory FCRL2+	B cell	FBXW7	0.112483	0.00139183	4.29079	1.81406	25643	True
Discovery	B cells memory FCRL2+	B cell	HLA-E	0.113393	0.00140377	3.757	4.53434	25643	True
Discovery	B cells memory FCRL2+	B cell	VPS13C	0.0965343	0.00141246	4.09413	2.15887	25643	True
Discovery	B cells memory FCRL2+	B cell	CAPZA1	0.101057	0.00142161	4.37805	1.56409	25643	True
Discovery	B cells memory FCRL2+	B cell	ERICH1	-0.0940377	0.00143495	-4.16078	0.847093	25643	True
Discovery	B cells memory FCRL2+	B cell	RPL18A	-0.160464	0.001543	-2.90681	18.9675	25643	True
Discovery	B cells memory FCRL2+	B cell	TRIM22	0.100351	0.00158083	4.31058	1.16663	25643	True
Discovery	B cells memory FCRL2+	B cell	PTPN6	0.111309	0.00164828	4.21416	0.883399	25643	True
Discovery	B cells memory FCRL2+	B cell	ASCC3	0.0981709	0.00167418	4.3499	1.4184	25643	True
Discovery	B cells memory FCRL2+	B cell	ITPR1	0.120545	0.00168246	4.24969	1.93511	25643	True
Discovery	B cells memory FCRL2+	B cell	MOB3B	-0.17716	0.00171599	-3.86203	1.63452	25643	True
Discovery	B cells memory FCRL2+	B cell	CIITA	0.131472	0.00176303	4.23866	1.66439	25643	True
Discovery	B cells memory FCRL2+	B cell	TCF4	-0.146154	0.00181591	-4.29947	5.21893	25643	True
Discovery	B cells memory FCRL2+	B cell	CAP1	0.0840081	0.00182082	4.06681	0.961042	25643	True
Discovery	B cells memory FCRL2+	B cell	TRAF5	-0.108145	0.00186857	-4.32085	1.65956	25643	True
Discovery	B cells memory FCRL2+	B cell	RHEX	-0.19484	0.00187521	-4.33309	2.36911	25643	True
Discovery	B cells memory FCRL2+	B cell	TFEC	0.112818	0.00195058	3.69025	1.97153	25643	True
Discovery	B cells memory FCRL2+	B cell	SSPN	0.12993	0.00200441	4.25736	0.896658	25643	True
Discovery	B cells memory FCRL2+	B cell	KDM2B	-0.0914591	0.00204721	-4.00624	0.852864	25643	True
Discovery	B cells memory FCRL2+	B cell	AC027097.2	0.122165	0.00211647	4.19322	1.77561	25643	True
Discovery	B cells memory FCRL2+	B cell	ORAI2	-0.1149	0.00236789	-4.22672	1.60332	25643	True
Discovery	B cells memory FCRL2+	B cell	ARPC2	0.0989101	0.00242849	4.21888	2.89108	25643	True
Discovery	B cells memory FCRL2+	B cell	TRIM38	0.0810449	0.00252545	4.09657	1.12444	25643	True
Discovery	B cells memory FCRL2+	B cell	CD74	0.177141	0.00263552	3.77005	21.2857	25643	True
Discovery	B cells memory FCRL2+	B cell	SNX2	0.101609	0.00266248	4.17688	1.74375	25643	True
Discovery	B cells memory FCRL2+	B cell	CUX1	-0.117347	0.00286236	-4.03974	1.39098	25643	True
Discovery	B cells memory FCRL2+	B cell	TSTD1	-0.109394	0.00295745	-4.07914	0.725968	25643	True
Discovery	B cells memory FCRL2+	B cell	ABLIM1	-0.0875532	0.00299832	-3.78708	0.912998	25643	True
Discovery	B cells memory FCRL2+	B cell	DLEU2	0.152091	0.00306468	4.14853	2.2231	25643	True
Discovery	B cells memory FCRL2+	B cell	VOPP1	-0.143866	0.00337354	-4.18332	4.6479	25643	True
Discovery	B cells memory FCRL2+	B cell	PARP8	0.0855681	0.00338795	4.08936	1.19709	25643	True
Discovery	B cells memory FCRL2+	B cell	ZFAND6	0.0928815	0.00340741	4.09515	1.49975	25643	True
Discovery	B cells memory FCRL2+	B cell	RUNX1	0.133441	0.00344609	4.08222	0.902741	25643	True
Discovery	B cells memory FCRL2+	B cell	LCP1	0.0961507	0.00349833	3.94843	2.50653	25643	True
Discovery	B cells memory FCRL2+	B cell	PSME4	0.086279	0.0037302	3.92869	0.812697	25643	True
Discovery	B cells memory FCRL2+	B cell	KCMF1	0.0784967	0.00391746	3.92672	0.820185	25643	True
Discovery	B cells memory FCRL2+	B cell	MSI2	-0.111052	0.00392181	-3.9522	1.39621	25643	True
Discovery	B cells memory FCRL2+	B cell	CD47	0.0932017	0.0039356	4.00617	1.69075	25643	True
Discovery	B cells memory FCRL2+	B cell	ZC3HAV1	0.0941926	0.00394607	3.96679	1.3002	25643	True
Discovery	B cells memory FCRL2+	B cell	RPL31	-0.26487	0.00404421	-3.8657	6.85828	25643	True
Discovery	B cells memory FCRL2+	B cell	C12orf42	-0.0956853	0.00420684	-3.51925	1.04996	25643	True
Discovery	B cells memory FCRL2+	B cell	ITPR2	-0.123381	0.00428084	-4.02041	3.1554	25643	True
Discovery	B cells memory FCRL2+	B cell	MED13L	0.129092	0.00443066	4.02651	3.23632	25643	True
Discovery	B cells memory FCRL2+	B cell	SUPT3H	-0.0872547	0.00445164	-2.56918	1.18812	25643	True
Discovery	B cells memory FCRL2+	B cell	VIM	0.121405	0.00449309	3.95266	1.91514	25643	True
Discovery	B cells memory FCRL2+	B cell	ATP2A3	-0.103742	0.00456994	-3.98517	1.25902	25643	True
Discovery	B cells memory FCRL2+	B cell	RPL15	-0.189917	0.00472441	-3.48426	12.8687	25643	True
Discovery	B cells memory FCRL2+	B cell	SP110	0.104441	0.00487575	4.03065	3.68639	25643	True
Discovery	B cells memory FCRL2+	B cell	SNX3	0.0875917	0.00490163	3.99265	1.2653	25643	True
Discovery	B cells memory FCRL2+	B cell	CLIC1	0.104767	0.00498636	3.8219	1.56604	25643	True
Discovery	B cells memory FCRL2+	B cell	SP100	0.116959	0.00500968	3.89851	4.51975	25643	True
Discovery	B cells memory FCRL2+	B cell	WSB1	0.0806628	0.00503024	3.76308	1.11734	25643	True
Discovery	B cells memory FCRL2+	B cell	SH3BGRL3	0.113735	0.00509708	3.98078	1.78013	25643	True
Discovery	B cells memory FCRL2+	B cell	FOXP1	-0.164252	0.0053691	-3.73498	3.84573	25643	True
Discovery	B cells memory FCRL2+	B cell	TNR	-0.10756	0.00539711	-3.39809	0.703545	25643	True
Discovery	B cells memory FCRL2+	B cell	CHD6	-0.081794	0.00550623	-3.99731	0.986663	25643	True
Discovery	B cells memory FCRL2+	B cell	RPL37A	-0.241067	0.00559414	-3.63656	15.2554	25643	True
Discovery	B cells memory FCRL2+	B cell	TMEM243	-0.0879454	0.00563657	-3.96047	1.3663	25643	True
Discovery	B cells memory FCRL2+	B cell	KPNB1	0.0640533	0.00604321	3.09858	0.945092	25643	True
Discovery	B cells memory FCRL2+	B cell	HLA-DRA	0.17989	0.00621564	3.31223	15.5685	25643	True
Discovery	B cells memory FCRL2+	B cell	RAB11A	0.107196	0.00634363	3.9164	1.24502	25643	True
Discovery	B cells memory FCRL2+	B cell	FGD2	0.110681	0.00640877	3.88212	0.950357	25643	True
Discovery	B cells memory FCRL2+	B cell	DIAPH1	0.0738531	0.00659477	3.75082	0.747572	25643	True
Discovery	B cells memory FCRL2+	B cell	NEDD9	0.107296	0.00668345	3.729	1.81855	25643	True
Discovery	B cells memory FCRL2+	B cell	PTPN12	-0.0910341	0.00702477	-3.27852	0.727684	25643	True
Discovery	B cells memory FCRL2+	B cell	KHDRBS2	-0.144593	0.00716045	-3.48182	2.60964	25643	True
Discovery	B cells memory FCRL2+	B cell	IGHM	-0.293831	0.00729723	-3.88487	5.56881	25643	True
Discovery	B cells memory FCRL2+	B cell	C4orf3	0.0924545	0.00770986	3.85123	0.725539	25643	True
Discovery	B cells memory FCRL2+	B cell	PRKD3	0.0803435	0.0079755	3.77806	0.908786	25643	True
Discovery	B cells memory FCRL2+	B cell	TNFRSF13C	-0.105817	0.00817184	-3.74403	1.61713	25643	True
Discovery	B cells memory FCRL2+	B cell	ARID4B	0.0824562	0.00839335	3.69191	2.30952	25643	True
Discovery	B cells memory FCRL2+	B cell	RPL35	-0.196454	0.00849666	-3.42963	10.4782	25643	True
Discovery	B cells memory FCRL2+	B cell	ARPC3	0.071583	0.00851086	2.84274	3.37761	25643	True
Discovery	B cells memory FCRL2+	B cell	RPS6	-0.153371	0.00856641	-2.76515	18.4774	25643	True
Discovery	B cells memory FCRL2+	B cell	CNTRL	0.0837623	0.00864622	3.68715	1.4184	25643	True
Discovery	B cells memory FCRL2+	B cell	ZCCHC7	0.146074	0.00875644	3.29902	4.86335	25643	True
Discovery	B cells memory FCRL2+	B cell	HNRNPH1	0.116475	0.00889433	3.72613	1.05787	25643	True
Discovery	B cells memory FCRL2+	B cell	GLCCI1	0.105145	0.00893147	3.79881	1.44921	25643	True
Discovery	B cells memory FCRL2+	B cell	IQCB1	0.0719573	0.00974039	3.53824	0.954685	25643	True
Discovery	B cells memory FCRL2+	B cell	HLA-DMA	0.110878	0.00995701	3.73157	1.19389	25643	True
Discovery	B cells memory FCRL2+	B cell	CSGALNACT1	-0.155426	0.00996437	-3.48915	1.31658	25643	True
Discovery	B cells memory FCRL2+	B cell	KDM7A	-0.095253	0.0104731	-3.27757	0.997894	25643	True
Discovery	B cells memory FCRL2+	B cell	AP000787.1	-0.117136	0.0104885	-3.65444	0.969543	25643	True
Discovery	B cells memory FCRL2+	B cell	OSBPL10	-0.097105	0.0105273	-3.19751	5.01408	25643	True
Discovery	B cells memory FCRL2+	B cell	CAMK1D	0.142915	0.0105334	3.70346	3.75104	25643	True
Discovery	B cells memory FCRL2+	B cell	CD40	0.080656	0.0109539	3.48319	0.75077	25643	True
Discovery	B cells memory FCRL2+	B cell	USP32	0.0681397	0.0110263	3.4359	0.756503	25643	True
Discovery	B cells memory FCRL2+	B cell	ARHGAP5	-0.0699141	0.0111897	-3.45757	0.76516	25643	True
Discovery	B cells memory FCRL2+	B cell	ACTG1	0.110225	0.0114308	2.42977	5.04648	25643	True
Discovery	B cells memory FCRL2+	B cell	LRBA	0.0986338	0.011671	3.68368	3.41754	25643	True
Discovery	B cells memory FCRL2+	B cell	ACAP2	0.0895095	0.0119056	3.54233	2.00835	25643	True
Discovery	B cells memory FCRL2+	B cell	COL19A1	-0.134039	0.0120992	-3.30848	1.58831	25643	True
Discovery	B cells memory FCRL2+	B cell	GAB2	-0.122618	0.012603	-3.29597	1.54475	25643	True
Discovery	B cells memory FCRL2+	B cell	ABI1	0.0831614	0.0128842	3.50403	1.39488	25643	True
Discovery	B cells memory FCRL2+	B cell	IGHA2	-0.136835	0.0132462	-1.99461	0.947744	25643	True
Discovery	B cells memory FCRL2+	B cell	MAP3K1	-0.0973208	0.0134528	-3.44907	2.83266	25643	True
Discovery	B cells memory FCRL2+	B cell	PRRC2C	0.0744109	0.0136813	3.62678	1.97941	25643	True
Discovery	B cells memory FCRL2+	B cell	PSPC1	0.0651174	0.0138782	3.10061	0.897165	25643	True
Discovery	B cells memory FCRL2+	B cell	STAP1	0.068444	0.0140952	3.64234	0.934095	25643	True
Discovery	B cells memory FCRL2+	B cell	LRRFIP1	0.0903857	0.0141617	3.62123	1.426	25643	True
Discovery	B cells memory FCRL2+	B cell	PAFAH1B1	0.0858314	0.0144763	3.51227	1.56144	25643	True
Discovery	B cells memory FCRL2+	B cell	GGA2	-0.0836543	0.0145657	-3.60862	1.45697	25643	True
Discovery	B cells memory FCRL2+	B cell	FAM208B	0.0711268	0.0149702	3.21198	1.11426	25643	True
Discovery	B cells memory FCRL2+	B cell	EFR3A	0.0627015	0.0155565	3.3725	0.78501	25643	True
Discovery	B cells memory FCRL2+	B cell	ATG4C	-0.069548	0.015616	-2.78748	0.74457	25643	True
Discovery	B cells memory FCRL2+	B cell	HLA-DRB1	0.239885	0.0160618	3.06949	6.48399	25643	True
Discovery	B cells memory FCRL2+	B cell	RC3H2	0.0549056	0.0164327	2.59842	0.712163	25643	True
Discovery	B cells memory FCRL2+	B cell	FAM13B	0.0838832	0.0164385	3.14617	1.51449	25643	True
Discovery	B cells memory FCRL2+	B cell	AUTS2	-0.184247	0.016518	-1.92553	3.82908	25643	True
Discovery	B cells memory FCRL2+	B cell	CMTM6	0.0701197	0.0168082	3.57164	0.905198	25643	True
Discovery	B cells memory FCRL2+	B cell	SEC62	-0.0901948	0.0170402	-3.57088	1.81215	25643	True
Discovery	B cells memory FCRL2+	B cell	RHOH	-0.131256	0.0171699	-3.50619	3.35327	25643	True
Discovery	B cells memory FCRL2+	B cell	ZEB2	-0.0636788	0.0173869	-1.54373	2.04715	25643	True
Discovery	B cells memory FCRL2+	B cell	RPS16	-0.154685	0.0174826	-3.15954	12.7059	25643	True
Discovery	B cells memory FCRL2+	B cell	H3F3A	-0.109973	0.0177274	-3.38867	4.95862	25643	True
Discovery	B cells memory FCRL2+	B cell	HLA-F	0.0960301	0.0178384	3.50167	0.952268	25643	True
Discovery	B cells memory FCRL2+	B cell	KLHL5	0.0796591	0.0179889	3.4917	0.959677	25643	True
Discovery	B cells memory FCRL2+	B cell	CDK17	0.0658529	0.0183676	3.34456	0.78653	25643	True
Discovery	B cells memory FCRL2+	B cell	RPL21	-0.165314	0.0184178	-2.83246	20.995	25643	True
Discovery	B cells memory FCRL2+	B cell	MGAT4A	-0.0818676	0.0185124	-3.17713	0.804781	25643	True
Discovery	B cells memory FCRL2+	B cell	P2RY8	0.114333	0.0186436	3.52779	1.21078	25643	True
Discovery	B cells memory FCRL2+	B cell	UBB	-0.11818	0.0186657	-3.51142	1.62259	25643	True
Discovery	B cells memory FCRL2+	B cell	USP24	0.0837257	0.0197064	3.34507	1.3078	25643	True
Discovery	B cells memory FCRL2+	B cell	MAST4	-0.161671	0.0197828	-2.35392	1.69785	25643	True
Discovery	B cells memory FCRL2+	B cell	SH3KBP1	0.0986403	0.0198805	3.33385	1.77842	25643	True
Discovery	B cells memory FCRL2+	B cell	HVCN1	0.0917636	0.0199355	3.16281	1.10498	25643	True
Discovery	B cells memory FCRL2+	B cell	NFKB1	0.0710591	0.0202295	3.46376	1.09816	25643	True
Discovery	B cells memory FCRL2+	B cell	IQSEC1	0.0922344	0.0206494	2.88653	0.652615	25643	True
Discovery	B cells memory FCRL2+	B cell	ZNF207	0.0671839	0.0212176	3.11699	1.09929	25643	True
Discovery	B cells memory FCRL2+	B cell	ATR	0.0668986	0.0220306	3.42798	1.13263	25643	True
Discovery	B cells memory FCRL2+	B cell	RPL37	-0.173293	0.0226264	-2.38352	23.1496	25643	True
Discovery	B cells memory FCRL2+	B cell	RPS9	-0.166626	0.0227825	-3.20658	11.1145	25643	True
Discovery	B cells memory FCRL2+	B cell	ARAP2	0.0754342	0.0229748	3.32204	1.01513	25643	True
Discovery	B cells memory FCRL2+	B cell	WIPF1	0.0764159	0.0231454	3.37114	2.15029	25643	True
Discovery	B cells memory FCRL2+	B cell	GRB2	0.0845999	0.023421	3.14469	2.50096	25643	True
Discovery	B cells memory FCRL2+	B cell	MKL1	0.0757807	0.0235712	3.19612	0.889249	25643	True
Discovery	B cells memory FCRL2+	B cell	VMP1	0.0709567	0.0239839	3.34962	0.938307	25643	True
Discovery	B cells memory FCRL2+	B cell	USP34	0.083503	0.0241073	3.43196	2.34645	25643	True
Discovery	B cells memory FCRL2+	B cell	RPL13	-0.165509	0.0246966	-2.70681	34.7315	25643	True
Discovery	B cells memory FCRL2+	B cell	ARHGAP25	0.0829898	0.0256912	3.32251	1.96681	25643	True
Discovery	B cells memory FCRL2+	B cell	PSMB8	0.0765317	0.0264231	3.38828	0.783528	25643	True
Discovery	B cells memory FCRL2+	B cell	TPD52	0.0971875	0.0266778	3.38884	2.17369	25643	True
Discovery	B cells memory FCRL2+	B cell	TENT2	0.0778482	0.0267197	3.1973	1.48033	25643	True
Discovery	B cells memory FCRL2+	B cell	ATRX	0.0794224	0.0279112	3.33562	2.40097	25643	True
Discovery	B cells memory FCRL2+	B cell	LARP4B	0.0668854	0.0279189	3.12933	0.939399	25643	True
Discovery	B cells memory FCRL2+	B cell	ETV6	-0.0872612	0.0281066	-3.18594	3.47923	25643	True
Discovery	B cells memory FCRL2+	B cell	BACH2	-0.101053	0.0282511	-2.09116	2.54132	25643	True
Discovery	B cells memory FCRL2+	B cell	MICU2	0.073872	0.0302167	3.33625	1.21062	25643	True
Discovery	B cells memory FCRL2+	B cell	RPS27	-0.208948	0.0310935	-1.70869	48.9084	25643	True
Discovery	B cells memory FCRL2+	B cell	PDE4B	0.0590703	0.0326074	2.7553	1.36993	25643	True
Discovery	B cells memory FCRL2+	B cell	RIC1	0.0631986	0.0329424	3.18919	0.904262	25643	True
Discovery	B cells memory FCRL2+	B cell	ABHD15-AS1	-0.0812441	0.03304	-3.22585	0.764575	25643	True
Discovery	B cells memory FCRL2+	B cell	COTL1	0.0754207	0.0338158	3.29007	1.66077	25643	True
Discovery	B cells memory FCRL2+	B cell	MT-ND1	-0.19092	0.0340294	-2.28593	29.0146	25643	True
Discovery	B cells memory FCRL2+	B cell	MEF2C-AS1	0.0692626	0.0340884	3.18456	0.849862	25643	True
Discovery	B cells memory FCRL2+	B cell	RPS19	-0.154078	0.035048	-2.76563	20.5673	25643	True
Discovery	B cells memory FCRL2+	B cell	CCNL1	-0.0716094	0.0357385	-3.27001	0.822876	25643	True
Discovery	B cells memory FCRL2+	B cell	CHST11	-0.111878	0.0359513	-3.20733	3.62364	25643	True
Discovery	B cells memory FCRL2+	B cell	DIP2B	0.0933055	0.0376392	3.21886	1.59681	25643	True
Discovery	B cells memory FCRL2+	B cell	CYTH1	0.0680706	0.0384652	2.95203	1.53106	25643	True
Discovery	B cells memory FCRL2+	B cell	SERF2	-0.10473	0.0385062	-3.09462	3.84452	25643	True
Discovery	B cells memory FCRL2+	B cell	WNK1	0.0811414	0.0386444	3.15767	1.40058	25643	True
Discovery	B cells memory FCRL2+	B cell	EEA1	0.0516506	0.0387606	3.20296	0.711188	25643	True
Discovery	B cells memory FCRL2+	B cell	COP1	0.0920206	0.0390447	3.23531	1.97411	25643	True
Discovery	B cells memory FCRL2+	B cell	CHD1	0.0685977	0.0391798	3.20264	1.29595	25643	True
Discovery	B cells memory FCRL2+	B cell	MBD2	0.0644542	0.0392387	3.16349	0.979332	25643	True
Discovery	B cells memory FCRL2+	B cell	ITFG1	0.0762243	0.0401755	3.21511	1.78017	25643	True
Discovery	B cells memory FCRL2+	B cell	PDCD4	-0.118204	0.040226	-3.19898	2.96295	25643	True
Discovery	B cells memory FCRL2+	B cell	PNRC1	0.0787712	0.0403839	3.18695	1.69863	25643	True
Discovery	B cells memory FCRL2+	B cell	CHCHD10	-0.091493	0.0410912	-3.20355	1.56132	25643	True
Discovery	B cells memory FCRL2+	B cell	TMEM65	-0.0824859	0.0411606	-3.01767	1.09164	25643	True
Discovery	B cells memory FCRL2+	B cell	UBR2	0.0721392	0.041568	2.88734	1.20883	25643	True
Discovery	B cells memory FCRL2+	B cell	SSBP2	0.0934734	0.041877	3.07841	0.714737	25643	True
Discovery	B cells memory FCRL2+	B cell	SNED1	0.0948091	0.0428618	2.94105	1.17709	25643	True
Discovery	B cells memory FCRL2+	B cell	EVI2B	0.0641145	0.0434074	3.07186	1.18481	25643	True
Discovery	B cells memory FCRL2+	B cell	NBEA	-0.0614352	0.0437072	-2.55926	0.720431	25643	True
Discovery	B cells memory FCRL2+	B cell	TPM3	0.0815725	0.0442896	3.12404	1.98865	25643	True
Discovery	B cells memory FCRL2+	B cell	ATP2B1	0.0821006	0.0445896	2.96319	2.20181	25643	True
Discovery	B cells memory FCRL2+	B cell	SNX29	0.0918756	0.0447168	3.13037	1.43088	25643	True
Discovery	B cells memory FCRL2+	B cell	USP25	0.0620695	0.0447326	3.11319	0.959092	25643	True
Discovery	B cells memory FCRL2+	B cell	DENND5B	0.107988	0.0448975	3.15256	3.66626	25643	True
Discovery	B cells memory FCRL2+	B cell	FNBP1	0.0908929	0.0453077	3.1049	4.40994	25643	True
Discovery	B cells memory FCRL2+	B cell	ERGIC1	-0.0513747	0.0485241	-2.9415	0.700503	25643	True
Discovery	B cells memory FCRL2+	B cell	BMPR2	-0.0834022	0.0487048	-2.43417	1.09355	25643	True
Discovery	B cells memory FCRL2+	B cell	DOCK11	0.0722442	0.0488423	2.90182	1.27294	25643	True
Discovery	B cells memory FCRL2+	B cell	ELOVL5	0.0786988	0.0490119	3.09976	1.22568	25643	True
Discovery	B cells naive	B cell	IRF1	0.466059	1.98566e-20	12.1969	0.874433	17194	True
Discovery	B cells naive	B cell	STAT1	0.616114	3.30034e-20	12.1598	0.781028	17194	True
Discovery	B cells naive	B cell	CCSER1	0.688959	1.37131e-17	10.7237	2.98854	17194	True
Discovery	B cells naive	B cell	EPSTI1	0.462664	1.29543e-16	10.7101	0.961382	17194	True
Discovery	B cells naive	B cell	PLAC8	0.322744	5.24988e-14	9.26367	1.48069	17194	True
Discovery	B cells naive	B cell	PDE4B	0.305873	5.82718e-14	9.62775	0.855996	17194	True
Discovery	B cells naive	B cell	CDC42SE2	0.314327	3.41714e-13	9.14206	2.68704	17194	True
Discovery	B cells naive	B cell	PSMB9	0.306609	3.34859e-12	8.95327	1.05583	17194	True
Discovery	B cells naive	B cell	PBX3	0.245651	9.38001e-12	8.11111	1.26771	17194	True
Discovery	B cells naive	B cell	AC116366.3	0.234869	9.63637e-12	8.31515	0.600558	17194	True
Discovery	B cells naive	B cell	AP3B1	0.233215	1.96925e-11	8.73178	1.42067	17194	True
Discovery	B cells naive	B cell	VRK2	0.221378	2.84298e-11	8.22583	0.834942	17194	True
Discovery	B cells naive	B cell	TRIM22	0.267914	4.15751e-11	8.16568	1.02309	17194	True
Discovery	B cells naive	B cell	VPREB3	-0.411515	1.11687e-10	-7.91469	3.74776	17194	True
Discovery	B cells naive	B cell	ITM2B	0.246469	1.31198e-10	7.89776	1.1928	17194	True
Discovery	B cells naive	B cell	COBLL1	0.281888	2.3147e-10	7.56687	1.09265	17194	True
Discovery	B cells naive	B cell	RNF213	0.23604	5.35484e-10	7.93799	1.04257	17194	True
Discovery	B cells naive	B cell	USP15	0.229772	6.34857e-10	7.94357	2.04699	17194	True
Discovery	B cells naive	B cell	XRN1	0.216502	1.78927e-09	7.6965	1.05566	17194	True
Discovery	B cells naive	B cell	ATP8A1	0.212111	2.16165e-08	7.16644	1.11737	17194	True
Discovery	B cells naive	B cell	CLEC2D	0.27089	2.65374e-08	6.89049	2.02228	17194	True
Discovery	B cells naive	B cell	XYLT1	-0.310516	3.08439e-08	-6.80483	3.33634	17194	True
Discovery	B cells naive	B cell	RIPOR2	0.361146	3.4909e-08	6.76109	5.49343	17194	True
Discovery	B cells naive	B cell	ITGA4	0.211244	6.01285e-08	6.82607	1.9872	17194	True
Discovery	B cells naive	B cell	SMCHD1	0.249662	6.61524e-08	6.8608	2.26899	17194	True
Discovery	B cells naive	B cell	PARP14	0.252469	7.88863e-08	6.85817	2.54502	17194	True
Discovery	B cells naive	B cell	ISG20	0.326326	1.33292e-07	6.66014	1.1896	17194	True
Discovery	B cells naive	B cell	IGHA1	0.0307906	1.80816e-07	4.3801	0.668198	17194	True
Discovery	B cells naive	B cell	PSME1	0.235393	2.37519e-07	6.63002	1.35553	17194	True
Discovery	B cells naive	B cell	EPS15	0.168082	3.60533e-07	6.19593	1.28365	17194	True
Discovery	B cells naive	B cell	DLEU2	0.238454	6.16829e-07	6.29034	3.20908	17194	True
Discovery	B cells naive	B cell	ATP6V0A1	-0.144752	7.10141e-07	-5.71569	0.64348	17194	True
Discovery	B cells naive	B cell	PCGF5	0.164218	8.61808e-07	6.25379	0.816913	17194	True
Discovery	B cells naive	B cell	SELL	0.223839	1.21497e-06	6.14319	1.65732	17194	True
Discovery	B cells naive	B cell	PSME2	0.214909	1.3768e-06	6.23232	0.688263	17194	True
Discovery	B cells naive	B cell	SIPA1L1	0.231446	1.50387e-06	6.24384	2.61225	17194	True
Discovery	B cells naive	B cell	SNX2	0.169896	1.87098e-06	6.05607	2.211	17194	True
Discovery	B cells naive	B cell	KLF2	0.250175	1.95796e-06	6.07739	0.855764	17194	True
Discovery	B cells naive	B cell	UTRN	0.196734	3.61439e-06	6.03869	3.38572	17194	True
Discovery	B cells naive	B cell	MS4A1	-0.174058	4.23925e-06	-5.7772	7.4676	17194	True
Discovery	B cells naive	B cell	KCNQ5	-0.358002	4.40726e-06	-5.19581	5.01815	17194	True
Discovery	B cells naive	B cell	B2M	0.275154	5.75602e-06	3.91167	22.2685	17194	True
Discovery	B cells naive	B cell	KPNB1	0.117497	6.82535e-06	5.57928	0.683029	17194	True
Discovery	B cells naive	B cell	SLC38A11	0.271503	9.09133e-06	5.65511	0.630104	17194	True
Discovery	B cells naive	B cell	SP140	0.16556	9.14589e-06	5.81959	2.21013	17194	True
Discovery	B cells naive	B cell	VPS13C	0.164923	9.17672e-06	5.72889	1.76637	17194	True
Discovery	B cells naive	B cell	SAMD4A	0.136573	1.21828e-05	5.66444	0.633651	17194	True
Discovery	B cells naive	B cell	FCER2	-0.274956	1.241e-05	-5.66638	2.1604	17194	True
Discovery	B cells naive	B cell	SOS1	0.16746	1.63993e-05	5.55897	1.27219	17194	True
Discovery	B cells naive	B cell	CD38	-0.190832	1.99285e-05	-4.85215	1.18442	17194	True
Discovery	B cells naive	B cell	N4BP2L2	0.143781	2.42806e-05	5.5037	1.98121	17194	True
Discovery	B cells naive	B cell	SPPL2A	0.0974812	2.85652e-05	5.44761	0.569559	17194	True
Discovery	B cells naive	B cell	P2RY14	0.205358	2.94875e-05	5.4891	0.678551	17194	True
Discovery	B cells naive	B cell	PARP8	0.139786	2.98679e-05	5.43175	1.14011	17194	True
Discovery	B cells naive	B cell	H3F3A	-0.190507	2.99753e-05	-5.24886	5.83727	17194	True
Discovery	B cells naive	B cell	IGLC2	-0.211457	3.06037e-05	-0.486641	5.06979	17194	True
Discovery	B cells naive	B cell	PACS1	0.230615	3.20647e-05	5.42439	2.97133	17194	True
Discovery	B cells naive	B cell	HLA-E	0.155264	3.24362e-05	4.74126	3.89741	17194	True
Discovery	B cells naive	B cell	CD22	-0.18515	3.42521e-05	-5.50882	3.30604	17194	True
Discovery	B cells naive	B cell	FMNL3	-0.135412	3.61651e-05	-4.93076	0.759044	17194	True
Discovery	B cells naive	B cell	HLA-F	0.164936	3.9807e-05	5.34092	0.60178	17194	True
Discovery	B cells naive	B cell	RFX7	0.152034	4.10493e-05	5.49912	1.04141	17194	True
Discovery	B cells naive	B cell	DMXL1	0.164886	4.19698e-05	5.14644	1.56927	17194	True
Discovery	B cells naive	B cell	ARAP2	0.132915	4.38159e-05	5.24525	0.820577	17194	True
Discovery	B cells naive	B cell	HDAC9	-0.239203	5.2664e-05	-4.94387	3.55316	17194	True
Discovery	B cells naive	B cell	ANKRD12	0.157493	6.56391e-05	5.43441	2.4316	17194	True
Discovery	B cells naive	B cell	SP110	0.183361	7.87818e-05	5.36801	2.2434	17194	True
Discovery	B cells naive	B cell	MACROD2	-0.234692	9.64672e-05	-4.77265	0.857392	17194	True
Discovery	B cells naive	B cell	AFF1	0.182715	0.000112217	5.03908	1.09096	17194	True
Discovery	B cells naive	B cell	PRAG1	-0.134211	0.000112521	-4.2948	0.599221	17194	True
Discovery	B cells naive	B cell	C12orf42	0.1758	0.000118418	5.01484	1.08648	17194	True
Discovery	B cells naive	B cell	DENND4A	0.174235	0.000129233	5.11568	2.07386	17194	True
Discovery	B cells naive	B cell	FNDC3A	0.118262	0.000154768	4.72841	1.04385	17194	True
Discovery	B cells naive	B cell	GLS	0.145295	0.000156331	5.19927	1.48878	17194	True
Discovery	B cells naive	B cell	ARID1B	0.166821	0.000165623	5.07861	4.16546	17194	True
Discovery	B cells naive	B cell	DENND5B	0.209285	0.00018942	5.03061	1.75666	17194	True
Discovery	B cells naive	B cell	IGHM	-0.241077	0.000192358	-4.88718	9.58067	17194	True
Discovery	B cells naive	B cell	CASP4	0.103573	0.000196189	5.0925	0.705072	17194	True
Discovery	B cells naive	B cell	CD72	-0.19099	0.000198885	-4.64702	1.77736	17194	True
Discovery	B cells naive	B cell	CHCHD10	-0.164578	0.000208419	-5.00171	1.09846	17194	True
Discovery	B cells naive	B cell	SEPT9	-0.121295	0.000219433	-4.18873	1.08579	17194	True
Discovery	B cells naive	B cell	ABI1	0.134819	0.000236954	4.786	1.10498	17194	True
Discovery	B cells naive	B cell	SLAMF1	0.127244	0.000248492	4.88461	0.663545	17194	True
Discovery	B cells naive	B cell	KIF2A	0.090848	0.00025733	4.84821	0.815052	17194	True
Discovery	B cells naive	B cell	L3MBTL4	0.136066	0.000261596	4.46897	0.735373	17194	True
Discovery	B cells naive	B cell	DPYD	0.163906	0.000273803	4.91637	1.55205	17194	True
Discovery	B cells naive	B cell	TBC1D5	0.168592	0.000273803	4.80434	4.50919	17194	True
Discovery	B cells naive	B cell	MARCKSL1	-0.174597	0.000290856	-4.75256	0.864546	17194	True
Discovery	B cells naive	B cell	GLCCI1	0.164818	0.000325696	4.82667	1.07177	17194	True
Discovery	B cells naive	B cell	IGKC	-0.485988	0.000329745	-2.90698	17.9812	17194	True
Discovery	B cells naive	B cell	RASSF2	-0.12257	0.000335026	-4.66035	0.651506	17194	True
Discovery	B cells naive	B cell	UBR2	0.105466	0.000370323	4.80195	0.835175	17194	True
Discovery	B cells naive	B cell	PHACTR1	-0.150067	0.000427948	-4.71408	1.53036	17194	True
Discovery	B cells naive	B cell	RIC1	0.106357	0.000465658	4.60737	0.690299	17194	True
Discovery	B cells naive	B cell	CD47	0.12576	0.000472825	4.84475	1.65598	17194	True
Discovery	B cells naive	B cell	SIK3	0.195295	0.00047413	4.75167	2.48662	17194	True
Discovery	B cells naive	B cell	RB1	0.160239	0.000483191	4.79639	2.80231	17194	True
Discovery	B cells naive	B cell	DAPP1	0.104586	0.000491793	4.67444	0.768873	17194	True
Discovery	B cells naive	B cell	SLC12A6	0.128522	0.000505042	4.69148	1.18722	17194	True
Discovery	B cells naive	B cell	ARIH1	0.121071	0.000529304	4.55267	0.927009	17194	True
Discovery	B cells naive	B cell	HVCN1	-0.132587	0.000538077	-4.46288	3.27987	17194	True
Discovery	B cells naive	B cell	MED13L	0.18618	0.000543573	4.76493	2.53996	17194	True
Discovery	B cells naive	B cell	CDK13	0.155789	0.000622529	4.65812	1.66017	17194	True
Discovery	B cells naive	B cell	USP34	0.138722	0.000654899	4.623	1.77126	17194	True
Discovery	B cells naive	B cell	ZC3HAV1	0.133796	0.000667369	4.65821	1.13714	17194	True
Discovery	B cells naive	B cell	TMEM156	0.151746	0.000668657	4.59111	1.58398	17194	True
Discovery	B cells naive	B cell	EML4	0.141033	0.000676801	4.68965	1.9872	17194	True
Discovery	B cells naive	B cell	LYL1	-0.132921	0.000724213	-4.5999	0.88339	17194	True
Discovery	B cells naive	B cell	USP25	0.095141	0.000730456	4.63583	0.834535	17194	True
Discovery	B cells naive	B cell	ASCC3	0.113469	0.000791372	4.54679	1.05101	17194	True
Discovery	B cells naive	B cell	RFTN1	-0.202843	0.000997884	-4.51514	1.85728	17194	True
Discovery	B cells naive	B cell	TRAF3	0.129457	0.00110295	3.82395	1.11039	17194	True
Discovery	B cells naive	B cell	ITFG1	0.109329	0.00112049	4.34778	1.30057	17194	True
Discovery	B cells naive	B cell	DDHD1	0.109488	0.00113936	4.47691	0.673025	17194	True
Discovery	B cells naive	B cell	SETD2	0.137338	0.00119658	4.45551	1.38874	17194	True
Discovery	B cells naive	B cell	TRIM33	0.0950385	0.00125404	4.35527	0.620914	17194	True
Discovery	B cells naive	B cell	RFX3	0.131623	0.00139225	4.23299	1.48773	17194	True
Discovery	B cells naive	B cell	GPBP1	0.10759	0.00144118	4.41855	1.34047	17194	True
Discovery	B cells naive	B cell	CYBA	-0.120526	0.00152654	-4.41057	4.97389	17194	True
Discovery	B cells naive	B cell	BANK1	0.18774	0.00166153	4.08204	13.8201	17194	True
Discovery	B cells naive	B cell	MCUB	0.123246	0.00169617	3.94581	0.695359	17194	True
Discovery	B cells naive	B cell	SCLT1	0.101677	0.00171988	4.38544	0.769513	17194	True
Discovery	B cells naive	B cell	UVRAG	0.1532	0.00174963	4.29164	2.57107	17194	True
Discovery	B cells naive	B cell	ATP5MPL	-0.13406	0.0018049	-4.26969	0.728684	17194	True
Discovery	B cells naive	B cell	HMGN2	-0.120199	0.00195671	-4.12521	1.28905	17194	True
Discovery	B cells naive	B cell	MOB3B	-0.154003	0.00196207	-3.34897	1.27829	17194	True
Discovery	B cells naive	B cell	MAP4	0.103181	0.00197039	3.99046	0.590031	17194	True
Discovery	B cells naive	B cell	STT3B	0.0849029	0.00208592	3.87866	0.620333	17194	True
Discovery	B cells naive	B cell	IFI16	0.101774	0.00216216	4.14435	2.07927	17194	True
Discovery	B cells naive	B cell	ELF2	0.100711	0.00220674	4.11365	0.871699	17194	True
Discovery	B cells naive	B cell	DGKD	0.125558	0.00221378	4.35384	1.45586	17194	True
Discovery	B cells naive	B cell	MBD5	0.137395	0.00228287	4.2508	2.2498	17194	True
Discovery	B cells naive	B cell	BIRC3	0.173352	0.00233002	4.07818	1.4312	17194	True
Discovery	B cells naive	B cell	CSNK1G3	0.0906111	0.00234181	4.0398	0.628998	17194	True
Discovery	B cells naive	B cell	MAN2A1	0.0948996	0.00238073	4.1331	0.612656	17194	True
Discovery	B cells naive	B cell	CD55	0.125865	0.00239501	4.28522	0.988891	17194	True
Discovery	B cells naive	B cell	GYPC	-0.142778	0.0024715	-3.95829	0.908922	17194	True
Discovery	B cells naive	B cell	P2RY8	0.167224	0.00251679	4.22689	2.03321	17194	True
Discovery	B cells naive	B cell	TAF4B	0.105389	0.00252043	4.17677	0.660754	17194	True
Discovery	B cells naive	B cell	BAZ1A	0.094651	0.0026725	3.90507	1.1126	17194	True
Discovery	B cells naive	B cell	TMC8	-0.124125	0.00277032	-4.11367	0.852041	17194	True
Discovery	B cells naive	B cell	AC004687.1	-0.169408	0.00279111	-3.97622	1.32796	17194	True
Discovery	B cells naive	B cell	TANK	0.112343	0.00311715	4.10747	1.5998	17194	True
Discovery	B cells naive	B cell	GSK3B	0.0899332	0.00321337	3.57338	0.803303	17194	True
Discovery	B cells naive	B cell	PNRC1	0.110962	0.00327367	3.9639	1.50291	17194	True
Discovery	B cells naive	B cell	PRKCE	0.192528	0.00330512	4.12346	2.09835	17194	True
Discovery	B cells naive	B cell	CHD1	0.0862167	0.0034902	3.51178	0.81668	17194	True
Discovery	B cells naive	B cell	USP6NL	0.115253	0.003643	3.76926	1.44393	17194	True
Discovery	B cells naive	B cell	ZBTB20	0.167717	0.00367329	4.09992	4.74218	17194	True
Discovery	B cells naive	B cell	AC016831.7	0.149435	0.0038393	4.11931	3.01	17194	True
Discovery	B cells naive	B cell	CORO1A	-0.155878	0.00404647	-4.03232	2.17884	17194	True
Discovery	B cells naive	B cell	TNKS2	0.0752736	0.00409103	3.65985	0.590846	17194	True
Discovery	B cells naive	B cell	PPP3CA	0.151705	0.00434707	4.01988	3.00064	17194	True
Discovery	B cells naive	B cell	TNFRSF13C	-0.120111	0.00435376	-4.04784	1.4615	17194	True
Discovery	B cells naive	B cell	ARHGDIB	-0.116822	0.00444808	-4.01996	2.72124	17194	True
Discovery	B cells naive	B cell	CD79B	-0.13847	0.00462749	-4.03598	3.19955	17194	True
Discovery	B cells naive	B cell	PPP2R5C	0.0989686	0.00495944	3.86922	1.0417	17194	True
Discovery	B cells naive	B cell	CYB561A3	-0.0662708	0.00497577	-4.04282	0.599046	17194	True
Discovery	B cells naive	B cell	MCTP2	0.131305	0.00515216	4.0387	1.30534	17194	True
Discovery	B cells naive	B cell	MEF2A	0.119276	0.00559963	3.96231	2.07136	17194	True
Discovery	B cells naive	B cell	LDLRAD4	-0.124838	0.005646	-3.69533	1.31563	17194	True
Discovery	B cells naive	B cell	TUT7	0.0666824	0.00585521	3.75166	0.610678	17194	True
Discovery	B cells naive	B cell	TGOLN2	-0.0848596	0.00596498	-3.72056	0.597243	17194	True
Discovery	B cells naive	B cell	RAB3GAP1	0.105074	0.00603102	4.02187	0.999302	17194	True
Discovery	B cells naive	B cell	TAGAP	0.108496	0.00636076	3.99157	0.711876	17194	True
Discovery	B cells naive	B cell	CPED1	0.112922	0.00659709	3.6659	0.570432	17194	True
Discovery	B cells naive	B cell	USP32	0.0782098	0.00667736	3.64595	0.722054	17194	True
Discovery	B cells naive	B cell	PRKCB	0.174189	0.006685	3.65002	4.66866	17194	True
Discovery	B cells naive	B cell	USP9X	0.072508	0.00668727	3.5304	0.684483	17194	True
Discovery	B cells naive	B cell	MICAL3	-0.143794	0.00685511	-3.75608	1.63697	17194	True
Discovery	B cells naive	B cell	TMEM243	-0.0970433	0.00687072	-3.81733	1.16826	17194	True
Discovery	B cells naive	B cell	ACTG1	-0.177998	0.00696684	-3.79213	4.55752	17194	True
Discovery	B cells naive	B cell	ERICH1	-0.0940728	0.00698729	-3.74797	0.708619	17194	True
Discovery	B cells naive	B cell	MARCH1	0.179563	0.00749762	3.84259	3.14017	17194	True
Discovery	B cells naive	B cell	RUBCNL	0.119971	0.00758399	3.78281	1.0595	17194	True
Discovery	B cells naive	B cell	ZDHHC21	0.100044	0.0078193	3.76389	0.633012	17194	True
Discovery	B cells naive	B cell	ZFR	0.0862766	0.00782068	3.44948	0.804816	17194	True
Discovery	B cells naive	B cell	RPL15	-0.191247	0.00786375	-3.36772	13.1374	17194	True
Discovery	B cells naive	B cell	HIST1H4C	-0.255543	0.00797426	-3.84346	1.799	17194	True
Discovery	B cells naive	B cell	KMT2A	0.0885909	0.00805477	3.51805	0.988717	17194	True
Discovery	B cells naive	B cell	ENTPD1-AS1	-0.130203	0.00817184	-3.7474	1.15901	17194	True
Discovery	B cells naive	B cell	PTPN1	0.0835946	0.00885382	3.46435	0.834826	17194	True
Discovery	B cells naive	B cell	EBF1	0.161178	0.00893376	3.81313	3.2744	17194	True
Discovery	B cells naive	B cell	CLEC17A	-0.115927	0.00908478	-3.43814	1.15075	17194	True
Discovery	B cells naive	B cell	FAM214A	0.116142	0.00911445	3.44745	1.24724	17194	True
Discovery	B cells naive	B cell	UGCG	-0.0875004	0.00955436	-3.41331	0.795685	17194	True
Discovery	B cells naive	B cell	TCF12	0.113604	0.0102332	3.76045	1.82058	17194	True
Discovery	B cells naive	B cell	PDE7B	0.097758	0.0104485	3.63098	0.781203	17194	True
Discovery	B cells naive	B cell	PCMTD1	0.0871942	0.0105163	3.36807	1.00762	17194	True
Discovery	B cells naive	B cell	PPP1R21	0.0875657	0.0106513	3.61493	0.702047	17194	True
Discovery	B cells naive	B cell	TULP4	0.0994835	0.0107497	3.49942	0.800047	17194	True
Discovery	B cells naive	B cell	KDM6A	0.0865534	0.0113266	3.54485	0.936722	17194	True
Discovery	B cells naive	B cell	HLA-B	0.187703	0.0115217	2.57568	6.70629	17194	True
Discovery	B cells naive	B cell	CDK19	0.0892798	0.0119122	3.72177	0.831162	17194	True
Discovery	B cells naive	B cell	STX7	0.119001	0.0120954	3.64423	3.2384	17194	True
Discovery	B cells naive	B cell	SUB1	0.122285	0.0121047	3.72345	1.17029	17194	True
Discovery	B cells naive	B cell	SWAP70	-0.10831	0.0122287	-3.73819	2.97528	17194	True
Discovery	B cells naive	B cell	ARHGAP15	0.147694	0.0123947	3.49624	9.47924	17194	True
Discovery	B cells naive	B cell	ALOX5	0.103924	0.0130744	3.61859	0.790508	17194	True
Discovery	B cells naive	B cell	ITPKB	-0.0759359	0.0132118	-3.00977	0.71618	17194	True
Discovery	B cells naive	B cell	IL21R	-0.0887767	0.0132305	-3.66825	0.739793	17194	True
Discovery	B cells naive	B cell	KCMF1	0.0823914	0.0133795	3.63399	0.703676	17194	True
Discovery	B cells naive	B cell	MTSS1	0.139371	0.0135282	3.68576	1.31877	17194	True
Discovery	B cells naive	B cell	SPG11	0.0917991	0.0135933	3.70652	0.927882	17194	True
Discovery	B cells naive	B cell	IKZF3	0.122438	0.0137411	3.61182	3.50285	17194	True
Discovery	B cells naive	B cell	HLA-DRA	-0.124433	0.0138025	-3.6473	21.4157	17194	True
Discovery	B cells naive	B cell	HLA-C	0.207028	0.0139097	3.43345	3.16471	17194	True
Discovery	B cells naive	B cell	BMP2K	0.137894	0.0141875	3.59061	1.17093	17194	True
Discovery	B cells naive	B cell	SRBD1	0.0692455	0.0143474	3.42591	0.582064	17194	True
Discovery	B cells naive	B cell	TSTD1	-0.120395	0.0143673	-3.56687	0.776259	17194	True
Discovery	B cells naive	B cell	CCDC32	0.0882683	0.0144015	2.98153	0.594975	17194	True
Discovery	B cells naive	B cell	GAPT	-0.12109	0.0144121	-3.46521	1.00076	17194	True
Discovery	B cells naive	B cell	RPL31	-0.22804	0.0147857	-3.55901	5.624	17194	True
Discovery	B cells naive	B cell	NGLY1	0.0809037	0.0148299	3.56216	0.891183	17194	True
Discovery	B cells naive	B cell	ATP2B1	0.0902467	0.0148671	3.44948	1.31627	17194	True
Discovery	B cells naive	B cell	ASH1L	0.122819	0.0153219	3.60031	2.39054	17194	True
Discovery	B cells naive	B cell	PRDX1	-0.107879	0.0160037	-3.59394	0.900547	17194	True
Discovery	B cells naive	B cell	RRAS2	0.10316	0.0166349	3.26927	0.982203	17194	True
Discovery	B cells naive	B cell	DAD1	-0.0924841	0.0167675	-3.37492	0.699139	17194	True
Discovery	B cells naive	B cell	RPS6	-0.163407	0.0168687	-3.05067	16.4371	17194	True
Discovery	B cells naive	B cell	ATR	0.0820517	0.0171993	3.59308	0.903804	17194	True
Discovery	B cells naive	B cell	RERE	0.125821	0.0177462	3.57241	3.40782	17194	True
Discovery	B cells naive	B cell	PPP3CC	0.122781	0.0177797	3.38624	1.26079	17194	True
Discovery	B cells naive	B cell	PHTF2	0.101988	0.0177818	3.46531	1.20955	17194	True
Discovery	B cells naive	B cell	CREBRF	0.090254	0.0178858	3.33516	0.614051	17194	True
Discovery	B cells naive	B cell	C1GALT1	0.0993963	0.0180369	3.55356	1.02838	17194	True
Discovery	B cells naive	B cell	NEAT1	0.176331	0.0182524	3.5582	0.739328	17194	True
Discovery	B cells naive	B cell	VMP1	0.0786576	0.0190324	3.53007	0.675236	17194	True
Discovery	B cells naive	B cell	CHPT1	0.111413	0.0194269	3.51161	0.591485	17194	True
Discovery	B cells naive	B cell	CD48	0.0579395	0.0197932	2.46968	1.86838	17194	True
Discovery	B cells naive	B cell	PLEKHF2	-0.104178	0.0201108	-3.50587	1.29365	17194	True
Discovery	B cells naive	B cell	MAP3K5	0.105422	0.0202882	3.48185	1.17611	17194	True
Discovery	B cells naive	B cell	PSMB8	0.073168	0.0205232	3.22199	0.780272	17194	True
Discovery	B cells naive	B cell	IL16	-0.0834582	0.0212724	-3.40026	0.710539	17194	True
Discovery	B cells naive	B cell	ARID2	0.0776284	0.0215438	3.43176	0.925032	17194	True
Discovery	B cells naive	B cell	LYN	0.118115	0.0216902	3.51315	3.15104	17194	True
Discovery	B cells naive	B cell	VASP	-0.083067	0.0217457	-2.9925	0.633128	17194	True
Discovery	B cells naive	B cell	MYL6	-0.127317	0.0219723	-3.49674	2.01303	17194	True
Discovery	B cells naive	B cell	RSF1	0.0864183	0.0223871	3.36845	1.22961	17194	True
Discovery	B cells naive	B cell	APBB1IP	-0.108337	0.0225428	-2.93433	2.1921	17194	True
Discovery	B cells naive	B cell	PFN1	-0.148875	0.0230578	-3.34219	3.14482	17194	True
Discovery	B cells naive	B cell	LINC01004	0.0734468	0.0231454	2.9116	0.718216	17194	True
Discovery	B cells naive	B cell	NDUFB2	-0.111169	0.0234953	-3.16977	0.866756	17194	True
Discovery	B cells naive	B cell	DYRK1A	0.10081	0.0238366	3.12045	1.28714	17194	True
Discovery	B cells naive	B cell	PXK	-0.104704	0.0239826	-3.46154	1.30191	17194	True
Discovery	B cells naive	B cell	SNU13	-0.0858481	0.025052	-3.32842	0.760149	17194	True
Discovery	B cells naive	B cell	LSM14A	0.0891927	0.0255034	3.34775	1.15156	17194	True
Discovery	B cells naive	B cell	ZEB1	0.0876025	0.0258138	3.4401	1.45882	17194	True
Discovery	B cells naive	B cell	MAML2	0.16031	0.025829	3.37673	3.95568	17194	True
Discovery	B cells naive	B cell	SNX3	0.0819456	0.0260763	3.42051	1.28859	17194	True
Discovery	B cells naive	B cell	RAP1B	0.0765747	0.0267093	3.43006	1.32104	17194	True
Discovery	B cells naive	B cell	CIITA	-0.128951	0.0267182	-3.36049	2.46784	17194	True
Discovery	B cells naive	B cell	RGS19	-0.0812396	0.028044	-2.84189	0.617367	17194	True
Discovery	B cells naive	B cell	WWOX	0.15132	0.0288729	3.13459	2.11905	17194	True
Discovery	B cells naive	B cell	VPS13B	0.101277	0.0291763	3.35337	1.96638	17194	True
Discovery	B cells naive	B cell	POU2F2	-0.141049	0.0291912	-3.36194	2.51972	17194	True
Discovery	B cells naive	B cell	PDE7A	0.12239	0.0301623	3.24636	2.9957	17194	True
Discovery	B cells naive	B cell	PPP6R3	0.0935836	0.0305959	3.16093	1.2441	17194	True
Discovery	B cells naive	B cell	RAB30	0.102359	0.0314913	3.32805	1.52414	17194	True
Discovery	B cells naive	B cell	ELF1	0.0892189	0.0318469	3.32621	2.28696	17194	True
Discovery	B cells naive	B cell	LIX1-AS1	0.148492	0.031848	3.26107	1.52321	17194	True
Discovery	B cells naive	B cell	STK17A	-0.101605	0.0321969	-3.02744	3.44364	17194	True
Discovery	B cells naive	B cell	PRDM2	0.0792381	0.0324144	3.14022	1.22845	17194	True
Discovery	B cells naive	B cell	ATP5PO	-0.0906729	0.0334649	-3.29322	0.670874	17194	True
Discovery	B cells naive	B cell	IQCB1	0.0706059	0.033726	3.27589	0.876352	17194	True
Discovery	B cells naive	B cell	CYSLTR1	0.0588087	0.0338584	3.19199	0.632663	17194	True
Discovery	B cells naive	B cell	CFL1	-0.129534	0.0340109	-3.2965	2.73561	17194	True
Discovery	B cells naive	B cell	ATP5IF1	-0.0894045	0.0343556	-3.30753	0.699488	17194	True
Discovery	B cells naive	B cell	TLK1	0.0950911	0.0349831	3.1357	1.25899	17194	True
Discovery	B cells naive	B cell	MCPH1	0.059563	0.0351215	2.67419	0.819821	17194	True
Discovery	B cells naive	B cell	ID3	-0.0823717	0.0353028	-3.26445	0.779865	17194	True
Discovery	B cells naive	B cell	DBI	-0.0949178	0.0353044	-3.29345	0.805223	17194	True
Discovery	B cells naive	B cell	DIP2B	0.120293	0.0354909	3.254	1.73566	17194	True
Discovery	B cells naive	B cell	SLC9A7	0.0837015	0.0356274	3.2131	0.616378	17194	True
Discovery	B cells naive	B cell	ASXL1	0.073002	0.0361564	3.24039	0.750669	17194	True
Discovery	B cells naive	B cell	NUMB	0.09653	0.0361567	3.08003	1.08201	17194	True
Discovery	B cells naive	B cell	UQCRH	-0.104186	0.0367217	-3.30366	1.24555	17194	True
Discovery	B cells naive	B cell	CR2	-0.173732	0.0368024	-2.50669	1.78132	17194	True
Discovery	B cells naive	B cell	NT5C3A	0.0944112	0.0368751	3.24573	1.16244	17194	True
Discovery	B cells naive	B cell	RPS19	-0.172437	0.0371256	-3.03201	23.9509	17194	True
Discovery	B cells naive	B cell	IFITM2	0.0757757	0.0371949	2.90243	1.24834	17194	True
Discovery	B cells naive	B cell	MT-ND1	-0.15632	0.0372497	-3.21311	17.3212	17194	True
Discovery	B cells naive	B cell	SERF2	-0.104201	0.0374772	-3.02055	3.67605	17194	True
Discovery	B cells naive	B cell	ERC1	0.0861692	0.0374953	3.25322	1.10277	17194	True
Discovery	B cells naive	B cell	SASH3	-0.0752204	0.037617	-2.83119	0.616494	17194	True
Discovery	B cells naive	B cell	OST4	-0.0984643	0.0380164	-3.11644	1.37478	17194	True
Discovery	B cells naive	B cell	MSN	-0.0832334	0.0381867	-3.06953	1.3229	17194	True
Discovery	B cells naive	B cell	ACAP1	-0.0959114	0.0383024	-3.11394	0.864022	17194	True
Discovery	B cells naive	B cell	PAN3	0.116832	0.0393939	3.2158	2.28155	17194	True
Discovery	B cells naive	B cell	SNRPD2	-0.119669	0.0397696	-3.22973	1.17832	17194	True
Discovery	B cells naive	B cell	NIPBL	0.0892647	0.0398199	3.21556	1.7769	17194	True
Discovery	B cells naive	B cell	SSBP2	0.11879	0.0409554	3.21191	1.76154	17194	True
Discovery	B cells naive	B cell	MBNL2	0.0598576	0.0417407	3.19041	0.582645	17194	True
Discovery	B cells naive	B cell	IMMP2L	0.121048	0.0418624	3.07067	2.22543	17194	True
Discovery	B cells naive	B cell	SELENOF	0.0922909	0.0420372	3.15715	1.06496	17194	True
Discovery	B cells naive	B cell	ZNF33A	0.0697338	0.0423175	3.168	0.912528	17194	True
Discovery	B cells naive	B cell	SORL1	-0.0896882	0.0424283	-2.95983	0.619926	17194	True
Discovery	B cells naive	B cell	CD52	-0.12521	0.0429181	-3.20041	7.87025	17194	True
Discovery	B cells naive	B cell	CLTC	-0.0666639	0.0436596	-3.15552	0.659125	17194	True
Discovery	B cells naive	B cell	MAML3	-0.114285	0.0440191	-2.70893	0.591136	17194	True
Discovery	B cells naive	B cell	CD164	-0.0840874	0.0442097	-3.03947	0.81354	17194	True
Discovery	B cells naive	B cell	HLA-DMB	-0.0905588	0.0445896	-3.02689	1.64802	17194	True
Discovery	B cells naive	B cell	AKT3	0.103811	0.0448355	3.05716	1.38967	17194	True
Discovery	B cells naive	B cell	QKI	0.0790391	0.0449886	3.21831	0.785856	17194	True
Discovery	B cells naive	B cell	RNF13	0.0619583	0.045742	3.17565	0.770443	17194	True
Discovery	B cells naive	B cell	L3MBTL3	0.0735398	0.0458196	2.88633	0.655229	17194	True
Discovery	B cells naive	B cell	RPL18A	-0.125609	0.0469418	-3.07696	23.3252	17194	True
Discovery	B cells naive	B cell	ZFAS1	-0.124761	0.0474044	-3.15205	1.70065	17194	True
Discovery	B cells naive	B cell	CHST11	-0.133433	0.0475666	-3.1383	3.61806	17194	True
Discovery	B cells naive	B cell	RABEP2	-0.097794	0.047808	-2.93681	1.23939	17194	True
Discovery	B cells naive	B cell	RPS9	-0.158949	0.0495494	-2.71126	11.5748	17194	True
Discovery	B cells naive	B cell	BLNK	0.0889646	0.0496844	3.11041	1.96423	17194	True
Discovery	B cells naive	B cell	PLEKHA2	0.116106	0.0497551	3.09558	2.42131	17194	True
Discovery	B cells naive	B cell	PTPN22	0.0599319	0.0499443	3.15689	0.575375	17194	True
Discovery	cDC1	Myeloid	STAT1	0.502863	2.47653e-12	8.62975	0.665255	7083	True
Discovery	cDC1	Myeloid	HLA-DPA1	-0.371183	1.63129e-10	-7.88559	12.2876	7083	True
Discovery	cDC1	Myeloid	PSME2	0.398499	2.00941e-10	8.08343	1.46661	7083	True
Discovery	cDC1	Myeloid	DNASE1L3	-0.755122	4.51799e-10	-6.85768	2.04786	7083	True
Discovery	cDC1	Myeloid	S100A4	0.325796	1.21007e-09	7.7597	0.444303	7083	True
Discovery	cDC1	Myeloid	LAP3	0.339783	2.3621e-09	7.43323	0.73034	7083	True
Discovery	cDC1	Myeloid	HLA-DRA	-0.313979	3.30331e-09	-7.06004	25.9773	7083	True
Discovery	cDC1	Myeloid	RPL15	-0.235124	5.54402e-09	-7.19165	7.65749	7083	True
Discovery	cDC1	Myeloid	IFITM3	0.339139	8.15118e-09	7.39064	0.594381	7083	True
Discovery	cDC1	Myeloid	SH3BGRL3	0.30926	8.15118e-09	6.95242	2.07214	7083	True
Discovery	cDC1	Myeloid	IGKC	0.0942643	1.28528e-08	4.60546	2.76606	7083	True
Discovery	cDC1	Myeloid	RPS15	-0.205017	6.27661e-08	-6.38357	7.36157	7083	True
Discovery	cDC1	Myeloid	TYMP	0.395772	1.20754e-07	6.61313	1.1954	7083	True
Discovery	cDC1	Myeloid	RPS3A	-0.213005	1.9155e-07	-6.31599	10.6929	7083	True
Discovery	cDC1	Myeloid	RPL13	-0.222043	2.51061e-07	-5.83298	12.654	7083	True
Discovery	cDC1	Myeloid	TXN	0.587493	2.52367e-07	6.54614	2.8166	7083	True
Discovery	cDC1	Myeloid	RNASET2	-0.408004	2.53218e-07	-6.27899	0.798532	7083	True
Discovery	cDC1	Myeloid	RPS23	-0.227746	2.65991e-07	-5.93236	11.7566	7083	True
Discovery	cDC1	Myeloid	TUBA1B	0.402385	4.63071e-07	6.46606	1.64436	7083	True
Discovery	cDC1	Myeloid	RPLP1	-0.199465	6.13759e-07	-5.6622	18.1646	7083	True
Discovery	cDC1	Myeloid	RPS6	-0.1816	9.49659e-07	-6.06453	7.66003	7083	True
Discovery	cDC1	Myeloid	S100A9	0.0683261	9.94888e-07	4.14183	0.153607	7083	True
Discovery	cDC1	Myeloid	RPL23A	-0.240164	1.88925e-06	-6.01591	6.51518	7083	True
Discovery	cDC1	Myeloid	PKM	0.22331	2.15699e-06	6.26029	0.643089	7083	True
Discovery	cDC1	Myeloid	HLA-DPB1	-0.31689	2.2213e-06	-7.36526	15.1871	7083	True
Discovery	cDC1	Myeloid	GBP1	0.229805	2.76048e-06	5.8453	0.515177	7083	True
Discovery	cDC1	Myeloid	RPL31	-0.415291	3.13699e-06	-5.96175	2.91543	7083	True
Discovery	cDC1	Myeloid	HLA-DQB1	-0.416549	3.24562e-06	-5.91712	4.55781	7083	True
Discovery	cDC1	Myeloid	RPL7A	-0.1657	3.47767e-06	-5.75632	6.55739	7083	True
Discovery	cDC1	Myeloid	RACK1	-0.231792	4.14542e-06	-5.58288	3.7014	7083	True
Discovery	cDC1	Myeloid	RPS4X	-0.189647	4.26292e-06	-5.7305	7.75674	7083	True
Discovery	cDC1	Myeloid	RPL21	-0.182276	7.79473e-06	-5.62793	8.84117	7083	True
Discovery	cDC1	Myeloid	JUNB	0.143108	7.88076e-06	5.79685	0.308062	7083	True
Discovery	cDC1	Myeloid	IDO1	0.266973	8.79968e-06	5.58835	1.32359	7083	True
Discovery	cDC1	Myeloid	TUBA1C	0.170273	9.20797e-06	5.96173	0.335592	7083	True
Discovery	cDC1	Myeloid	RNASE6	-0.202238	1.13474e-05	-4.17909	0.31625	7083	True
Discovery	cDC1	Myeloid	VAMP5	0.194471	1.15293e-05	5.57321	0.322745	7083	True
Discovery	cDC1	Myeloid	RPL3	-0.213271	1.23044e-05	-5.41732	6.52732	7083	True
Discovery	cDC1	Myeloid	RPL26	-0.20956	1.84978e-05	-5.34533	9.51786	7083	True
Discovery	cDC1	Myeloid	ANXA2	0.252938	1.90299e-05	5.57361	0.346605	7083	True
Discovery	cDC1	Myeloid	RPL35	-0.21535	2.06657e-05	-5.50047	5.28858	7083	True
Discovery	cDC1	Myeloid	RPL35A	-0.193626	2.40618e-05	-5.41776	6.56854	7083	True
Discovery	cDC1	Myeloid	RPL19	-0.153488	3.00331e-05	-5.12391	8.9376	7083	True
Discovery	cDC1	Myeloid	RPS12	-0.16983	3.41833e-05	-4.91912	12.4137	7083	True
Discovery	cDC1	Myeloid	JCHAIN	0.182325	3.91556e-05	5.26615	0.486093	7083	True
Discovery	cDC1	Myeloid	RPL41	-0.193998	5.01401e-05	-4.6855	17.2633	7083	True
Discovery	cDC1	Myeloid	MPEG1	-0.27496	5.01598e-05	-4.58607	0.652548	7083	True
Discovery	cDC1	Myeloid	IGLC3	0.166709	6.14669e-05	5.21377	0.605676	7083	True
Discovery	cDC1	Myeloid	RPL6	-0.169574	6.88839e-05	-5.11113	6.67598	7083	True
Discovery	cDC1	Myeloid	ERP29	-0.166665	8.0844e-05	-4.49083	0.546802	7083	True
Discovery	cDC1	Myeloid	FABP5	0.200588	9.06034e-05	5.11831	0.539743	7083	True
Discovery	cDC1	Myeloid	IGHM	0.115316	9.22307e-05	5.21084	0.243117	7083	True
Discovery	cDC1	Myeloid	ACTB	0.309727	9.2932e-05	5.23137	17.7635	7083	True
Discovery	cDC1	Myeloid	GRN	-0.235949	9.31205e-05	-4.54899	0.76973	7083	True
Discovery	cDC1	Myeloid	RPL37A	-0.257544	9.86458e-05	-5.03954	7.20613	7083	True
Discovery	cDC1	Myeloid	ITM2B	-0.33072	0.000106121	-5.1837	1.67189	7083	True
Discovery	cDC1	Myeloid	RPL18	-0.136557	0.000112404	-5.10118	5.39997	7083	True
Discovery	cDC1	Myeloid	RPL34	-0.207761	0.000112987	-4.34331	10.5503	7083	True
Discovery	cDC1	Myeloid	CD74	-0.256206	0.000114294	-4.81614	17.3031	7083	True
Discovery	cDC1	Myeloid	TPM4	0.203159	0.000133741	5.1283	0.690668	7083	True
Discovery	cDC1	Myeloid	RPS14	-0.183577	0.000149983	-4.47822	10.7367	7083	True
Discovery	cDC1	Myeloid	RPL32	-0.150906	0.000152167	-4.75856	10.1408	7083	True
Discovery	cDC1	Myeloid	WARS	0.169756	0.000166785	4.87154	0.403643	7083	True
Discovery	cDC1	Myeloid	UBE2L6	0.1155	0.000176716	4.65833	0.227305	7083	True
Discovery	cDC1	Myeloid	IFITM2	0.140744	0.00019194	5.11398	0.27686	7083	True
Discovery	cDC1	Myeloid	RPL30	-0.161629	0.00019486	-4.3741	8.9047	7083	True
Discovery	cDC1	Myeloid	IL18	-0.203018	0.000199928	-4.70534	0.317097	7083	True
Discovery	cDC1	Myeloid	SERPINB9	0.145998	0.000205579	4.96617	0.580263	7083	True
Discovery	cDC1	Myeloid	PSMB9	0.212685	0.00021421	4.90479	0.711704	7083	True
Discovery	cDC1	Myeloid	RPL14	-0.162441	0.000222271	-4.86156	5.072	7083	True
Discovery	cDC1	Myeloid	RPL5	-0.176336	0.000236612	-4.58739	4.78738	7083	True
Discovery	cDC1	Myeloid	SSR4	-0.26461	0.000249794	-1.19693	0.635465	7083	True
Discovery	cDC1	Myeloid	PPA1	0.236716	0.000288137	4.66862	1.64521	7083	True
Discovery	cDC1	Myeloid	RGS10	-0.269483	0.000304736	-4.54206	1.63264	7083	True
Discovery	cDC1	Myeloid	CDC42	0.218195	0.000309004	4.80212	1.06127	7083	True
Discovery	cDC1	Myeloid	FCER1A	-0.23293	0.000310512	-4.79221	0.425667	7083	True
Discovery	cDC1	Myeloid	UBA52	-0.130675	0.000318499	-4.54829	5.26429	7083	True
Discovery	cDC1	Myeloid	BLVRB	0.106513	0.000339431	4.9171	0.171679	7083	True
Discovery	cDC1	Myeloid	POMP	0.188827	0.000339726	4.65304	0.906113	7083	True
Discovery	cDC1	Myeloid	TOMM7	-0.25294	0.000357419	-4.41154	1.45645	7083	True
Discovery	cDC1	Myeloid	CFL1	0.181889	0.00036097	4.52853	3.24312	7083	True
Discovery	cDC1	Myeloid	TIMP1	0.148242	0.000369628	4.82384	0.504306	7083	True
Discovery	cDC1	Myeloid	RPS2	-0.166134	0.000375257	-4.53108	11.039	7083	True
Discovery	cDC1	Myeloid	RPL27	-0.225958	0.000451036	-4.75873	3.66144	7083	True
Discovery	cDC1	Myeloid	RPL22	-0.147337	0.000465092	-4.61256	4.94522	7083	True
Discovery	cDC1	Myeloid	RPS18	-0.216429	0.000468891	-3.63036	12.3875	7083	True
Discovery	cDC1	Myeloid	GLIPR1	-0.147343	0.000475412	-3.66494	0.346322	7083	True
Discovery	cDC1	Myeloid	EEF1B2	-0.198353	0.000489031	-4.69159	3.77933	7083	True
Discovery	cDC1	Myeloid	RPL10	-0.141406	0.000512425	-4.48785	15.3369	7083	True
Discovery	cDC1	Myeloid	RPL27A	-0.282672	0.000527535	-4.59399	6.0425	7083	True
Discovery	cDC1	Myeloid	NACA	-0.155816	0.00053824	-4.59374	4.46294	7083	True
Discovery	cDC1	Myeloid	C1orf54	-0.181953	0.000550624	-2.5611	0.608782	7083	True
Discovery	cDC1	Myeloid	ATG3	0.116404	0.000574519	4.7649	0.382889	7083	True
Discovery	cDC1	Myeloid	FKBP1A	0.201699	0.000580691	4.69399	0.491035	7083	True
Discovery	cDC1	Myeloid	C1QA	-0.311746	0.000658344	-4.58568	2.25272	7083	True
Discovery	cDC1	Myeloid	VDAC1	0.155406	0.000703546	4.73214	0.443033	7083	True
Discovery	cDC1	Myeloid	TNFAIP8	0.0923798	0.000729343	4.50242	0.368488	7083	True
Discovery	cDC1	Myeloid	LDHA	0.179088	0.000745939	4.60037	0.471269	7083	True
Discovery	cDC1	Myeloid	ATP5MC3	0.173996	0.000778405	4.29876	0.837922	7083	True
Discovery	cDC1	Myeloid	RPS11	-0.206941	0.00087504	-4.4618	5.93915	7083	True
Discovery	cDC1	Myeloid	PIGR	0.0818209	0.000990023	4.3032	0.248906	7083	True
Discovery	cDC1	Myeloid	RPS20	-0.259238	0.00103463	-4.12016	3.4436	7083	True
Discovery	cDC1	Myeloid	LY86	-0.118536	0.00106098	-3.69791	0.239729	7083	True
Discovery	cDC1	Myeloid	RPL29	-0.143673	0.00122328	-3.96925	6.07949	7083	True
Discovery	cDC1	Myeloid	ANXA1	-0.187727	0.00127984	-1.94538	0.616264	7083	True
Discovery	cDC1	Myeloid	RPS19	-0.168305	0.00147834	-4.22127	10.2016	7083	True
Discovery	cDC1	Myeloid	EIF1	-0.163225	0.0014905	-4.33096	3.71749	7083	True
Discovery	cDC1	Myeloid	GSTK1	0.121096	0.00152501	4.22983	0.311732	7083	True
Discovery	cDC1	Myeloid	RPL11	-0.123551	0.00153593	-4.27276	9.84724	7083	True
Discovery	cDC1	Myeloid	HLA-DRB5	-1.20126	0.00159667	-4.18505	3.16589	7083	True
Discovery	cDC1	Myeloid	EVI2B	-0.173815	0.00159992	-3.49374	0.384724	7083	True
Discovery	cDC1	Myeloid	RPS7	-0.128694	0.00162628	-4.20578	6.38289	7083	True
Discovery	cDC1	Myeloid	RPS27A	-0.128884	0.00164416	-4.20965	9.30806	7083	True
Discovery	cDC1	Myeloid	RPL10A	-0.16741	0.00165625	-4.33064	4.70874	7083	True
Discovery	cDC1	Myeloid	SERPINB1	0.117588	0.00167516	3.83758	0.882818	7083	True
Discovery	cDC1	Myeloid	HSP90AA1	0.200042	0.00200671	4.05282	1.78258	7083	True
Discovery	cDC1	Myeloid	SOD2	0.120896	0.00212844	4.24641	0.241705	7083	True
Discovery	cDC1	Myeloid	CPVL	-0.385175	0.00214669	-4.27573	2.1817	7083	True
Discovery	cDC1	Myeloid	RPL24	-0.134291	0.00221902	-4.22436	4.06791	7083	True
Discovery	cDC1	Myeloid	PSMB2	0.10151	0.00226296	4.2928	0.270083	7083	True
Discovery	cDC1	Myeloid	RPS15A	-0.148273	0.00229171	-4.10507	7.67768	7083	True
Discovery	cDC1	Myeloid	PSMB8	0.128738	0.00229485	4.19861	0.58944	7083	True
Discovery	cDC1	Myeloid	ANXA11	0.0962953	0.00229485	3.80584	0.219963	7083	True
Discovery	cDC1	Myeloid	PPIB	-0.188234	0.00239197	-3.68031	0.754624	7083	True
Discovery	cDC1	Myeloid	NPC2	-0.273382	0.00243538	-3.91146	1.52577	7083	True
Discovery	cDC1	Myeloid	VAMP8	-0.109501	0.00247386	-1.74842	1.5725	7083	True
Discovery	cDC1	Myeloid	H2AFY	0.123794	0.00255937	4.1421	0.670196	7083	True
Discovery	cDC1	Myeloid	LCP1	0.206874	0.00256903	3.88568	2.23662	7083	True
Discovery	cDC1	Myeloid	LGALS3	0.286351	0.0027228	4.28513	0.436962	7083	True
Discovery	cDC1	Myeloid	ATP5F1B	0.174208	0.00285164	4.2334	0.425949	7083	True
Discovery	cDC1	Myeloid	HSPA8	0.208132	0.00296997	4.15775	1.38981	7083	True
Discovery	cDC1	Myeloid	SEC62	-0.113855	0.00301242	-2.38002	0.292673	7083	True
Discovery	cDC1	Myeloid	RPL36	-0.157797	0.00315561	-4.05782	5.43555	7083	True
Discovery	cDC1	Myeloid	S100A11	0.17699	0.00324184	3.92009	3.08824	7083	True
Discovery	cDC1	Myeloid	LST1	-0.261914	0.00327789	-3.07828	1.56826	7083	True
Discovery	cDC1	Myeloid	ENO1	0.117374	0.00331211	3.84068	1.01497	7083	True
Discovery	cDC1	Myeloid	HLA-E	-0.222422	0.00335325	-3.7993	0.967387	7083	True
Discovery	cDC1	Myeloid	RHOA	0.168566	0.00340741	4.10003	0.928703	7083	True
Discovery	cDC1	Myeloid	LITAF	0.100757	0.00345128	3.59429	0.851758	7083	True
Discovery	cDC1	Myeloid	NDUFV2	0.102674	0.00349136	4.05014	0.475364	7083	True
Discovery	cDC1	Myeloid	PSME1	0.171859	0.00352403	4.11841	1.12848	7083	True
Discovery	cDC1	Myeloid	ARHGDIB	-0.237942	0.00390412	-2.14706	1.27644	7083	True
Discovery	cDC1	Myeloid	LYN	0.122108	0.0040072	4.0405	0.475081	7083	True
Discovery	cDC1	Myeloid	SFPQ	0.0999254	0.00404389	4.17483	0.289849	7083	True
Discovery	cDC1	Myeloid	HNRNPA2B1	0.16031	0.00445965	4.09633	1.18128	7083	True
Discovery	cDC1	Myeloid	IRF1	0.169517	0.00448004	4.00553	0.510095	7083	True
Discovery	cDC1	Myeloid	GLUL	0.105312	0.00448624	4.17907	0.145701	7083	True
Discovery	cDC1	Myeloid	HSBP1	0.112145	0.00451833	3.69777	0.396301	7083	True
Discovery	cDC1	Myeloid	ACTG1	0.161359	0.00454834	3.57245	5.20853	7083	True
Discovery	cDC1	Myeloid	TUBB	0.144725	0.00454962	4.03341	0.621347	7083	True
Discovery	cDC1	Myeloid	PSMA4	0.119439	0.00458904	4.04039	0.475787	7083	True
Discovery	cDC1	Myeloid	RPS25	-0.135842	0.00472484	-3.98356	5.4268	7083	True
Discovery	cDC1	Myeloid	RPS27L	0.0802177	0.00480961	3.29372	0.640971	7083	True
Discovery	cDC1	Myeloid	ATP6V1G1	0.126366	0.00480961	4.05016	0.660455	7083	True
Discovery	cDC1	Myeloid	CDC37	0.100119	0.00482455	4.02811	0.264012	7083	True
Discovery	cDC1	Myeloid	JUND	0.115819	0.00494547	3.90817	0.617958	7083	True
Discovery	cDC1	Myeloid	DAPP1	0.0801809	0.00514791	4.01529	0.373288	7083	True
Discovery	cDC1	Myeloid	PRDX3	0.0968116	0.00517471	4.35198	0.234223	7083	True
Discovery	cDC1	Myeloid	RPS28	-0.16267	0.00524103	-3.91118	9.25526	7083	True
Discovery	cDC1	Myeloid	UBE2D3	0.102054	0.00524833	3.87808	0.45588	7083	True
Discovery	cDC1	Myeloid	TPT1	-0.168974	0.00572598	-3.78193	19.6417	7083	True
Discovery	cDC1	Myeloid	HLA-DQA1	-0.297487	0.00596498	-3.39745	5.13511	7083	True
Discovery	cDC1	Myeloid	PPIA	0.121772	0.00624579	3.28005	1.97812	7083	True
Discovery	cDC1	Myeloid	UQCRB	-0.222399	0.00644419	-3.87034	1.64267	7083	True
Discovery	cDC1	Myeloid	MT-CO3	0.145326	0.00656245	0.312568	15.4272	7083	True
Discovery	cDC1	Myeloid	MZT2B	-0.139348	0.00658917	-3.13896	0.592546	7083	True
Discovery	cDC1	Myeloid	RPS21	-0.151392	0.00669273	-3.87798	5.90188	7083	True
Discovery	cDC1	Myeloid	RPL38	-0.209479	0.00706303	-3.78904	3.9599	7083	True
Discovery	cDC1	Myeloid	MYL6	0.137394	0.00707104	3.39954	3.53466	7083	True
Discovery	cDC1	Myeloid	HSPD1	0.137716	0.00729505	3.85914	0.481152	7083	True
Discovery	cDC1	Myeloid	RPL9	-0.124258	0.00741944	-3.60209	6.10095	7083	True
Discovery	cDC1	Myeloid	S100A6	0.255254	0.00748089	3.7512	0.744176	7083	True
Discovery	cDC1	Myeloid	CHCHD2	0.142678	0.00756071	3.75982	1.1481	7083	True
Discovery	cDC1	Myeloid	MT-CO2	0.145998	0.00795767	-0.160196	14.563	7083	True
Discovery	cDC1	Myeloid	ADAMDEC1	-0.105007	0.00808643	-2.77281	0.1313	7083	True
Discovery	cDC1	Myeloid	RPLP2	-0.120219	0.00819902	-3.74231	6.44656	7083	True
Discovery	cDC1	Myeloid	FGL2	-0.248842	0.00827983	-3.48532	1.48878	7083	True
Discovery	cDC1	Myeloid	RPL18A	-0.120007	0.00838808	-3.71238	7.36326	7083	True
Discovery	cDC1	Myeloid	RPS8	-0.147777	0.00853686	-3.80799	10.4187	7083	True
Discovery	cDC1	Myeloid	FKBP2	-0.0813651	0.00895213	-2.7441	0.262742	7083	True
Discovery	cDC1	Myeloid	ZFAS1	-0.173103	0.0093519	-2.30045	0.934632	7083	True
Discovery	cDC1	Myeloid	RPS9	-0.120124	0.00946148	-3.77399	6.26839	7083	True
Discovery	cDC1	Myeloid	EIF4A2	-0.116035	0.00950486	-3.52954	0.328251	7083	True
Discovery	cDC1	Myeloid	LGALS1	-0.278567	0.00958041	-3.65149	2.03628	7083	True
Discovery	cDC1	Myeloid	PSMB3	0.0903147	0.0097579	3.57923	0.48087	7083	True
Discovery	cDC1	Myeloid	HIST1H4C	-0.217246	0.00989927	-2.73436	0.546379	7083	True
Discovery	cDC1	Myeloid	TPI1	0.1737	0.0101068	3.71053	0.900184	7083	True
Discovery	cDC1	Myeloid	MDH2	0.0945238	0.010599	3.84702	0.26966	7083	True
Discovery	cDC1	Myeloid	PTP4A2	0.124285	0.0107887	3.73592	0.72554	7083	True
Discovery	cDC1	Myeloid	PFDN5	-0.141642	0.0110606	-3.52243	3.10631	7083	True
Discovery	cDC1	Myeloid	GNG5	0.0967073	0.0114149	3.33831	1.11281	7083	True
Discovery	cDC1	Myeloid	COX7C	-0.230077	0.0114531	-3.28954	1.94833	7083	True
Discovery	cDC1	Myeloid	ATP6V0D1	0.0730973	0.0118712	3.70755	0.232387	7083	True
Discovery	cDC1	Myeloid	RAN	0.125976	0.0123775	3.71617	0.623747	7083	True
Discovery	cDC1	Myeloid	CST3	-0.446221	0.0127639	-3.64711	12.999	7083	True
Discovery	cDC1	Myeloid	IGSF6	-0.194422	0.013044	-2.08971	0.745164	7083	True
Discovery	cDC1	Myeloid	ATP5MG	-0.126355	0.0130976	-2.32706	1.89256	7083	True
Discovery	cDC1	Myeloid	AC020656.1	0.267661	0.0132136	3.63851	0.650995	7083	True
Discovery	cDC1	Myeloid	COTL1	0.216668	0.013463	3.65372	2.25229	7083	True
Discovery	cDC1	Myeloid	CAPZA1	0.111256	0.0136694	3.66998	0.448398	7083	True
Discovery	cDC1	Myeloid	PLEKHO1	0.0572019	0.0140322	2.6244	0.881406	7083	True
Discovery	cDC1	Myeloid	PLSCR1	0.10142	0.0143125	3.5826	0.340534	7083	True
Discovery	cDC1	Myeloid	FTH1	0.177055	0.0145079	3.65772	13.3023	7083	True
Discovery	cDC1	Myeloid	NAP1L1	-0.271711	0.0145531	-3.38896	1.77185	7083	True
Discovery	cDC1	Myeloid	MTPN	-0.114357	0.0159329	-1.50849	0.513765	7083	True
Discovery	cDC1	Myeloid	PGK1	0.124724	0.0159404	3.78089	0.58111	7083	True
Discovery	cDC1	Myeloid	EIF5A	0.127106	0.0159854	3.59716	0.386983	7083	True
Discovery	cDC1	Myeloid	CTSZ	-0.0851068	0.0163548	-1.20835	0.981646	7083	True
Discovery	cDC1	Myeloid	GUK1	0.130812	0.0168147	3.53253	0.485246	7083	True
Discovery	cDC1	Myeloid	CCT5	0.0748912	0.0173764	3.57963	0.250318	7083	True
Discovery	cDC1	Myeloid	TALDO1	0.100677	0.0173827	3.46558	0.53099	7083	True
Discovery	cDC1	Myeloid	EIF3G	-0.0872133	0.0175483	-1.68999	0.414514	7083	True
Discovery	cDC1	Myeloid	LAPTM5	-0.173664	0.0176289	-3.34823	0.608358	7083	True
Discovery	cDC1	Myeloid	CXCL9	0.127803	0.0179225	2.78214	0.58831	7083	True
Discovery	cDC1	Myeloid	NFKB1	0.0710521	0.0185303	3.00494	0.356205	7083	True
Discovery	cDC1	Myeloid	NCF1	-0.0862061	0.0188178	0.215851	0.400536	7083	True
Discovery	cDC1	Myeloid	HSP90AB1	0.0128402	0.0191136	1.55703	1.57546	7083	True
Discovery	cDC1	Myeloid	ARHGDIA	0.0863576	0.0192654	3.41497	0.237188	7083	True
Discovery	cDC1	Myeloid	RPS16	-0.122528	0.0198799	-3.47105	5.39729	7083	True
Discovery	cDC1	Myeloid	PSMA2	0.122696	0.0200608	3.42874	0.279684	7083	True
Discovery	cDC1	Myeloid	MBP	-0.0744309	0.0202295	-2.15303	0.270648	7083	True
Discovery	cDC1	Myeloid	ELOC	0.0622784	0.0206178	3.41835	0.20641	7083	True
Discovery	cDC1	Myeloid	MS4A6A	-0.271787	0.0206502	-3.35774	0.787802	7083	True
Discovery	cDC1	Myeloid	SEC11A	-0.126243	0.0207732	-2.02638	0.590569	7083	True
Discovery	cDC1	Myeloid	GCA	0.0480569	0.0209133	3.0316	0.29479	7083	True
Discovery	cDC1	Myeloid	ARPC2	0.139309	0.0212878	3.34966	2.54821	7083	True
Discovery	cDC1	Myeloid	CSF1R	-0.100996	0.0212894	-3.08495	0.202174	7083	True
Discovery	cDC1	Myeloid	RPL23	-0.161992	0.0213042	-3.28874	3.65184	7083	True
Discovery	cDC1	Myeloid	SRSF2	0.0682665	0.0218139	3.41996	0.246223	7083	True
Discovery	cDC1	Myeloid	RAB7A	0.0315652	0.0219777	2.5939	0.388677	7083	True
Discovery	cDC1	Myeloid	SQSTM1	0.0883873	0.0222144	3.40462	0.473669	7083	True
Discovery	cDC1	Myeloid	KCTD12	-0.0943838	0.0223009	-1.27434	0.300579	7083	True
Discovery	cDC1	Myeloid	AES	0.0370151	0.022806	3.02069	0.215869	7083	True
Discovery	cDC1	Myeloid	MTDH	-0.0863634	0.0234599	-2.15617	0.39503	7083	True
Discovery	cDC1	Myeloid	CFLAR	0.0874986	0.0235632	3.38738	0.370323	7083	True
Discovery	cDC1	Myeloid	COX7B	0.0732244	0.0249555	2.72632	0.771707	7083	True
Discovery	cDC1	Myeloid	ALDH2	0.133885	0.0251519	3.42433	0.31145	7083	True
Discovery	cDC1	Myeloid	P2RY13	-0.083526	0.0252887	-3.0182	0.27446	7083	True
Discovery	cDC1	Myeloid	MNDA	0.164574	0.0255496	3.3885	0.700268	7083	True
Discovery	cDC1	Myeloid	JPT1	0.107816	0.025569	3.41508	0.528872	7083	True
Discovery	cDC1	Myeloid	RARRES3	0.141499	0.0267179	3.36182	0.367923	7083	True
Discovery	cDC1	Myeloid	HNRNPF	0.114528	0.0269568	3.44523	0.449668	7083	True
Discovery	cDC1	Myeloid	TMSB4X	-0.178847	0.027336	-2.8326	52.6878	7083	True
Discovery	cDC1	Myeloid	SNAP29	-0.0761585	0.0275685	-1.65705	0.22194	7083	True
Discovery	cDC1	Myeloid	SAMSN1	0.0829036	0.0290557	3.24654	0.276295	7083	True
Discovery	cDC1	Myeloid	PIP4K2A	0.0736741	0.0292005	3.41862	0.327121	7083	True
Discovery	cDC1	Myeloid	GRB2	0.0878185	0.0294344	3.30697	0.46661	7083	True
Discovery	cDC1	Myeloid	TMEM176A	0.163482	0.029533	3.34865	0.292249	7083	True
Discovery	cDC1	Myeloid	COX7A2	0.108894	0.0296463	3.18268	0.64916	7083	True
Discovery	cDC1	Myeloid	AIF1	-0.201703	0.0302507	-2.59815	4.41818	7083	True
Discovery	cDC1	Myeloid	CEBPB	0.05908	0.030344	3.17968	0.231681	7083	True
Discovery	cDC1	Myeloid	SF3B5	-0.0950728	0.0314953	-3.04095	0.416067	7083	True
Discovery	cDC1	Myeloid	EIF3E	-0.182122	0.0320288	-2.45957	0.904843	7083	True
Discovery	cDC1	Myeloid	HLA-A	-0.207422	0.0320928	-1.58717	2.40378	7083	True
Discovery	cDC1	Myeloid	CYCS	0.0804835	0.0330857	3.13887	0.383171	7083	True
Discovery	cDC1	Myeloid	PSMA7	-0.0138765	0.0331694	0.952755	1.00028	7083	True
Discovery	cDC1	Myeloid	CCL19	0.061708	0.0348821	3.24652	0.240294	7083	True
Discovery	cDC1	Myeloid	CSNK2B	0.0901192	0.0350407	3.24221	0.276719	7083	True
Discovery	cDC1	Myeloid	H2AFZ	0.111156	0.035777	3.29907	0.785543	7083	True
Discovery	cDC1	Myeloid	KIF2A	0.069078	0.0367585	3.28188	0.332063	7083	True
Discovery	cDC1	Myeloid	WDR1	0.0547171	0.0369324	3.23025	0.260059	7083	True
Discovery	cDC1	Myeloid	COX17	0.0492596	0.0385056	2.74548	0.44868	7083	True
Discovery	cDC1	Myeloid	KHDRBS1	0.0598549	0.0390243	3.2534	0.27446	7083	True
Discovery	cDC1	Myeloid	ZFP36L1	0.0724107	0.0391798	3.23934	0.407596	7083	True
Discovery	cDC1	Myeloid	TMA7	-0.143689	0.0392014	-2.27715	1.53071	7083	True
Discovery	cDC1	Myeloid	S100A10	0.110054	0.039466	2.79741	0.733164	7083	True
Discovery	cDC1	Myeloid	OAZ1	0.0909626	0.0395401	2.78639	3.01892	7083	True
Discovery	cDC1	Myeloid	NUB1	0.0999125	0.0395608	3.24165	0.366653	7083	True
Discovery	cDC1	Myeloid	SAT1	0.172703	0.0398199	3.05468	2.24947	7083	True
Discovery	cDC1	Myeloid	RBM3	0.0965467	0.0398912	3.24878	0.445715	7083	True
Discovery	cDC1	Myeloid	MARCKSL1	0.112104	0.0402475	3.17012	0.821968	7083	True
Discovery	cDC1	Myeloid	SUMO2	-0.00562046	0.0418337	1.19495	1.05506	7083	True
Discovery	cDC1	Myeloid	MT2A	0.197823	0.0422265	2.64299	0.28519	7083	True
Discovery	cDC1	Myeloid	COPE	0.071914	0.0423057	2.95242	0.460539	7083	True
Discovery	cDC1	Myeloid	CYBA	-0.160613	0.0430547	-3.16835	2.29465	7083	True
Discovery	cDC1	Myeloid	HLA-DRB1	-0.291091	0.0433861	-3.1508	11.9335	7083	True
Discovery	cDC1	Myeloid	COX6A1	0.111768	0.0455871	2.97986	0.648172	7083	True
Discovery	cDC1	Myeloid	C1orf162	0.111317	0.0463203	3.15482	0.326415	7083	True
Discovery	cDC1	Myeloid	HLA-DMB	-0.109413	0.0466195	-2.83048	0.565156	7083	True
Discovery	cDC1	Myeloid	LAMP3	0.0658582	0.0469239	3.08319	0.444303	7083	True
Discovery	cDC1	Myeloid	GAPDH	0.142748	0.0470276	2.78002	2.82945	7083	True
Discovery	cDC1	Myeloid	ARRB2	0.071336	0.0470401	3.19752	0.276295	7083	True
Discovery	cDC1	Myeloid	PCBP1	0.0726117	0.0470951	3.0685	0.503883	7083	True
Discovery	cDC1	Myeloid	HLA-DQA2	-0.397921	0.047353	-2.99503	0.981929	7083	True
Discovery	cDC1	Myeloid	SELENOP	-0.105607	0.0478372	-2.6119	1.01864	7083	True
Discovery	cDC1	Myeloid	TUBA1A	0.0740676	0.0485115	3.17801	0.344204	7083	True
Discovery	cDC1	Myeloid	RPL7	-0.114075	0.0486113	-2.61109	3.07807	7083	True
Discovery	cDC1	Myeloid	ATP5IF1	-0.158471	0.0494336	-2.33095	0.594663	7083	True
Discovery	cDC1	Myeloid	HERPUD1	-0.0559724	0.0495475	0.26859	0.35804	7083	True
Discovery	cDC1	Myeloid	DYNLT1	0.0745116	0.0499173	3.12123	0.27093	7083	True
Discovery	cDC1	Myeloid	NSA2	-0.148498	0.0499289	-2.2857	0.565015	7083	True
Discovery	Endothelial cells	Mesenchymal	GAPDH	0.449804	3.59452e-06	5.72542	6.81123	641	True
Discovery	Endothelial cells	Mesenchymal	S100A11	0.468479	1.02295e-05	5.90828	4.20281	641	True
Discovery	Endothelial cells	Mesenchymal	TPM3	0.368081	1.03129e-05	5.48623	3.39002	641	True
Discovery	Endothelial cells	Mesenchymal	PPIA	0.330092	1.10026e-05	5.58723	4.29797	641	True
Discovery	Endothelial cells	Mesenchymal	NPC2	0.689014	2.0169e-05	5.33101	5.18253	641	True
Discovery	Endothelial cells	Mesenchymal	PDIA3	0.397964	2.4263e-05	5.17158	2.9532	641	True
Discovery	Endothelial cells	Mesenchymal	SYNE1	-0.540679	2.4856e-05	-5.21747	2.90952	641	True
Discovery	Endothelial cells	Mesenchymal	FKBP1A	0.450021	2.89064e-05	5.31361	4.08424	641	True
Discovery	Endothelial cells	Mesenchymal	IGFBP7	0.620464	3.60649e-05	5.03821	43.0702	641	True
Discovery	Endothelial cells	Mesenchymal	GSTO1	0.124218	3.64772e-05	3.28857	1.46334	641	True
Discovery	Endothelial cells	Mesenchymal	VWF	0.628348	4.10545e-05	4.83334	12.8253	641	True
Discovery	Endothelial cells	Mesenchymal	CARD16	0.413096	5.15112e-05	5.47861	1.55382	641	True
Discovery	Endothelial cells	Mesenchymal	SKP1	0.362286	5.9051e-05	5.31888	2.6131	641	True
Discovery	Endothelial cells	Mesenchymal	HLA-DPB1	0.326344	0.000109813	4.41046	3.06708	641	True
Discovery	Endothelial cells	Mesenchymal	IFITM2	0.393051	0.000148202	5.04135	4.62715	641	True
Discovery	Endothelial cells	Mesenchymal	TIMP3	-0.535988	0.000151189	-4.08813	4.09516	641	True
Discovery	Endothelial cells	Mesenchymal	ENG	0.43116	0.000152757	4.59576	6.07956	641	True
Discovery	Endothelial cells	Mesenchymal	PDLIM1	0.454616	0.000163947	4.61097	3.81279	641	True
Discovery	Endothelial cells	Mesenchymal	MYL12A	0.314737	0.000184504	4.97226	5.74415	641	True
Discovery	Endothelial cells	Mesenchymal	ID3	0.592204	0.000192409	4.87172	4.72855	641	True
Discovery	Endothelial cells	Mesenchymal	PSMA7	0.293539	0.000237806	4.1224	3.22777	641	True
Discovery	Endothelial cells	Mesenchymal	WDR83OS	0.342604	0.000273803	4.75295	1.5117	641	True
Discovery	Endothelial cells	Mesenchymal	CRIM1	0.353087	0.000276133	4.57556	4.50546	641	True
Discovery	Endothelial cells	Mesenchymal	CST3	0.475499	0.000365623	4.56469	5.84399	641	True
Discovery	Endothelial cells	Mesenchymal	FAM167B	0.371555	0.000368336	4.90077	1.4415	641	True
Discovery	Endothelial cells	Mesenchymal	SLC25A3	0.257467	0.000405763	4.24343	2.23245	641	True
Discovery	Endothelial cells	Mesenchymal	PRDX1	0.321338	0.000464261	4.58253	3.39626	641	True
Discovery	Endothelial cells	Mesenchymal	DISC1	0.285521	0.000560927	4.52099	1.41186	641	True
Discovery	Endothelial cells	Mesenchymal	PARD3B	-0.484708	0.000628682	-3.83265	2.9688	641	True
Discovery	Endothelial cells	Mesenchymal	SNAP23	0.29229	0.000645017	4.49919	1.31045	641	True
Discovery	Endothelial cells	Mesenchymal	SRP14	0.26094	0.000684015	4.4069	7.69891	641	True
Discovery	Endothelial cells	Mesenchymal	HLA-DQB1	0.339487	0.000696072	4.63165	1.13885	641	True
Discovery	Endothelial cells	Mesenchymal	BMPR2	0.390555	0.000702005	4.21602	7.29641	641	True
Discovery	Endothelial cells	Mesenchymal	SERF2	0.317382	0.00072995	4.47012	8.81747	641	True
Discovery	Endothelial cells	Mesenchymal	SEC61B	0.353134	0.000783358	4.51979	2.06864	641	True
Discovery	Endothelial cells	Mesenchymal	DACH1	-0.424661	0.000795073	-4.78908	2.20905	641	True
Discovery	Endothelial cells	Mesenchymal	SNRPG	0.274671	0.000802748	4.40381	1.36973	641	True
Discovery	Endothelial cells	Mesenchymal	HLA-DPA1	0.366248	0.00109499	4.49123	4.02028	641	True
Discovery	Endothelial cells	Mesenchymal	C1orf54	0.35424	0.00113662	4.41359	1.32293	641	True
Discovery	Endothelial cells	Mesenchymal	S100A6	0.310197	0.00129269	3.11179	8.40562	641	True
Discovery	Endothelial cells	Mesenchymal	IFI27	0.656399	0.00130437	4.44009	12.9033	641	True
Discovery	Endothelial cells	Mesenchymal	NTN1	-0.30458	0.00137079	-3.87861	0.617785	641	True
Discovery	Endothelial cells	Mesenchymal	ID1	0.707882	0.00137443	4.41873	6.3869	641	True
Discovery	Endothelial cells	Mesenchymal	HLA-DRA	0.405986	0.00151956	4.08565	7.5117	641	True
Discovery	Endothelial cells	Mesenchymal	ATP5MC2	0.313355	0.00152654	4.32404	2.53978	641	True
Discovery	Endothelial cells	Mesenchymal	ANXA1	0.280791	0.00200441	3.95293	2.05304	641	True
Discovery	Endothelial cells	Mesenchymal	RAN	0.262609	0.00218948	4.07254	1.34945	641	True
Discovery	Endothelial cells	Mesenchymal	PDIA6	0.285047	0.00224441	4.20201	1.94072	641	True
Discovery	Endothelial cells	Mesenchymal	ANO2	0.498392	0.00226458	4.01809	4.72855	641	True
Discovery	Endothelial cells	Mesenchymal	CTSS	0.33601	0.00231133	4.32262	1.50546	641	True
Discovery	Endothelial cells	Mesenchymal	RAI14	0.389821	0.00241613	3.4584	5.95788	641	True
Discovery	Endothelial cells	Mesenchymal	COX6C	0.280763	0.0025405	3.74408	3.19501	641	True
Discovery	Endothelial cells	Mesenchymal	ARPC1B	0.360011	0.00256569	4.29171	1.59906	641	True
Discovery	Endothelial cells	Mesenchymal	COMMD6	0.199918	0.00266158	2.75808	2.35725	641	True
Discovery	Endothelial cells	Mesenchymal	DNAJA1	0.294861	0.00266366	3.88889	2.84867	641	True
Discovery	Endothelial cells	Mesenchymal	VIM	0.35511	0.00271264	3.73082	24.1435	641	True
Discovery	Endothelial cells	Mesenchymal	CD93	0.439769	0.00278714	4.12182	3.49766	641	True
Discovery	Endothelial cells	Mesenchymal	HTRA1	0.310091	0.00283889	4.14982	1.42902	641	True
Discovery	Endothelial cells	Mesenchymal	ZNHIT1	0.314413	0.00302539	4.14799	1.32605	641	True
Discovery	Endothelial cells	Mesenchymal	SNRPD2	0.297604	0.00310499	4.07833	1.26833	641	True
Discovery	Endothelial cells	Mesenchymal	NEDD8	0.190079	0.00314888	3.29315	1.74415	641	True
Discovery	Endothelial cells	Mesenchymal	SUMO2	0.292392	0.00331211	4.13728	3.02808	641	True
Discovery	Endothelial cells	Mesenchymal	UBE2B	0.282297	0.00332145	4.05596	1.35257	641	True
Discovery	Endothelial cells	Mesenchymal	HYAL2	0.321021	0.00336934	3.8332	2.66615	641	True
Discovery	Endothelial cells	Mesenchymal	NDUFA4	0.299796	0.00344609	4.1427	2.92512	641	True
Discovery	Endothelial cells	Mesenchymal	DSP	-0.3239	0.00345997	-4.10768	1.19345	641	True
Discovery	Endothelial cells	Mesenchymal	SKIL	0.368981	0.00354397	3.79576	1.63339	641	True
Discovery	Endothelial cells	Mesenchymal	SVIL	0.155601	0.00355359	2.56288	2.35101	641	True
Discovery	Endothelial cells	Mesenchymal	RPS13	0.340232	0.00376779	3.68198	10.5382	641	True
Discovery	Endothelial cells	Mesenchymal	CTTNBP2	-0.363853	0.00389939	-3.46758	1.56942	641	True
Discovery	Endothelial cells	Mesenchymal	WARS	0.383938	0.00395374	3.88041	3.48986	641	True
Discovery	Endothelial cells	Mesenchymal	PSMA4	0.259473	0.00400224	4.01398	1.23401	641	True
Discovery	Endothelial cells	Mesenchymal	ACTB	0.358377	0.00400949	3.71404	12.0125	641	True
Discovery	Endothelial cells	Mesenchymal	HLA-C	0.321019	0.00422823	3.83295	14.3573	641	True
Discovery	Endothelial cells	Mesenchymal	HSPA8	0.254828	0.00424656	3.28333	3.94696	641	True
Discovery	Endothelial cells	Mesenchymal	MYL12B	0.315105	0.00426619	4.04599	5.25273	641	True
Discovery	Endothelial cells	Mesenchymal	C1orf21	-0.360955	0.00436039	-3.01452	2.32761	641	True
Discovery	Endothelial cells	Mesenchymal	SORBS1	-0.318174	0.00436979	-3.84073	1.0078	641	True
Discovery	Endothelial cells	Mesenchymal	ABI3BP	-0.261615	0.00450691	-3.99574	0.853354	641	True
Discovery	Endothelial cells	Mesenchymal	PSMB1	0.301898	0.00460343	3.94063	1.76287	641	True
Discovery	Endothelial cells	Mesenchymal	DSTN	0.181317	0.00481896	2.47065	4.20905	641	True
Discovery	Endothelial cells	Mesenchymal	PKP4	0.353285	0.00483658	2.97328	10.3682	641	True
Discovery	Endothelial cells	Mesenchymal	CEMIP2	0.330285	0.00486473	3.59335	3.67239	641	True
Discovery	Endothelial cells	Mesenchymal	RPS24	0.304436	0.00495008	3.28593	16.4696	641	True
Discovery	Endothelial cells	Mesenchymal	SSBP2	-0.339086	0.00521358	-2.71777	2.28393	641	True
Discovery	Endothelial cells	Mesenchymal	RELL1	0.392429	0.00535245	3.8982	1.45554	641	True
Discovery	Endothelial cells	Mesenchymal	ARPC3	0.245956	0.00544502	3.88275	2.90952	641	True
Discovery	Endothelial cells	Mesenchymal	TOMM20	0.258332	0.00549641	3.78825	1.47114	641	True
Discovery	Endothelial cells	Mesenchymal	ITGAV	0.109472	0.00550597	2.71886	1.60218	641	True
Discovery	Endothelial cells	Mesenchymal	SH3BGRL3	0.308003	0.00563762	3.89734	2.56942	641	True
Discovery	Endothelial cells	Mesenchymal	HINT1	0.251545	0.00567065	3.3705	3.71295	641	True
Discovery	Endothelial cells	Mesenchymal	TPT1	0.305524	0.00577257	3.43728	30.8768	641	True
Discovery	Endothelial cells	Mesenchymal	YWHAB	0.233218	0.00584071	3.76327	3.65679	641	True
Discovery	Endothelial cells	Mesenchymal	HLA-F	0.159727	0.00599582	2.97474	1.90016	641	True
Discovery	Endothelial cells	Mesenchymal	ITM2B	0.259211	0.00602242	3.85222	20.3385	641	True
Discovery	Endothelial cells	Mesenchymal	L3MBTL4	-0.409064	0.00623248	-3.72666	1.51326	641	True
Discovery	Endothelial cells	Mesenchymal	ARPC2	0.255694	0.00625222	3.70699	2.78939	641	True
Discovery	Endothelial cells	Mesenchymal	PSME1	0.301764	0.00633914	4.13752	2.13573	641	True
Discovery	Endothelial cells	Mesenchymal	SET	0.249592	0.00671609	3.671	2.60686	641	True
Discovery	Endothelial cells	Mesenchymal	CPD	0.255833	0.00675605	3.71543	1.75663	641	True
Discovery	Endothelial cells	Mesenchymal	HNRNPH1	0.0306309	0.00680665	1.1694	1.922	641	True
Discovery	Endothelial cells	Mesenchymal	RAB13	0.351795	0.00713754	3.87176	2.29953	641	True
Discovery	Endothelial cells	Mesenchymal	CLIC1	0.189731	0.00715976	2.89487	3.02808	641	True
Discovery	Endothelial cells	Mesenchymal	LPAR6	0.294653	0.00810507	3.93286	1.29641	641	True
Discovery	Endothelial cells	Mesenchymal	RPS15A	0.194899	0.00839874	3.69602	12.7098	641	True
Discovery	Endothelial cells	Mesenchymal	GBP2	0.293153	0.00839874	3.65238	1.38222	641	True
Discovery	Endothelial cells	Mesenchymal	DUSP23	0.196774	0.00864226	3.30001	1.46334	641	True
Discovery	Endothelial cells	Mesenchymal	AC008691.1	-0.241262	0.00949676	-2.7155	0.700468	641	True
Discovery	Endothelial cells	Mesenchymal	MTUS1	-0.397927	0.00967614	-3.07477	3.27925	641	True
Discovery	Endothelial cells	Mesenchymal	PKHD1L1	-0.607194	0.00979273	-3.25504	3.67395	641	True
Discovery	Endothelial cells	Mesenchymal	CRADD	-0.221549	0.00996752	-3.62623	1.17473	641	True
Discovery	Endothelial cells	Mesenchymal	ADGRL4	0.373852	0.0101906	3.43254	6.07332	641	True
Discovery	Endothelial cells	Mesenchymal	CD59	0.272563	0.010216	3.58466	5.19033	641	True
Discovery	Endothelial cells	Mesenchymal	VWA1	0.435143	0.0103753	3.28955	2.39314	641	True
Discovery	Endothelial cells	Mesenchymal	HSPG2	0.414946	0.0106778	3.29666	8.21529	641	True
Discovery	Endothelial cells	Mesenchymal	PPIB	0.244876	0.0106993	3.53169	2.43214	641	True
Discovery	Endothelial cells	Mesenchymal	DYNLT1	0.216635	0.0107119	3.36413	1.18253	641	True
Discovery	Endothelial cells	Mesenchymal	GNAI2	0.263625	0.011006	3.65835	3.61154	641	True
Discovery	Endothelial cells	Mesenchymal	PARK7	0.268843	0.011415	3.60448	2.07332	641	True
Discovery	Endothelial cells	Mesenchymal	RPS10	0.338153	0.0117535	3.7494	2.75663	641	True
Discovery	Endothelial cells	Mesenchymal	S100A13	0.312214	0.0118775	3.55909	3.50702	641	True
Discovery	Endothelial cells	Mesenchymal	RPS27L	0.27353	0.0120854	3.29527	2.4415	641	True
Discovery	Endothelial cells	Mesenchymal	PRSS23	0.376516	0.0122805	3.60171	9.14353	641	True
Discovery	Endothelial cells	Mesenchymal	LDHA	0.215781	0.0125026	3.01145	1.85335	641	True
Discovery	Endothelial cells	Mesenchymal	CDH5	0.332033	0.012514	3.72785	2.88456	641	True
Discovery	Endothelial cells	Mesenchymal	KIAA1671	-0.444409	0.0129188	-3.61863	3.5351	641	True
Discovery	Endothelial cells	Mesenchymal	ARID1B	-0.229607	0.0133749	-3.42869	4.01248	641	True
Discovery	Endothelial cells	Mesenchymal	CSTB	0.341539	0.0135168	3.51615	2.64587	641	True
Discovery	Endothelial cells	Mesenchymal	RNASE1	0.298402	0.0140741	3.61755	3.34165	641	True
Discovery	Endothelial cells	Mesenchymal	ITPR2	-0.323036	0.0141828	-3.47835	2.48674	641	True
Discovery	Endothelial cells	Mesenchymal	SEPT7	0.258021	0.0144509	3.64016	2.72387	641	True
Discovery	Endothelial cells	Mesenchymal	PCAT19	0.286961	0.0150192	3.31022	3.42434	641	True
Discovery	Endothelial cells	Mesenchymal	UQCRB	0.19969	0.01531	2.85192	3.72855	641	True
Discovery	Endothelial cells	Mesenchymal	IFI16	0.198764	0.0153536	2.82279	3.99844	641	True
Discovery	Endothelial cells	Mesenchymal	ANXA2	0.304016	0.0153553	3.57354	4.0468	641	True
Discovery	Endothelial cells	Mesenchymal	DOCK5	-0.3791	0.0158098	-3.65614	1.85959	641	True
Discovery	Endothelial cells	Mesenchymal	NOP10	0.170697	0.016136	2.8176	1.71919	641	True
Discovery	Endothelial cells	Mesenchymal	BRK1	0.214793	0.0167685	3.36717	1.4727	641	True
Discovery	Endothelial cells	Mesenchymal	C4orf3	0.228298	0.0167844	3.39105	1.50702	641	True
Discovery	Endothelial cells	Mesenchymal	RPL22	0.235367	0.0169688	3.50895	9.21529	641	True
Discovery	Endothelial cells	Mesenchymal	COL18A1	0.13249	0.0170751	2.60802	1.29641	641	True
Discovery	Endothelial cells	Mesenchymal	ARHGAP21	0.0460158	0.0176521	2.0306	1.10764	641	True
Discovery	Endothelial cells	Mesenchymal	ACYP2	-0.179621	0.0178146	-1.14472	1.25741	641	True
Discovery	Endothelial cells	Mesenchymal	NDUFA1	0.239469	0.0178387	3.24771	1.95164	641	True
Discovery	Endothelial cells	Mesenchymal	FARS2	-0.306963	0.0179777	-2.80804	1.65367	641	True
Discovery	Endothelial cells	Mesenchymal	HNRNPK	0.201626	0.0187456	3.27566	3.02028	641	True
Discovery	Endothelial cells	Mesenchymal	ITGA9	-0.335925	0.0190513	-1.8258	2.5039	641	True
Discovery	Endothelial cells	Mesenchymal	SMURF2	0.262993	0.0194286	3.17585	3.07332	641	True
Discovery	Endothelial cells	Mesenchymal	PSMA3	0.272856	0.0197264	3.59726	1.16225	641	True
Discovery	Endothelial cells	Mesenchymal	EPHX1	-0.0534647	0.0197706	0.805119	1.14821	641	True
Discovery	Endothelial cells	Mesenchymal	EXOC6	0.0237277	0.0200762	0.974294	3.77691	641	True
Discovery	Endothelial cells	Mesenchymal	PHACTR1	0.275186	0.0202667	3.46617	1.78939	641	True
Discovery	Endothelial cells	Mesenchymal	UBB	0.234007	0.0205397	2.95708	4.72855	641	True
Discovery	Endothelial cells	Mesenchymal	CHST15	-0.278173	0.0217649	-3.49299	0.920437	641	True
Discovery	Endothelial cells	Mesenchymal	CD63	0.250275	0.0221474	3.0231	7.13261	641	True
Discovery	Endothelial cells	Mesenchymal	CHMP5	0.22361	0.0224964	3.41326	1.16381	641	True
Discovery	Endothelial cells	Mesenchymal	AC008050.1	0.312358	0.0225644	3.03374	1.26209	641	True
Discovery	Endothelial cells	Mesenchymal	IRAK3	-0.284608	0.0225654	-3.01472	1.29485	641	True
Discovery	Endothelial cells	Mesenchymal	ITGA5	0.187313	0.0226371	3.01215	1.51014	641	True
Discovery	Endothelial cells	Mesenchymal	IFITM3	0.287873	0.0229748	3.0149	9.8752	641	True
Discovery	Endothelial cells	Mesenchymal	NR2F2-AS1	-0.465799	0.0236439	-3.32216	2.83463	641	True
Discovery	Endothelial cells	Mesenchymal	PCBP1	0.22114	0.0240551	3.38521	2.0936	641	True
Discovery	Endothelial cells	Mesenchymal	PLXDC2	-0.406588	0.024079	-3.41911	4.44462	641	True
Discovery	Endothelial cells	Mesenchymal	PSMB3	0.27141	0.0242164	3.28046	1.21841	641	True
Discovery	Endothelial cells	Mesenchymal	FXR1	0.107751	0.0242613	2.53925	1.51482	641	True
Discovery	Endothelial cells	Mesenchymal	PARD6G	-0.225559	0.0248249	-3.48656	0.783151	641	True
Discovery	Endothelial cells	Mesenchymal	RPL36A	0.252245	0.0254052	3.04604	1.72387	641	True
Discovery	Endothelial cells	Mesenchymal	TRIO	-0.224999	0.025414	-2.95046	3.65523	641	True
Discovery	Endothelial cells	Mesenchymal	BTBD7	-0.221777	0.0256108	-1.73002	1.81903	641	True
Discovery	Endothelial cells	Mesenchymal	SPARC	0.494698	0.0261473	2.65874	6.76911	641	True
Discovery	Endothelial cells	Mesenchymal	TBC1D15	0.207183	0.0261772	3.25701	1.52886	641	True
Discovery	Endothelial cells	Mesenchymal	IL15	0.223303	0.0262845	3.41524	1.21529	641	True
Discovery	Endothelial cells	Mesenchymal	MIR99AHG	-0.179978	0.0264393	-0.544289	1.0624	641	True
Discovery	Endothelial cells	Mesenchymal	COX6B1	0.130462	0.026692	2.50103	1.91264	641	True
Discovery	Endothelial cells	Mesenchymal	TMA7	0.254479	0.0278163	3.3299	3.4415	641	True
Discovery	Endothelial cells	Mesenchymal	CPLANE1	0.271239	0.0280756	3.28063	1.24805	641	True
Discovery	Endothelial cells	Mesenchymal	MALAT1	-0.310381	0.0283694	-3.12646	279.911	641	True
Discovery	Endothelial cells	Mesenchymal	THSD7A	0.278915	0.0284937	2.99349	4.31513	641	True
Discovery	Endothelial cells	Mesenchymal	CD74	0.305618	0.02852	2.81761	18.3432	641	True
Discovery	Endothelial cells	Mesenchymal	ADAMTS9-AS2	-0.377961	0.0293368	-2.78968	2.77067	641	True
Discovery	Endothelial cells	Mesenchymal	CD99	0.164878	0.0295576	2.68339	2.19657	641	True
Discovery	Endothelial cells	Mesenchymal	PABPC1	0.232893	0.0296932	2.99826	3.18097	641	True
Discovery	Endothelial cells	Mesenchymal	ELMO1	0.249173	0.0297677	2.32131	8.88768	641	True
Discovery	Endothelial cells	Mesenchymal	CDC42	0.196932	0.0298216	2.95315	2.83151	641	True
Discovery	Endothelial cells	Mesenchymal	ENO1	0.192404	0.0301716	3.09842	1.5741	641	True
Discovery	Endothelial cells	Mesenchymal	SCAPER	-0.289767	0.0303553	-3.31641	1.87988	641	True
Discovery	Endothelial cells	Mesenchymal	MACF1	0.206428	0.0303596	3.15581	7.86271	641	True
Discovery	Endothelial cells	Mesenchymal	KTN1	0.0982424	0.0306031	0.968091	5.21061	641	True
Discovery	Endothelial cells	Mesenchymal	TRIR	0.215309	0.0307565	3.21461	1.60374	641	True
Discovery	Endothelial cells	Mesenchymal	UQCR10	0.139572	0.0308486	2.72639	1.24649	641	True
Discovery	Endothelial cells	Mesenchymal	LAMP1	0.175578	0.0309744	2.96239	1.22933	641	True
Discovery	Endothelial cells	Mesenchymal	TPI1	0.2388	0.0311781	3.25719	1.5897	641	True
Discovery	Endothelial cells	Mesenchymal	CADPS2	0.289921	0.0312087	3.27838	2.86271	641	True
Discovery	Endothelial cells	Mesenchymal	STOX2	-0.350318	0.0320021	-3.31741	4.4805	641	True
Discovery	Endothelial cells	Mesenchymal	RPS28	0.283404	0.0325656	2.77606	32.3151	641	True
Discovery	Endothelial cells	Mesenchymal	TMEM14C	0.187886	0.0331024	3.1077	1.1092	641	True
Discovery	Endothelial cells	Mesenchymal	HADHA	-0.251048	0.033307	-2.64242	1.31825	641	True
Discovery	Endothelial cells	Mesenchymal	SRSF9	0.220784	0.0334985	3.25988	1.21841	641	True
Discovery	Endothelial cells	Mesenchymal	RNF19A	0.211229	0.0336056	3.17996	1.94696	641	True
Discovery	Endothelial cells	Mesenchymal	GMDS	-0.336959	0.0338893	-2.53618	2.82527	641	True
Discovery	Endothelial cells	Mesenchymal	PLSCR1	0.281459	0.0339547	3.31449	1.66771	641	True
Discovery	Endothelial cells	Mesenchymal	PLCG2	-0.720592	0.0341091	-3.25286	10.7317	641	True
Discovery	Endothelial cells	Mesenchymal	EPAS1	0.348508	0.0341812	3.25098	6.05772	641	True
Discovery	Endothelial cells	Mesenchymal	NDUFA11	0.165559	0.0344444	2.80319	1.27457	641	True
Discovery	Endothelial cells	Mesenchymal	RAC1	0.157189	0.0348341	2.42257	4.0078	641	True
Discovery	Endothelial cells	Mesenchymal	MGP	0.528747	0.0373439	3.26883	8.23089	641	True
Discovery	Endothelial cells	Mesenchymal	PCDH17	0.390722	0.0382109	3.22119	3.28081	641	True
Discovery	Endothelial cells	Mesenchymal	RPL28	0.266617	0.0388388	2.71069	14.9407	641	True
Discovery	Endothelial cells	Mesenchymal	ATOX1	0.247733	0.0390912	3.21593	1.63963	641	True
Discovery	Endothelial cells	Mesenchymal	SEPT2	0.175214	0.0397215	2.93044	2.53354	641	True
Discovery	Endothelial cells	Mesenchymal	ATP5ME	0.27809	0.0398718	3.33081	2.34633	641	True
Discovery	Endothelial cells	Mesenchymal	SNRK	0.204465	0.0402319	2.47345	3.16537	641	True
Discovery	Endothelial cells	Mesenchymal	EFCAB14	0.178962	0.0408308	3.03432	1.27613	641	True
Discovery	Endothelial cells	Mesenchymal	OST4	0.162738	0.0410058	2.24803	2.74727	641	True
Discovery	Endothelial cells	Mesenchymal	EMP2	-0.246369	0.0410928	-2.77654	2	641	True
Discovery	Endothelial cells	Mesenchymal	COL15A1	0.484972	0.0411685	3.20765	5.6209	641	True
Discovery	Endothelial cells	Mesenchymal	IGF1R	-0.261836	0.0411807	-3.42353	2.83463	641	True
Discovery	Endothelial cells	Mesenchymal	RPS25	0.244792	0.0422918	2.84106	9.41498	641	True
Discovery	Endothelial cells	Mesenchymal	FTX	-0.161459	0.0432166	-3.09933	8.4259	641	True
Discovery	Endothelial cells	Mesenchymal	LNX1	-0.292022	0.0436132	-2.83586	1.67239	641	True
Discovery	Endothelial cells	Mesenchymal	LGALS1	0.309685	0.0439999	3.09954	2.78159	641	True
Discovery	Endothelial cells	Mesenchymal	NOSTRIN	0.284913	0.044425	2.93968	3.65679	641	True
Discovery	Endothelial cells	Mesenchymal	CFH	0.304548	0.0444684	3.16376	1.90796	641	True
Discovery	Endothelial cells	Mesenchymal	UBL5	0.247695	0.0448293	3.21297	2.42434	641	True
Discovery	Endothelial cells	Mesenchymal	ATP6V0E1	0.233184	0.0459843	3.14709	2.0078	641	True
Discovery	Endothelial cells	Mesenchymal	SMDT1	0.183481	0.0462939	3.00483	1.01716	641	True
Discovery	Endothelial cells	Mesenchymal	SEC61G	0.21094	0.0464123	2.95776	1.43214	641	True
Discovery	Endothelial cells	Mesenchymal	FAM213A	0.010837	0.0468557	1.10249	2.10608	641	True
Discovery	Endothelial cells	Mesenchymal	ARL2	0.178807	0.0472868	2.93748	1.3791	641	True
Discovery	Endothelial cells	Mesenchymal	LAMB1	0.323922	0.047414	3.08619	2.61466	641	True
Discovery	Endothelial cells	Mesenchymal	PFN1	0.259774	0.0476533	3.11046	3.03276	641	True
Discovery	Endothelial cells	Mesenchymal	PODXL	-0.22239	0.0478372	-1.45169	3.17941	641	True
Discovery	Endothelial cells	Mesenchymal	SMCHD1	-0.221351	0.0480163	-2.35481	2.31045	641	True
Discovery	Endothelial cells	Mesenchymal	RPL9	0.174067	0.048333	2.93068	11.7925	641	True
Discovery	Endothelial cells	Mesenchymal	RPL23	0.223273	0.0489324	3.09147	7.04836	641	True
Discovery	Enterochromaffin cells	Secretory	NOVA1	-0.602985	0.000184915	-4.45752	3.42035	678	True
Discovery	Enterochromaffin cells	Secretory	VMP1	0.400834	0.00032885	5.08614	5.47198	678	True
Discovery	Enterochromaffin cells	Secretory	SPINK1	0.591279	0.000471253	5.30891	9.69764	678	True
Discovery	Enterochromaffin cells	Secretory	IGKC	0.163867	0.000614542	3.42643	7.30383	678	True
Discovery	Enterochromaffin cells	Secretory	FSTL4	-0.471048	0.000650594	-4.3873	2.28171	678	True
Discovery	Enterochromaffin cells	Secretory	DLG2	-0.416374	0.000857574	-4.38488	4.48083	678	True
Discovery	Enterochromaffin cells	Secretory	CALR	0.396288	0.00109891	4.36963	2.66962	678	True
Discovery	Enterochromaffin cells	Secretory	AL035078.4	-0.507504	0.00171637	-4.15266	7.91593	678	True
Discovery	Enterochromaffin cells	Secretory	STPG2	-0.311821	0.00294051	-4.12121	2.18732	678	True
Discovery	Enterochromaffin cells	Secretory	CD63	0.0533313	0.00316694	2.23227	5.87906	678	True
Discovery	Enterochromaffin cells	Secretory	SIPA1L1	-0.217052	0.00332536	-3.98041	7.39676	678	True
Discovery	Enterochromaffin cells	Secretory	HSPA5	0.326183	0.00337219	3.66467	2.96313	678	True
Discovery	Enterochromaffin cells	Secretory	MPC2	-0.0286693	0.00345723	1.01433	2.69617	678	True
Discovery	Enterochromaffin cells	Secretory	S100A10	0.198056	0.00345785	2.57085	5.28614	678	True
Discovery	Enterochromaffin cells	Secretory	SEMA3C	0.316471	0.00387103	4.10216	2.76106	678	True
Discovery	Enterochromaffin cells	Secretory	TRIO	-0.236706	0.0058292	-3.70074	7.29941	678	True
Discovery	Enterochromaffin cells	Secretory	ROR1	-0.437569	0.00594212	-3.99421	11.674	678	True
Discovery	Enterochromaffin cells	Secretory	PNN	-0.226132	0.00599769	-2.92406	2.09292	678	True
Discovery	Enterochromaffin cells	Secretory	IGHA1	0.313902	0.00723405	3.50446	2.75369	678	True
Discovery	Enterochromaffin cells	Secretory	NEGR1	-0.59843	0.00735713	-3.85632	11.1445	678	True
Discovery	Enterochromaffin cells	Secretory	SKAP2	-0.349684	0.00757202	-3.75712	4.00885	678	True
Discovery	Enterochromaffin cells	Secretory	HLA-C	0.416613	0.00766717	3.78552	6.24926	678	True
Discovery	Enterochromaffin cells	Secretory	WDR70	-0.223373	0.00980249	-3.75842	2.85103	678	True
Discovery	Enterochromaffin cells	Secretory	PLAC8	0.338181	0.0105695	3.74771	2.10767	678	True
Discovery	Enterochromaffin cells	Secretory	HLA-B	0.496854	0.0111301	3.53579	11.4027	678	True
Discovery	Enterochromaffin cells	Secretory	GRIA4	-0.623027	0.0118504	-3.69747	25.9233	678	True
Discovery	Enterochromaffin cells	Secretory	ADH5	0.272864	0.0123255	3.68971	2.37611	678	True
Discovery	Enterochromaffin cells	Secretory	JCHAIN	0.19626	0.012528	3.66659	1.17257	678	True
Discovery	Enterochromaffin cells	Secretory	CYSTM1	0.246347	0.0152032	3.29845	3.95575	678	True
Discovery	Enterochromaffin cells	Secretory	C9orf16	0.241995	0.0156993	3.11786	2.94395	678	True
Discovery	Enterochromaffin cells	Secretory	NHSL1	-0.227377	0.0161955	-3.82544	10.6593	678	True
Discovery	Enterochromaffin cells	Secretory	GPRIN3	0.183152	0.0165588	3.03573	3.11504	678	True
Discovery	Enterochromaffin cells	Secretory	ETFDH	-0.211577	0.0166767	-3.61901	2.17257	678	True
Discovery	Enterochromaffin cells	Secretory	HLA-E	0.236352	0.0167092	3.4135	2.87021	678	True
Discovery	Enterochromaffin cells	Secretory	GRIK2	-0.660161	0.0180985	-3.54335	8.81416	678	True
Discovery	Enterochromaffin cells	Secretory	FTX	-0.20359	0.0185548	-3.67182	31.7286	678	True
Discovery	Enterochromaffin cells	Secretory	ENPP2	-0.311839	0.0187028	-3.45529	3.67109	678	True
Discovery	Enterochromaffin cells	Secretory	CD74	0.28114	0.0189612	2.95168	3.33923	678	True
Discovery	Enterochromaffin cells	Secretory	ABI2	-0.197056	0.0192909	-3.47017	2.01475	678	True
Discovery	Enterochromaffin cells	Secretory	PDE9A	-0.252511	0.0198805	-2.08497	1.86726	678	True
Discovery	Enterochromaffin cells	Secretory	C15orf53	-0.170329	0.0202816	-3.04137	2.5649	678	True
Discovery	Enterochromaffin cells	Secretory	NFKBIZ	0.206067	0.0229257	2.57384	3.78024	678	True
Discovery	Enterochromaffin cells	Secretory	MYL12B	0.147979	0.0242633	2.50018	2.83481	678	True
Discovery	Enterochromaffin cells	Secretory	KALRN	-0.287428	0.0256171	-3.30151	5.32448	678	True
Discovery	Enterochromaffin cells	Secretory	PDIA3	0.257474	0.0296922	3.74776	3.26401	678	True
Discovery	Enterochromaffin cells	Secretory	REV3L	-0.331116	0.0304842	-3.5628	13.441	678	True
Discovery	Enterochromaffin cells	Secretory	MT-CYB	-0.0582767	0.0305357	-2.53761	138.521	678	True
Discovery	Enterochromaffin cells	Secretory	MCF2L	-0.232247	0.031	-3.25823	1.94395	678	True
Discovery	Enterochromaffin cells	Secretory	SLC9C1	-0.225365	0.031162	-3.37068	2.12832	678	True
Discovery	Enterochromaffin cells	Secretory	ATP5F1E	0.407694	0.0321489	3.15837	8.30383	678	True
Discovery	Enterochromaffin cells	Secretory	UQCRQ	0.306173	0.0325907	3.11623	3.20501	678	True
Discovery	Enterochromaffin cells	Secretory	SCG2	0.412979	0.0330639	3.40243	4.91593	678	True
Discovery	Enterochromaffin cells	Secretory	GSTK1	0.201646	0.0353536	3.0525	2.82006	678	True
Discovery	Enterochromaffin cells	Secretory	TRPM3	-0.603768	0.0354477	-2.80867	27.3378	678	True
Discovery	Enterochromaffin cells	Secretory	SEPT9	-0.216745	0.0358919	-2.91959	2.74779	678	True
Discovery	Enterochromaffin cells	Secretory	COX8A	0.216784	0.0383465	2.5925	3.73894	678	True
Discovery	Enterochromaffin cells	Secretory	SERF2	0.261212	0.0384923	2.6181	6.13569	678	True
Discovery	Enterochromaffin cells	Secretory	GPR160	-0.196542	0.0397703	-3.25672	10.1106	678	True
Discovery	Enterochromaffin cells	Secretory	NEAT1	0.348375	0.0411016	2.27336	17.1062	678	True
Discovery	Enterochromaffin cells	Secretory	DLGAP1	-0.290863	0.0412569	-3.0873	2.9587	678	True
Discovery	Enterochromaffin cells	Secretory	ZKSCAN1	-0.117475	0.0413355	-3.16354	6.51917	678	True
Discovery	Enterochromaffin cells	Secretory	RAB11A	0.206874	0.042216	3.20152	2.59145	678	True
Discovery	Enterochromaffin cells	Secretory	PAM	0.355752	0.0437224	2.75599	11.4897	678	True
Discovery	Enterochromaffin cells	Secretory	THADA	-0.225409	0.0440602	-2.74492	2.26844	678	True
Discovery	Enterochromaffin cells	Secretory	ASPH	0.251848	0.044559	3.05002	3.50737	678	True
Discovery	Enterochromaffin cells	Secretory	SON	-0.142419	0.0452185	-2.36103	3.82743	678	True
Discovery	Enterochromaffin cells	Secretory	ATP5F1D	0.270616	0.0457297	2.98725	2.30973	678	True
Discovery	Enterochromaffin cells	Secretory	CFLAR	-0.217068	0.0461883	-3.07594	5.90413	678	True
Discovery	Enterochromaffin cells	Secretory	EYS	-0.388512	0.047833	-3.18185	5.89971	678	True
Discovery	Enterochromaffin cells	Secretory	UBAP2	-0.171304	0.0479339	-2.15397	2.00147	678	True
Discovery	Enterochromaffin cells	Secretory	DOCK10	-0.220622	0.0484959	-3.03826	1.66077	678	True
Discovery	Enterochromaffin cells	Secretory	UQCR10	0.368003	0.0489203	3.08825	2.65487	678	True
Discovery	Enterochromaffin cells	Secretory	ABCB10	-0.259323	0.0491996	-3.16084	3.86578	678	True
Discovery	Enterochromaffin cells	Secretory	GREB1L	-0.300284	0.0492186	-2.80334	3.10767	678	True
Discovery	Enterocytes BEST4+	Enterocyte	PIGR	0.997347	4.31594e-12	6.59666	12.6007	1147	True
Discovery	Enterocytes BEST4+	Enterocyte	PLAC8	0.54084	1.19941e-11	8.22707	1.94246	1147	True
Discovery	Enterocytes BEST4+	Enterocyte	IFI27	1.20548	3.92712e-11	8.04547	5.84394	1147	True
Discovery	Enterocytes BEST4+	Enterocyte	CD74	0.994209	1.40657e-10	7.8085	5.03487	1147	True
Discovery	Enterocytes BEST4+	Enterocyte	HLA-DRA	0.865556	3.87098e-10	7.70063	2.28771	1147	True
Discovery	Enterocytes BEST4+	Enterocyte	PARP14	0.302371	5.8978e-08	6.05977	1.6408	1147	True
Discovery	Enterocytes BEST4+	Enterocyte	XRN1	0.334907	1.13615e-06	6.26343	2.77942	1147	True
Discovery	Enterocytes BEST4+	Enterocyte	PALLD	0.420214	1.74499e-06	5.90297	2.30078	1147	True
Discovery	Enterocytes BEST4+	Enterocyte	AC243967.1	0.5098	1.9479e-06	5.3687	2.46556	1147	True
Discovery	Enterocytes BEST4+	Enterocyte	CEACAM5	0.645106	3.86399e-06	5.21932	5.44813	1147	True
Discovery	Enterocytes BEST4+	Enterocyte	RPL15	-0.449811	8.3779e-06	-5.93467	16.8675	1147	True
Discovery	Enterocytes BEST4+	Enterocyte	RPS3A	-0.514244	1.02226e-05	-5.93142	24.4656	1147	True
Discovery	Enterocytes BEST4+	Enterocyte	HLA-E	0.380897	1.19356e-05	5.28441	4.15693	1147	True
Discovery	Enterocytes BEST4+	Enterocyte	RPL5	-0.478336	1.88425e-05	-5.66902	13.3705	1147	True
Discovery	Enterocytes BEST4+	Enterocyte	BTNL8	0.318268	2.006e-05	4.8427	2.25719	1147	True
Discovery	Enterocytes BEST4+	Enterocyte	ADTRP	0.265224	2.14594e-05	5.33888	1.58849	1147	True
Discovery	Enterocytes BEST4+	Enterocyte	RPL6	-0.423634	2.17147e-05	-5.57999	15.0724	1147	True
Discovery	Enterocytes BEST4+	Enterocyte	PSME2	0.347683	2.82834e-05	4.85099	2.28248	1147	True
Discovery	Enterocytes BEST4+	Enterocyte	RPL35	-0.384234	3.43309e-05	-5.49972	12.735	1147	True
Discovery	Enterocytes BEST4+	Enterocyte	APOL6	0.269339	4.41851e-05	4.99267	1.54839	1147	True
Discovery	Enterocytes BEST4+	Enterocyte	STAT3	0.198528	4.76486e-05	4.57337	1.69398	1147	True
Discovery	Enterocytes BEST4+	Enterocyte	PLEKHA7	0.31266	4.87098e-05	4.76417	3.50218	1147	True
Discovery	Enterocytes BEST4+	Enterocyte	REG1A	0.644898	5.05955e-05	4.88308	8.94246	1147	True
Discovery	Enterocytes BEST4+	Enterocyte	REG1B	0.465082	5.47854e-05	5.29961	2.95118	1147	True
Discovery	Enterocytes BEST4+	Enterocyte	DLG1	0.295503	5.53497e-05	3.78345	4.76548	1147	True
Discovery	Enterocytes BEST4+	Enterocyte	RPL7A	-0.439274	5.58019e-05	-5.31164	18.5118	1147	True
Discovery	Enterocytes BEST4+	Enterocyte	CD2AP	0.261817	8.53952e-05	4.21762	4.36617	1147	True
Discovery	Enterocytes BEST4+	Enterocyte	RARRES3	0.255139	9.2932e-05	4.64881	1.86486	1147	True
Discovery	Enterocytes BEST4+	Enterocyte	UBR2	0.2817	9.31205e-05	4.90271	2.61726	1147	True
Discovery	Enterocytes BEST4+	Enterocyte	DPYD	0.31744	9.83044e-05	4.91031	3.37489	1147	True
Discovery	Enterocytes BEST4+	Enterocyte	SAMD9L	0.450323	9.98422e-05	5.13338	3.09503	1147	True
Discovery	Enterocytes BEST4+	Enterocyte	RPL23A	-0.380657	0.000101217	-5.12581	20.3662	1147	True
Discovery	Enterocytes BEST4+	Enterocyte	RNF213	0.322887	0.000110649	4.91946	2.49782	1147	True
Discovery	Enterocytes BEST4+	Enterocyte	SLC20A1	0.219316	0.000114032	4.34116	1.53095	1147	True
Discovery	Enterocytes BEST4+	Enterocyte	SYT1	-0.48002	0.000115337	-4.1924	3.11508	1147	True
Discovery	Enterocytes BEST4+	Enterocyte	MT-ND1	-0.306953	0.000118802	-4.51358	144.255	1147	True
Discovery	Enterocytes BEST4+	Enterocyte	RPL36	-0.40834	0.000123675	-5.29849	23.1866	1147	True
Discovery	Enterocytes BEST4+	Enterocyte	RPL14	-0.366544	0.000123869	-5.16528	15.0357	1147	True
Discovery	Enterocytes BEST4+	Enterocyte	SLC37A1	0.281503	0.000129528	4.89033	2.06626	1147	True
Discovery	Enterocytes BEST4+	Enterocyte	RPS23	-0.445304	0.000147841	-5.07042	26.8928	1147	True
Discovery	Enterocytes BEST4+	Enterocyte	TMSB10	-0.384995	0.000148674	-4.62966	116.321	1147	True
Discovery	Enterocytes BEST4+	Enterocyte	PLD1	0.359419	0.000150275	4.85835	2.67044	1147	True
Discovery	Enterocytes BEST4+	Enterocyte	MGAM2	0.304894	0.000151085	4.70163	2.4769	1147	True
Discovery	Enterocytes BEST4+	Enterocyte	RPS14	-0.465255	0.000157369	-5.06727	30.0174	1147	True
Discovery	Enterocytes BEST4+	Enterocyte	RPS27	-0.482769	0.000169255	-4.79651	40.5702	1147	True
Discovery	Enterocytes BEST4+	Enterocyte	CDCP1	0.215424	0.000170703	4.93815	1.87446	1147	True
Discovery	Enterocytes BEST4+	Enterocyte	ENPEP	0.0764283	0.000170898	2.31724	2.08806	1147	True
Discovery	Enterocytes BEST4+	Enterocyte	TMEM45B	0.25341	0.000186792	4.23379	2.4551	1147	True
Discovery	Enterocytes BEST4+	Enterocyte	STK3	0.268737	0.000286349	4.39382	3.585	1147	True
Discovery	Enterocytes BEST4+	Enterocyte	CTNNA1	0.216133	0.000298673	4.89572	3.82476	1147	True
Discovery	Enterocytes BEST4+	Enterocyte	CCNYL1	0.426603	0.000359885	4.45147	4.19878	1147	True
Discovery	Enterocytes BEST4+	Enterocyte	FAU	-0.347735	0.00036069	-4.23927	18.6896	1147	True
Discovery	Enterocytes BEST4+	Enterocyte	MXD1	0.3116	0.000369446	4.57139	2.09416	1147	True
Discovery	Enterocytes BEST4+	Enterocyte	PSMB9	0.266926	0.000386688	4.37169	1.89887	1147	True
Discovery	Enterocytes BEST4+	Enterocyte	PFDN5	-0.261841	0.000390606	-4.897	6.83784	1147	True
Discovery	Enterocytes BEST4+	Enterocyte	RPL10	-0.388779	0.000411771	-4.83993	37.7934	1147	True
Discovery	Enterocytes BEST4+	Enterocyte	ACOX1	0.224646	0.000456576	4.13692	1.8143	1147	True
Discovery	Enterocytes BEST4+	Enterocyte	BIRC3	0.274795	0.000456769	3.38206	3.58326	1147	True
Discovery	Enterocytes BEST4+	Enterocyte	RPL21	-0.43363	0.000475763	-4.57886	20.1639	1147	True
Discovery	Enterocytes BEST4+	Enterocyte	RPL11	-0.337551	0.000476769	-4.87336	27.6548	1147	True
Discovery	Enterocytes BEST4+	Enterocyte	RPS19	-0.388133	0.000509172	-4.78373	24.4359	1147	True
Discovery	Enterocytes BEST4+	Enterocyte	RPL10A	-0.412777	0.000547014	-4.88746	14.6635	1147	True
Discovery	Enterocytes BEST4+	Enterocyte	SMIM14	0.20008	0.000547218	4.51255	1.77942	1147	True
Discovery	Enterocytes BEST4+	Enterocyte	NT5C3A	0.209581	0.000556794	4.62147	2.07411	1147	True
Discovery	Enterocytes BEST4+	Enterocyte	MAX	0.227944	0.000573489	4.57584	1.59895	1147	True
Discovery	Enterocytes BEST4+	Enterocyte	SLMAP	0.209985	0.000589974	4.30162	1.98605	1147	True
Discovery	Enterocytes BEST4+	Enterocyte	NDUFC1	-0.268066	0.000605763	-4.73011	2.83348	1147	True
Discovery	Enterocytes BEST4+	Enterocyte	RPL18	-0.347717	0.000625354	-4.78406	19.6417	1147	True
Discovery	Enterocytes BEST4+	Enterocyte	ITGB6	0.251482	0.000628682	4.59056	1.67306	1147	True
Discovery	Enterocytes BEST4+	Enterocyte	PRSS3	0.230907	0.000650663	4.18333	2.38187	1147	True
Discovery	Enterocytes BEST4+	Enterocyte	RPL35A	-0.383408	0.000732189	-4.5281	18.8727	1147	True
Discovery	Enterocytes BEST4+	Enterocyte	RPS24	-0.375825	0.00075079	-4.64697	31.1125	1147	True
Discovery	Enterocytes BEST4+	Enterocyte	RPL37A	-0.401265	0.000788683	-4.55784	29.3452	1147	True
Discovery	Enterocytes BEST4+	Enterocyte	RPS8	-0.370457	0.000830263	-4.64845	41.367	1147	True
Discovery	Enterocytes BEST4+	Enterocyte	SOS1	0.241401	0.000830955	4.50416	3.16216	1147	True
Discovery	Enterocytes BEST4+	Enterocyte	RPS25	-0.343422	0.00100059	-4.69922	15.333	1147	True
Discovery	Enterocytes BEST4+	Enterocyte	ARFGEF2	0.199909	0.00104955	4.44556	1.62772	1147	True
Discovery	Enterocytes BEST4+	Enterocyte	RPL32	-0.399973	0.00105347	-4.60894	26.5772	1147	True
Discovery	Enterocytes BEST4+	Enterocyte	RPS2	-0.400546	0.00107779	-4.71263	24.8806	1147	True
Discovery	Enterocytes BEST4+	Enterocyte	RPS27A	-0.360126	0.00109896	-4.5262	23.612	1147	True
Discovery	Enterocytes BEST4+	Enterocyte	RPL39	-0.418631	0.00113828	-4.61041	33.6731	1147	True
Discovery	Enterocytes BEST4+	Enterocyte	CASP7	0.197599	0.00117319	4.17211	1.56582	1147	True
Discovery	Enterocytes BEST4+	Enterocyte	CNTN4	-0.473251	0.00117664	-3.83756	4.39669	1147	True
Discovery	Enterocytes BEST4+	Enterocyte	RPS9	-0.385809	0.00119658	-4.24463	17.9799	1147	True
Discovery	Enterocytes BEST4+	Enterocyte	USP15	0.15529	0.00120276	3.46668	2.31822	1147	True
Discovery	Enterocytes BEST4+	Enterocyte	RPL24	-0.313287	0.00121178	-4.53041	13.9076	1147	True
Discovery	Enterocytes BEST4+	Enterocyte	RPL34	-0.387985	0.00123512	-4.23519	35.9773	1147	True
Discovery	Enterocytes BEST4+	Enterocyte	TCF7L2	0.264861	0.00131182	4.3315	9.10375	1147	True
Discovery	Enterocytes BEST4+	Enterocyte	RPL30	-0.426665	0.00133143	-4.15089	25.6635	1147	True
Discovery	Enterocytes BEST4+	Enterocyte	RPL31	-0.383938	0.00137371	-4.51161	10.8413	1147	True
Discovery	Enterocytes BEST4+	Enterocyte	RNF19A	0.212611	0.00142161	4.439	1.62075	1147	True
Discovery	Enterocytes BEST4+	Enterocyte	RPS15A	-0.387587	0.00157403	-4.42415	21.0244	1147	True
Discovery	Enterocytes BEST4+	Enterocyte	MUC13	0.31169	0.00162872	3.09944	5.76286	1147	True
Discovery	Enterocytes BEST4+	Enterocyte	TTC39B	0.210697	0.0016748	3.00879	3.96513	1147	True
Discovery	Enterocytes BEST4+	Enterocyte	RPS3	-0.383271	0.00168246	-4.30748	20.9721	1147	True
Discovery	Enterocytes BEST4+	Enterocyte	DNAJC1	0.159984	0.00169575	3.76489	1.57193	1147	True
Discovery	Enterocytes BEST4+	Enterocyte	KIAA1671	0.260829	0.00172663	4.06569	2.78553	1147	True
Discovery	Enterocytes BEST4+	Enterocyte	RPS28	-0.300439	0.00178707	-4.34408	27.4098	1147	True
Discovery	Enterocytes BEST4+	Enterocyte	SPPL2A	0.20128	0.00185221	3.70584	3.50567	1147	True
Discovery	Enterocytes BEST4+	Enterocyte	CASP1	0.256693	0.00202762	4.27474	1.63819	1147	True
Discovery	Enterocytes BEST4+	Enterocyte	RPS15	-0.326968	0.00203337	-4.39123	18.5606	1147	True
Discovery	Enterocytes BEST4+	Enterocyte	ZNF518A	0.199476	0.00207495	4.18399	2.05318	1147	True
Discovery	Enterocytes BEST4+	Enterocyte	PLXNA2	0.245019	0.00211621	3.97705	1.80296	1147	True
Discovery	Enterocytes BEST4+	Enterocyte	IRF1	0.239637	0.0021704	3.84668	1.65998	1147	True
Discovery	Enterocytes BEST4+	Enterocyte	USP9X	0.230336	0.00223004	4.16232	2.23801	1147	True
Discovery	Enterocytes BEST4+	Enterocyte	HLA-C	0.337382	0.00225754	3.21744	12.5929	1147	True
Discovery	Enterocytes BEST4+	Enterocyte	NEAT1	0.376008	0.00229427	3.62409	11.5711	1147	True
Discovery	Enterocytes BEST4+	Enterocyte	CUX1	0.227719	0.00248527	3.22443	3.70445	1147	True
Discovery	Enterocytes BEST4+	Enterocyte	NOP53	-0.272834	0.00262808	-4.11221	2.93461	1147	True
Discovery	Enterocytes BEST4+	Enterocyte	RPL22	-0.341841	0.00279111	-4.20155	12.7751	1147	True
Discovery	Enterocytes BEST4+	Enterocyte	PKP4	0.276017	0.00282527	4.18492	5.09939	1147	True
Discovery	Enterocytes BEST4+	Enterocyte	RPL9	-0.320797	0.00283172	-4.24	20.1622	1147	True
Discovery	Enterocytes BEST4+	Enterocyte	NCOR1	0.187317	0.00283668	2.68101	4.5728	1147	True
Discovery	Enterocytes BEST4+	Enterocyte	NACA	-0.301602	0.00284843	-4.35703	13.2903	1147	True
Discovery	Enterocytes BEST4+	Enterocyte	UVRAG	0.135494	0.00297048	3.40254	1.72101	1147	True
Discovery	Enterocytes BEST4+	Enterocyte	GOLM1	0.216595	0.00299506	4.02271	5.21796	1147	True
Discovery	Enterocytes BEST4+	Enterocyte	RPL23	-0.341603	0.00307147	-4.14	12.3365	1147	True
Discovery	Enterocytes BEST4+	Enterocyte	RPL37	-0.352185	0.00308803	-4.19449	28.7986	1147	True
Discovery	Enterocytes BEST4+	Enterocyte	ADGRG7	0.213493	0.00326265	2.99135	4.03923	1147	True
Discovery	Enterocytes BEST4+	Enterocyte	MAN2A1	0.193595	0.00335064	3.88344	1.72276	1147	True
Discovery	Enterocytes BEST4+	Enterocyte	IL32	0.273516	0.00345997	3.87419	2.05057	1147	True
Discovery	Enterocytes BEST4+	Enterocyte	MT-CO2	0.169849	0.00346428	2.82753	342.735	1147	True
Discovery	Enterocytes BEST4+	Enterocyte	PARP4	0.216318	0.00347615	4.10472	3.46643	1147	True
Discovery	Enterocytes BEST4+	Enterocyte	RPS10	-0.350758	0.00351016	-4.13474	4.7524	1147	True
Discovery	Enterocytes BEST4+	Enterocyte	SBF2	0.205666	0.00364941	3.96323	3.19529	1147	True
Discovery	Enterocytes BEST4+	Enterocyte	PRELID2	0.291837	0.00364941	4.39098	5.0061	1147	True
Discovery	Enterocytes BEST4+	Enterocyte	ST14	0.043206	0.00382031	1.05859	2.33915	1147	True
Discovery	Enterocytes BEST4+	Enterocyte	FIS1	-0.202161	0.00399802	-3.9874	2.10113	1147	True
Discovery	Enterocytes BEST4+	Enterocyte	RPL38	-0.293595	0.00407783	-4.19638	11.3156	1147	True
Discovery	Enterocytes BEST4+	Enterocyte	CEACAM6	0.201655	0.00448004	2.79172	2.81517	1147	True
Discovery	Enterocytes BEST4+	Enterocyte	TM4SF5	-0.233042	0.00486752	-3.56088	1.93984	1147	True
Discovery	Enterocytes BEST4+	Enterocyte	EID1	-0.19146	0.00491809	-3.95772	1.74019	1147	True
Discovery	Enterocytes BEST4+	Enterocyte	RPS6	-0.315766	0.00507848	-4.13912	26.9895	1147	True
Discovery	Enterocytes BEST4+	Enterocyte	RPL4	-0.26962	0.00511871	-3.95468	4.02703	1147	True
Discovery	Enterocytes BEST4+	Enterocyte	CCDC68	0.20375	0.00525362	3.94324	1.6007	1147	True
Discovery	Enterocytes BEST4+	Enterocyte	TMC5	0.205155	0.00536955	3.30212	4.14908	1147	True
Discovery	Enterocytes BEST4+	Enterocyte	VIL1	-0.224948	0.00539326	-4.20906	5.05493	1147	True
Discovery	Enterocytes BEST4+	Enterocyte	RPS16	-0.314434	0.00543706	-4.00812	12.3208	1147	True
Discovery	Enterocytes BEST4+	Enterocyte	TAPBP	0.198534	0.00545775	3.11805	2.87358	1147	True
Discovery	Enterocytes BEST4+	Enterocyte	RIOK3	0.202428	0.00555824	3.61773	1.78204	1147	True
Discovery	Enterocytes BEST4+	Enterocyte	UBL5	-0.257053	0.00576159	-3.99861	4.15432	1147	True
Discovery	Enterocytes BEST4+	Enterocyte	EIF1	-0.230674	0.00619829	-3.86771	10.2267	1147	True
Discovery	Enterocytes BEST4+	Enterocyte	VPS13C	0.174038	0.00622279	3.54614	2.59111	1147	True
Discovery	Enterocytes BEST4+	Enterocyte	PHACTR4	0.165668	0.0063744	3.11431	2.76896	1147	True
Discovery	Enterocytes BEST4+	Enterocyte	RPS7	-0.338012	0.00642939	-3.79393	15.2833	1147	True
Discovery	Enterocytes BEST4+	Enterocyte	FYB2	-0.243618	0.00656349	-1.68216	2.22668	1147	True
Discovery	Enterocytes BEST4+	Enterocyte	RPL28	-0.30995	0.00669273	-3.94767	23.32	1147	True
Discovery	Enterocytes BEST4+	Enterocyte	MYH14	0.218829	0.00675171	3.5979	5.61116	1147	True
Discovery	Enterocytes BEST4+	Enterocyte	RPL13	-0.420786	0.00691786	-4.04308	35.8265	1147	True
Discovery	Enterocytes BEST4+	Enterocyte	NPM1	-0.223396	0.00704582	-3.9272	3.31648	1147	True
Discovery	Enterocytes BEST4+	Enterocyte	PTMA	-0.192661	0.00722272	-3.91885	17.0131	1147	True
Discovery	Enterocytes BEST4+	Enterocyte	HLA-B	0.363164	0.0072642	2.78245	20.1656	1147	True
Discovery	Enterocytes BEST4+	Enterocyte	RREB1	0.178927	0.00745761	3.3046	2.31212	1147	True
Discovery	Enterocytes BEST4+	Enterocyte	PIP5K1B	0.210701	0.0075359	3.53213	1.92328	1147	True
Discovery	Enterocytes BEST4+	Enterocyte	MYO7B	0.217109	0.00760958	3.64857	2.17786	1147	True
Discovery	Enterocytes BEST4+	Enterocyte	RPL41	-0.32346	0.00783451	-3.90377	64.5484	1147	True
Discovery	Enterocytes BEST4+	Enterocyte	RAC1	0.163893	0.00799431	3.73584	3.58326	1147	True
Discovery	Enterocytes BEST4+	Enterocyte	IQGAP2	0.207493	0.00829836	3.21523	3.35397	1147	True
Discovery	Enterocytes BEST4+	Enterocyte	RPS29	-0.339273	0.0083762	-3.83344	31.8867	1147	True
Discovery	Enterocytes BEST4+	Enterocyte	ARHGAP12	0.183794	0.00866114	3.6374	1.97733	1147	True
Discovery	Enterocytes BEST4+	Enterocyte	HEPH	0.199634	0.00889396	3.34498	3.62162	1147	True
Discovery	Enterocytes BEST4+	Enterocyte	TANK	0.162912	0.00905201	3.26062	1.68352	1147	True
Discovery	Enterocytes BEST4+	Enterocyte	HMGN1	-0.208396	0.00905531	-3.69321	3.21099	1147	True
Discovery	Enterocytes BEST4+	Enterocyte	CDC42SE2	0.163376	0.00907805	3.40603	2.65562	1147	True
Discovery	Enterocytes BEST4+	Enterocyte	RPL12	-0.334041	0.00910554	-4.0202	19.7812	1147	True
Discovery	Enterocytes BEST4+	Enterocyte	RPL19	-0.287917	0.00911142	-3.76168	23.7515	1147	True
Discovery	Enterocytes BEST4+	Enterocyte	HNRNPA3	-0.17306	0.00919597	-3.79077	3.53705	1147	True
Discovery	Enterocytes BEST4+	Enterocyte	RPL27A	-0.329532	0.00919597	-3.76635	22.8901	1147	True
Discovery	Enterocytes BEST4+	Enterocyte	RPS20	-0.292768	0.00948952	-3.46305	9.90759	1147	True
Discovery	Enterocytes BEST4+	Enterocyte	ATP5F1E	-0.256128	0.00956417	-3.6345	14.027	1147	True
Discovery	Enterocytes BEST4+	Enterocyte	WASL	0.167244	0.00980988	3.52804	2.69486	1147	True
Discovery	Enterocytes BEST4+	Enterocyte	SRSF3	-0.201204	0.0100422	-3.70277	2.25894	1147	True
Discovery	Enterocytes BEST4+	Enterocyte	ATP11B	0.143499	0.0102797	3.35875	1.60244	1147	True
Discovery	Enterocytes BEST4+	Enterocyte	RPL29	-0.282736	0.0105881	-3.7349	19.2598	1147	True
Discovery	Enterocytes BEST4+	Enterocyte	P4HB	0.193066	0.0107516	3.3923	3.68788	1147	True
Discovery	Enterocytes BEST4+	Enterocyte	PRKCA	0.196271	0.0107602	2.97268	3.31735	1147	True
Discovery	Enterocytes BEST4+	Enterocyte	RPL36A	-0.327751	0.0109282	-3.42234	3.6068	1147	True
Discovery	Enterocytes BEST4+	Enterocyte	EIF3E	-0.224858	0.0110602	-3.67547	3.33479	1147	True
Discovery	Enterocytes BEST4+	Enterocyte	RAP1B	0.160112	0.0114308	2.8922	3.0558	1147	True
Discovery	Enterocytes BEST4+	Enterocyte	ZFAS1	-0.249374	0.0115531	-3.78103	3.32345	1147	True
Discovery	Enterocytes BEST4+	Enterocyte	JAK2	0.283258	0.0118712	2.94918	6.46818	1147	True
Discovery	Enterocytes BEST4+	Enterocyte	B2M	0.293712	0.0118738	1.6399	70.0636	1147	True
Discovery	Enterocytes BEST4+	Enterocyte	UBR5	0.108139	0.0119959	2.65984	1.8762	1147	True
Discovery	Enterocytes BEST4+	Enterocyte	HIPK2	0.169296	0.0120729	3.74907	2.16478	1147	True
Discovery	Enterocytes BEST4+	Enterocyte	RPSA	-0.269247	0.0121993	-3.8383	8.43418	1147	True
Discovery	Enterocytes BEST4+	Enterocyte	GSKIP	0.185317	0.0123331	3.68406	1.65039	1147	True
Discovery	Enterocytes BEST4+	Enterocyte	VPS13A	0.180733	0.0129219	3.54296	1.92677	1147	True
Discovery	Enterocytes BEST4+	Enterocyte	PPARG	0.175206	0.0129235	1.83881	3.97733	1147	True
Discovery	Enterocytes BEST4+	Enterocyte	TRERF1	-0.2961	0.0129868	-3.24192	1.79861	1147	True
Discovery	Enterocytes BEST4+	Enterocyte	PICALM	0.181549	0.0133143	3.17368	3.3095	1147	True
Discovery	Enterocytes BEST4+	Enterocyte	HSPE1	-0.239904	0.0133877	-3.70237	2.26155	1147	True
Discovery	Enterocytes BEST4+	Enterocyte	RPS18	-0.386782	0.0133961	-3.71072	39.1011	1147	True
Discovery	Enterocytes BEST4+	Enterocyte	TANC1	0.140164	0.0136492	2.95497	2.00174	1147	True
Discovery	Enterocytes BEST4+	Enterocyte	MBNL2	0.133844	0.0136714	2.90072	1.71752	1147	True
Discovery	Enterocytes BEST4+	Enterocyte	RPL26	-0.333824	0.0138025	-3.47481	21.8675	1147	True
Discovery	Enterocytes BEST4+	Enterocyte	ABHD3	0.194336	0.0139058	3.67701	1.71316	1147	True
Discovery	Enterocytes BEST4+	Enterocyte	PDIA3	0.173146	0.0139781	2.80391	3.62685	1147	True
Discovery	Enterocytes BEST4+	Enterocyte	MT1F	-0.414267	0.0145085	-3.13618	8.3252	1147	True
Discovery	Enterocytes BEST4+	Enterocyte	GPA33	0.0905437	0.0145269	1.14718	2.96861	1147	True
Discovery	Enterocytes BEST4+	Enterocyte	TOMM20	-0.209644	0.0146497	-3.73847	2.03226	1147	True
Discovery	Enterocytes BEST4+	Enterocyte	ETV6	0.1737	0.0146579	3.00442	2.82389	1147	True
Discovery	Enterocytes BEST4+	Enterocyte	FAT1	0.19185	0.014658	3.60611	1.93287	1147	True
Discovery	Enterocytes BEST4+	Enterocyte	PDLIM5	0.183627	0.0149803	3.39265	4.68091	1147	True
Discovery	Enterocytes BEST4+	Enterocyte	RPS13	-0.263034	0.015113	-3.69278	18.5501	1147	True
Discovery	Enterocytes BEST4+	Enterocyte	TMPRSS2	0.167095	0.0151964	3.35496	1.60593	1147	True
Discovery	Enterocytes BEST4+	Enterocyte	SPTBN1	0.192984	0.0152086	3.54504	2.10724	1147	True
Discovery	Enterocytes BEST4+	Enterocyte	SRRM1	-0.143069	0.0154803	-3.48527	2.28422	1147	True
Discovery	Enterocytes BEST4+	Enterocyte	MUC3A	0.170176	0.0158471	3.05033	1.58675	1147	True
Discovery	Enterocytes BEST4+	Enterocyte	LASP1	0.158896	0.0161355	3.2797	1.75065	1147	True
Discovery	Enterocytes BEST4+	Enterocyte	HLA-A	0.321259	0.0162896	3.12161	15.9207	1147	True
Discovery	Enterocytes BEST4+	Enterocyte	MAP7	0.187698	0.016922	2.96391	3.21273	1147	True
Discovery	Enterocytes BEST4+	Enterocyte	TFF3	0.0339403	0.0169688	1.61754	4.11595	1147	True
Discovery	Enterocytes BEST4+	Enterocyte	SMCHD1	0.168555	0.0173341	3.29249	2.19355	1147	True
Discovery	Enterocytes BEST4+	Enterocyte	PDE4D	0.143349	0.0176638	2.37839	2.60593	1147	True
Discovery	Enterocytes BEST4+	Enterocyte	ALDH2	0.174513	0.0180369	3.20057	4.72188	1147	True
Discovery	Enterocytes BEST4+	Enterocyte	LMO7	0.152303	0.0181742	2.91788	2.04359	1147	True
Discovery	Enterocytes BEST4+	Enterocyte	SERPINB6	0.187376	0.01825	3.24198	3.25981	1147	True
Discovery	Enterocytes BEST4+	Enterocyte	NDUFB2	-0.206009	0.0186283	-3.68945	3.31037	1147	True
Discovery	Enterocytes BEST4+	Enterocyte	ALDH1A1	-0.00971186	0.0186498	1.14567	2.86748	1147	True
Discovery	Enterocytes BEST4+	Enterocyte	ALDOB	-0.111386	0.0187497	-0.803639	14.9442	1147	True
Discovery	Enterocytes BEST4+	Enterocyte	ASAP2	0.133573	0.0191799	2.94033	1.86225	1147	True
Discovery	Enterocytes BEST4+	Enterocyte	RPS5	-0.300916	0.0192305	-3.37348	11.0052	1147	True
Discovery	Enterocytes BEST4+	Enterocyte	MT-CYB	-0.157147	0.0192762	-2.50765	258.417	1147	True
Discovery	Enterocytes BEST4+	Enterocyte	EEF1A1	-0.271367	0.0194391	-3.41085	53.0235	1147	True
Discovery	Enterocytes BEST4+	Enterocyte	RPL27	-0.268658	0.0197932	-3.50725	7.99826	1147	True
Discovery	Enterocytes BEST4+	Enterocyte	TOMM7	-0.245359	0.0198203	-3.27709	4.87446	1147	True
Discovery	Enterocytes BEST4+	Enterocyte	FTL	-0.298509	0.0200608	-3.45031	51.3418	1147	True
Discovery	Enterocytes BEST4+	Enterocyte	VASP	-0.0740044	0.0206475	-1.57579	1.8544	1147	True
Discovery	Enterocytes BEST4+	Enterocyte	DNM1	-0.249732	0.0211295	-2.57754	2.05841	1147	True
Discovery	Enterocytes BEST4+	Enterocyte	YES1	0.134341	0.0212878	3.04967	1.63383	1147	True
Discovery	Enterocytes BEST4+	Enterocyte	ETNK1	0.136054	0.0214999	2.34639	3.19268	1147	True
Discovery	Enterocytes BEST4+	Enterocyte	GBF1	0.166926	0.0226001	3.34666	2.07411	1147	True
Discovery	Enterocytes BEST4+	Enterocyte	PPP1R13B	0.176088	0.0227825	3.39304	2.00262	1147	True
Discovery	Enterocytes BEST4+	Enterocyte	SOS2	0.153372	0.0229015	3.28815	2.19529	1147	True
Discovery	Enterocytes BEST4+	Enterocyte	SRSF11	-0.153163	0.0229357	-3.40687	2.18832	1147	True
Discovery	Enterocytes BEST4+	Enterocyte	CDC42EP5	-0.0338912	0.0233523	-0.629027	3.23888	1147	True
Discovery	Enterocytes BEST4+	Enterocyte	NBR1	0.115082	0.0234464	2.54172	2.00436	1147	True
Discovery	Enterocytes BEST4+	Enterocyte	JUN	0.11071	0.0234599	2.38859	1.60331	1147	True
Discovery	Enterocytes BEST4+	Enterocyte	ADGRG4	-0.0693597	0.024293	-1.5307	7.17437	1147	True
Discovery	Enterocytes BEST4+	Enterocyte	ADAMTS14	-0.21888	0.0242962	-3.37296	2.12729	1147	True
Discovery	Enterocytes BEST4+	Enterocyte	LAMTOR4	-0.169385	0.024663	-3.44886	3.26678	1147	True
Discovery	Enterocytes BEST4+	Enterocyte	FAM160A1	0.18689	0.0246847	3.36138	1.56495	1147	True
Discovery	Enterocytes BEST4+	Enterocyte	RPL36AL	-0.171482	0.0253607	-3.30011	5.83261	1147	True
Discovery	Enterocytes BEST4+	Enterocyte	PPA1	0.146483	0.0256515	3.06883	1.74455	1147	True
Discovery	Enterocytes BEST4+	Enterocyte	BCL2	-0.176922	0.0259073	-1.41687	2.22842	1147	True
Discovery	Enterocytes BEST4+	Enterocyte	ECE1	0.142708	0.027087	2.80521	2.07149	1147	True
Discovery	Enterocytes BEST4+	Enterocyte	MYO5B	0.179982	0.0274975	3.30702	2.27114	1147	True
Discovery	Enterocytes BEST4+	Enterocyte	MGAT5	0.189559	0.0278163	3.30153	2.82127	1147	True
[truncated: 55,973 more rows]

## Sheet: no_CD_inflamed-disease
cohort	manual_annotation	category	gene_symbol	log2fc	qvalue_bh_allcelltypes	test_statistic	mean_counts	n_cells	significant
Discovery	B cells	B cell	IRF1	0.121366	0.0193341	4.13212	0.209045	10304	True
Discovery	B cells	B cell	CD24	-0.204515	0.0199824	-2.74927	0.290179	10304	True
Discovery	B cells	B cell	MRPL20	0.0237852	0.0208436	2.91388	0.270186	10304	True
Discovery	B cells	B cell	PSME2	0.160458	0.0314921	3.76699	0.327349	10304	True
Discovery	B cells	B cell	RARRES3	0.0694108	0.0327144	3.55934	0.268051	10304	True
Discovery	B cells	B cell	LYN	-0.11215	0.0443378	-2.77473	0.297069	10304	True
Discovery	B cells	B cell	IGHA1	0.285775	0.0474029	3.39651	0.368983	10304	True
Discovery	B cells activated	B cell	MRPL14	-0.266089	0.00781905	-2.45525	0.830116	1036	True
Discovery	B cells activated	B cell	SNRPD1	-0.263717	0.00949212	-4.3209	3.75097	1036	True
Discovery	B cells activated	B cell	PSME2	0.260841	0.0263068	3.72731	2.34073	1036	True
Discovery	B cells activated	B cell	G3BP2	0.16913	0.0348219	3.60927	0.625483	1036	True
Discovery	B cells activated	B cell	UQCR11	-0.279688	0.0446654	-3.3159	1.84749	1036	True
Discovery	B cells activated	B cell	SEM1	-0.28324	0.0462185	-3.4205	2.38803	1036	True
Discovery	B cells germinal centre/plasmablasts	B cell	CARD8	-0.116978	0.0183318	-3.8617	1.71554	7987	True
Discovery	B cells germinal centre/plasmablasts	B cell	TERF2IP	0.0982934	0.0191206	3.89539	3.27958	7987	True
Discovery	B cells germinal centre/plasmablasts	B cell	IGLC2	-0.452364	0.0307255	-2.4467	17.5594	7987	True
Discovery	B cells memory FCRL2+	B cell	FOXP1	-0.285112	1.40107e-05	-6.21076	3.57651	25538	True
Discovery	B cells memory FCRL2+	B cell	PARP14	0.215859	4.13053e-05	5.9041	1.65776	25538	True
Discovery	B cells memory FCRL2+	B cell	CAST	0.136863	0.000144695	5.54006	1.40199	25538	True
Discovery	B cells memory FCRL2+	B cell	HSPA8	0.154935	0.000209012	5.64119	1.6002	25538	True
Discovery	B cells memory FCRL2+	B cell	BACH2	-0.24237	0.000253114	-5.31973	2.42294	25538	True
Discovery	B cells memory FCRL2+	B cell	IGHM	-0.317993	0.000295498	-5.19113	5.36322	25538	True
Discovery	B cells memory FCRL2+	B cell	LCP1	0.121924	0.000539385	5.22718	2.41436	25538	True
Discovery	B cells memory FCRL2+	B cell	HSP90AB1	0.155841	0.00103522	5.00128	3.47243	25538	True
Discovery	B cells memory FCRL2+	B cell	VRK2	0.129252	0.00112977	5.01152	0.888206	25538	True
Discovery	B cells memory FCRL2+	B cell	PSMB9	0.15426	0.00156402	5.03169	1.30226	25538	True
Discovery	B cells memory FCRL2+	B cell	IRAK2	-0.119093	0.00178672	-3.74291	0.721435	25538	True
Discovery	B cells memory FCRL2+	B cell	IRF1	0.170078	0.00216378	4.94549	0.774963	25538	True
Discovery	B cells memory FCRL2+	B cell	AIM2	0.129747	0.00271733	4.86791	1.7741	25538	True
Discovery	B cells memory FCRL2+	B cell	FOXO1	-0.131283	0.00281059	-4.84926	1.54613	25538	True
Discovery	B cells memory FCRL2+	B cell	FAM129C	-0.184188	0.00554738	-4.23479	1.58775	25538	True
Discovery	B cells memory FCRL2+	B cell	CHST15	-0.102263	0.00561254	-4.3022	0.660036	25538	True
Discovery	B cells memory FCRL2+	B cell	PRKCE	-0.145951	0.00580282	-4.36151	1.81686	25538	True
Discovery	B cells memory FCRL2+	B cell	WDFY1	0.10988	0.006795	4.53281	0.852181	25538	True
Discovery	B cells memory FCRL2+	B cell	AUTS2	-0.312086	0.00712454	-3.87156	3.58842	25538	True
Discovery	B cells memory FCRL2+	B cell	AP001636.3	-0.112557	0.00888454	-3.50591	0.803352	25538	True
Discovery	B cells memory FCRL2+	B cell	XYLT1	-0.203171	0.0102558	-4.24931	2.77351	25538	True
Discovery	B cells memory FCRL2+	B cell	HLA-DPB1	0.181878	0.0115753	4.15408	5.01891	25538	True
Discovery	B cells memory FCRL2+	B cell	MYL12A	0.122616	0.0116435	4.23648	2.16239	25538	True
Discovery	B cells memory FCRL2+	B cell	CLEC17A	-0.10267	0.0125039	-4.28039	0.685214	25538	True
Discovery	B cells memory FCRL2+	B cell	PSME1	0.131154	0.0139878	4.25186	1.18592	25538	True
Discovery	B cells memory FCRL2+	B cell	FAM177B	-0.199303	0.0139878	-4.07205	0.713212	25538	True
Discovery	B cells memory FCRL2+	B cell	LDLRAD4	-0.124087	0.0199633	-3.67244	1.17441	25538	True
Discovery	B cells memory FCRL2+	B cell	IFNGR2	-0.0879225	0.0200277	-3.73867	0.949409	25538	True
Discovery	B cells memory FCRL2+	B cell	HSP90B1	0.103165	0.0206617	3.98226	1.05537	25538	True
Discovery	B cells memory FCRL2+	B cell	RNF213	0.118119	0.0216133	4.0147	1.37133	25538	True
Discovery	B cells memory FCRL2+	B cell	SCIMP	0.133201	0.021859	3.77255	0.797087	25538	True
Discovery	B cells memory FCRL2+	B cell	HLA-DPA1	0.171251	0.0252291	3.55744	4.88445	25538	True
Discovery	B cells memory FCRL2+	B cell	OSBPL10	-0.148958	0.0260431	-3.96989	4.85155	25538	True
Discovery	B cells memory FCRL2+	B cell	TNFRSF13C	-0.118847	0.0273146	-3.97471	1.5755	25538	True
Discovery	B cells memory FCRL2+	B cell	PIP5K1B	-0.168493	0.0292225	-3.43655	1.00638	25538	True
Discovery	B cells memory FCRL2+	B cell	EPSTI1	0.157371	0.0317784	3.8998	0.812319	25538	True
Discovery	B cells memory FCRL2+	B cell	CD44	-0.110878	0.0343927	-3.86695	3.37141	25538	True
Discovery	B cells memory FCRL2+	B cell	LRRK1	0.0875537	0.0343927	3.82838	0.886365	25538	True
Discovery	B cells memory FCRL2+	B cell	AFF3	-0.137425	0.0353008	-3.68793	11.3021	25538	True
Discovery	B cells memory FCRL2+	B cell	VIM	0.118794	0.0359256	3.82303	1.80414	25538	True
Discovery	B cells memory FCRL2+	B cell	TPM3	0.10881	0.0369979	3.85171	1.89987	25538	True
Discovery	B cells memory FCRL2+	B cell	AC116366.3	0.0966421	0.0375786	3.41406	0.781111	25538	True
Discovery	B cells memory FCRL2+	B cell	SFPQ	0.0728778	0.0379819	3.46784	0.906492	25538	True
Discovery	B cells memory FCRL2+	B cell	RASSF6	-0.198652	0.0384915	-3.66357	1.2667	25538	True
Discovery	B cells memory FCRL2+	B cell	ACTB	0.164732	0.0392437	2.89074	9.13556	25538	True
Discovery	B cells memory FCRL2+	B cell	AP000787.1	-0.123033	0.0402873	-3.699	0.949722	25538	True
Discovery	B cells memory FCRL2+	B cell	ASCC3	0.097909	0.0423362	3.62829	1.35911	25538	True
Discovery	B cells memory FCRL2+	B cell	JARID2	-0.0875928	0.0431993	-3.51233	1.07397	25538	True
Discovery	B cells memory FCRL2+	B cell	VPREB3	-0.19816	0.0436439	-3.72014	5.1526	25538	True
Discovery	B cells memory FCRL2+	B cell	ADAMTS6	-0.122037	0.0453924	-3.74209	1.2033	25538	True
Discovery	B cells memory FCRL2+	B cell	ACTG1	0.141911	0.0473908	3.49271	4.71196	25538	True
Discovery	B cells memory FCRL2+	B cell	TEX9	0.139953	0.0488503	3.20086	0.775628	25538	True
Discovery	B cells memory FCRL2+	B cell	BTG2	-0.133045	0.0491191	-3.63476	1.42349	25538	True
Discovery	B cells naive	B cell	IRF1	0.211307	2.37631e-05	6.12084	0.649587	15847	True
Discovery	B cells naive	B cell	PSMB9	0.19538	3.26927e-05	6.04226	0.92497	15847	True
Discovery	B cells naive	B cell	PARP14	0.227147	5.17103e-05	5.97822	2.39862	15847	True
Discovery	B cells naive	B cell	RNF213	0.142041	0.000885273	5.06154	0.932164	15847	True
Discovery	B cells naive	B cell	PDIA3	0.155782	0.00281059	4.79406	1.05162	15847	True
Discovery	B cells naive	B cell	ATP8A1	0.135083	0.00469003	4.24586	0.982331	15847	True
Discovery	B cells naive	B cell	CASP4	0.0819766	0.00481848	4.57983	0.668455	15847	True
Discovery	B cells naive	B cell	HVCN1	-0.14848	0.00486704	-4.65376	3.2887	15847	True
Discovery	B cells naive	B cell	PSME2	0.144447	0.00844919	4.44182	0.628195	15847	True
Discovery	B cells naive	B cell	EPSTI1	0.178995	0.0087627	4.36811	0.697545	15847	True
Discovery	B cells naive	B cell	B2M	0.218197	0.0140405	3.48802	21.0776	15847	True
Discovery	B cells naive	B cell	PLAC8	0.127206	0.0173174	3.98837	1.30555	15847	True
Discovery	B cells naive	B cell	IFNGR1	0.0824439	0.020504	4.18294	0.73282	15847	True
Discovery	B cells naive	B cell	ATP6V0A1	-0.0885808	0.0224212	-3.80533	0.658863	15847	True
Discovery	B cells naive	B cell	XYLT1	-0.172437	0.0229967	-3.74189	3.40866	15847	True
Discovery	B cells naive	B cell	ARID5B	-0.158451	0.0347401	-3.81198	2.6636	15847	True
Discovery	B cells naive	B cell	BCAS4	-0.0931387	0.0482428	-3.58391	0.602133	15847	True
Discovery	cDC1	Myeloid	PSME2	0.313133	0.000414845	5.55242	1.37787	6489	True
Discovery	cDC1	Myeloid	RPL7A	-0.132225	0.00120279	-5.13293	6.76052	6489	True
Discovery	cDC1	Myeloid	PFDN5	-0.160049	0.00457115	-4.69091	3.19186	6489	True
Discovery	cDC1	Myeloid	LAP3	0.222073	0.00663465	4.55496	0.655879	6489	True
Discovery	cDC1	Myeloid	PDIA3	0.158869	0.00681079	4.56683	0.644321	6489	True
Discovery	cDC1	Myeloid	RPL35A	-0.144754	0.00728007	-4.55562	6.79904	6489	True
Discovery	cDC1	Myeloid	RPS23	-0.144821	0.00870195	-3.65286	12.4138	6489	True
Discovery	cDC1	Myeloid	TIMP1	0.110332	0.00904396	4.45517	0.445986	6489	True
Discovery	cDC1	Myeloid	BCL2A1	0.194913	0.00926885	4.42672	0.5047	6489	True
Discovery	cDC1	Myeloid	RNASET2	-0.285074	0.0108037	-4.23259	0.897211	6489	True
Discovery	cDC1	Myeloid	FABP5	0.182697	0.0111954	4.28818	0.526121	6489	True
Discovery	cDC1	Myeloid	RPL13	-0.142106	0.0114412	-4.0513	13.4147	6489	True
Discovery	cDC1	Myeloid	RPL30	-0.121069	0.0114928	-4.07586	9.274	6489	True
Discovery	cDC1	Myeloid	DNASE1L3	-0.310674	0.0148535	-4.23249	2.39313	6489	True
Discovery	cDC1	Myeloid	TPM4	0.193342	0.0152931	4.31138	0.68855	6489	True
Discovery	cDC1	Myeloid	SH3BGRL3	0.168526	0.0163899	3.95564	2.0057	6489	True
Discovery	cDC1	Myeloid	RPS4X	-0.0992478	0.0205306	-4.15594	8.39482	6489	True
Discovery	cDC1	Myeloid	RPS15A	-0.117882	0.022402	-3.97523	7.94067	6489	True
Discovery	cDC1	Myeloid	IGKC	0.376447	0.0226179	4.01476	2.07752	6489	True
Discovery	cDC1	Myeloid	STAT1	0.21931	0.0227958	4.11011	0.491293	6489	True
Discovery	cDC1	Myeloid	RPL15	-0.0870741	0.022878	-3.99331	8.26321	6489	True
Discovery	cDC1	Myeloid	RPL18	-0.11196	0.0234049	-3.95717	5.61103	6489	True
Discovery	cDC1	Myeloid	RPS15	-0.112441	0.0254175	-3.94728	7.76714	6489	True
Discovery	cDC1	Myeloid	ITM2B	-0.216633	0.0254175	-4.08114	1.73401	6489	True
Discovery	cDC1	Myeloid	RPL19	-0.0915305	0.0273466	-3.96378	9.28541	6489	True
Discovery	cDC1	Myeloid	SH3BGRL	-0.153047	0.0294118	-2.7735	0.755432	6489	True
Discovery	cDC1	Myeloid	S100A4	0.154989	0.0319272	3.37926	0.36847	6489	True
Discovery	cDC1	Myeloid	RPS28	-0.130827	0.0347298	-3.80622	9.3882	6489	True
Discovery	cDC1	Myeloid	RPLP1	-0.106849	0.0348976	-3.67485	19.198	6489	True
Discovery	cDC1	Myeloid	PLAC8	0.148166	0.0379938	3.76413	0.431808	6489	True
Discovery	cDC1	Myeloid	RPL34	-0.126237	0.0385641	-3.62188	10.9815	6489	True
Discovery	cDC1	Myeloid	IGHA1	0.278028	0.0411157	3.77447	0.560333	6489	True
Discovery	cDC1	Myeloid	IFITM3	0.189465	0.0417504	3.81777	0.437047	6489	True
Discovery	cDC1	Myeloid	IL18	-0.167563	0.0424833	-3.5621	0.335491	6489	True
Discovery	cDC1	Myeloid	UBA52	-0.0793195	0.0434871	-3.39922	5.49129	6489	True
Discovery	cDC1	Myeloid	IGHM	0.0638891	0.0469485	3.75821	0.120203	6489	True
Discovery	Endothelial cells	Mesenchymal	BAZ1A	0.201043	0.0108999	4.07667	1.18153	628	True
Discovery	Endothelial cells	Mesenchymal	KTN1	0.196528	0.0179533	3.94608	4.81529	628	True
Discovery	Endothelial cells	Mesenchymal	TSPAN14	-0.303799	0.0182815	-3.91476	1.5207	628	True
Discovery	Endothelial cells	Mesenchymal	NRP2	-0.374083	0.0252291	-3.55517	2.42994	628	True
Discovery	Endothelial cells	Mesenchymal	MYL12A	0.271138	0.027394	3.95949	5.06847	628	True
Discovery	Endothelial cells	Mesenchymal	SEPT7	0.257141	0.030683	3.97639	2.42357	628	True
Discovery	Endothelial cells	Mesenchymal	STAG1	-0.237785	0.0406771	-2.99736	3.34236	628	True
Discovery	Endothelial cells	Mesenchymal	CANX	0.233663	0.0472812	3.65523	2.26752	628	True
Discovery	Enterochromaffin cells	Secretory	ADH4	0.386806	0.00358484	4.67029	2.60963	748	True
Discovery	Enterochromaffin cells	Secretory	DLGAP1	-0.340554	0.00524865	-4.49262	2.71791	748	True
Discovery	Enterochromaffin cells	Secretory	EYS	-0.560062	0.00884553	-5.50116	5.69251	748	True
Discovery	Enterochromaffin cells	Secretory	DSCAML1	-0.297888	0.0108999	-4.33898	2.07754	748	True
Discovery	Enterochromaffin cells	Secretory	SEMA6D	-0.559558	0.0139878	-4.18358	13.2674	748	True
Discovery	Enterochromaffin cells	Secretory	TRPM3	-0.557457	0.0154968	-4.03791	27.4158	748	True
Discovery	Enterochromaffin cells	Secretory	SDK2	-0.318217	0.0200277	-4.09509	3.37701	748	True
Discovery	Enterochromaffin cells	Secretory	GCLC	-0.254828	0.0216645	-4.12854	7.94118	748	True
Discovery	Enterochromaffin cells	Secretory	RIOK3	-0.133751	0.0375983	-1.72937	1.93583	748	True
Discovery	Enterochromaffin cells	Secretory	DOCK1	-0.167409	0.0389644	-2.7448	5.22861	748	True
Discovery	Enterochromaffin cells	Secretory	PPM1E	0.250823	0.0414914	3.87796	2.01738	748	True
Discovery	Enterochromaffin cells	Secretory	SVIL	-0.211559	0.0448644	-3.79682	2.67246	748	True
Discovery	Enterochromaffin cells	Secretory	VPS13D	-0.161971	0.0473908	-3.53848	2.33021	748	True
Discovery	Enterocytes BEST4+	Enterocyte	ACTG1	-0.256734	3.29451e-05	-6.02771	12.2173	1399	True
Discovery	Enterocytes BEST4+	Enterocyte	PLAC8	0.265095	4.35192e-05	5.98053	2.00286	1399	True
Discovery	Enterocytes BEST4+	Enterocyte	LGALS3	-0.250583	0.000180109	-5.50232	28.5747	1399	True
Discovery	Enterocytes BEST4+	Enterocyte	AC000061.1	0.299793	0.000193401	5.6077	2.20729	1399	True
Discovery	Enterocytes BEST4+	Enterocyte	HLA-DRA	0.470299	0.000209012	5.51342	2.23946	1399	True
Discovery	Enterocytes BEST4+	Enterocyte	UNC5C	-0.339392	0.000220607	-4.8135	1.63117	1399	True
Discovery	Enterocytes BEST4+	Enterocyte	DPYD	0.271705	0.000487235	5.2761	3.74982	1399	True
Discovery	Enterocytes BEST4+	Enterocyte	PLA2G4A	0.223725	0.00120279	5.0536	1.91994	1399	True
Discovery	Enterocytes BEST4+	Enterocyte	SYT1	-0.413265	0.00190302	-4.26974	2.99929	1399	True
Discovery	Enterocytes BEST4+	Enterocyte	RPL6	-0.292922	0.00202853	-4.93868	15.3131	1399	True
Discovery	Enterocytes BEST4+	Enterocyte	CFTR	0.479806	0.00219768	3.86101	32.3574	1399	True
Discovery	Enterocytes BEST4+	Enterocyte	RPL18	-0.265972	0.00280773	-4.70682	20.3567	1399	True
Discovery	Enterocytes BEST4+	Enterocyte	ACTB	-0.231277	0.00303663	-4.6506	14.0164	1399	True
Discovery	Enterocytes BEST4+	Enterocyte	UTRN	0.200784	0.00343424	4.6788	2.28663	1399	True
Discovery	Enterocytes BEST4+	Enterocyte	RPL23A	-0.174544	0.00348676	-4.34628	21.401	1399	True
Discovery	Enterocytes BEST4+	Enterocyte	BTNL8	0.253679	0.00388134	4.79156	2.41601	1399	True
Discovery	Enterocytes BEST4+	Enterocyte	RPS9	-0.335225	0.0042272	-4.73378	18.2395	1399	True
Discovery	Enterocytes BEST4+	Enterocyte	ACACA	0.209813	0.00461604	4.4679	2.69693	1399	True
Discovery	Enterocytes BEST4+	Enterocyte	LGALS4	-0.192436	0.00490438	-4.47879	15.8242	1399	True
Discovery	Enterocytes BEST4+	Enterocyte	RPL15	-0.260144	0.00576204	-4.47961	17.6176	1399	True
Discovery	Enterocytes BEST4+	Enterocyte	RPS3	-0.273198	0.00615413	-4.49202	21.7141	1399	True
Discovery	Enterocytes BEST4+	Enterocyte	KRT8	-0.213284	0.00681079	-4.43504	28.6026	1399	True
Discovery	Enterocytes BEST4+	Enterocyte	RPS7	-0.285568	0.00681079	-4.43749	15.569	1399	True
Discovery	Enterocytes BEST4+	Enterocyte	NDUFB10	-0.146089	0.00715638	-4.27035	1.8456	1399	True
Discovery	Enterocytes BEST4+	Enterocyte	METTL15	0.146312	0.00796021	4.27303	1.62902	1399	True
Discovery	Enterocytes BEST4+	Enterocyte	TMSB10	-0.267547	0.00799124	-4.30586	119.438	1399	True
Discovery	Enterocytes BEST4+	Enterocyte	PRKCA	0.210614	0.00866365	4.00606	3.71194	1399	True
Discovery	Enterocytes BEST4+	Enterocyte	RPL7A	-0.272344	0.00888213	-4.42689	19.0958	1399	True
Discovery	Enterocytes BEST4+	Enterocyte	RPS19	-0.26071	0.00893963	-4.1765	25.5897	1399	True
Discovery	Enterocytes BEST4+	Enterocyte	RPS6	-0.283061	0.00893963	-4.47406	27.7191	1399	True
Discovery	Enterocytes BEST4+	Enterocyte	PKM	-0.144269	0.00953114	-4.3516	1.64046	1399	True
Discovery	Enterocytes BEST4+	Enterocyte	S100A10	-0.226696	0.0108177	-4.30806	21.6262	1399	True
Discovery	Enterocytes BEST4+	Enterocyte	MYL6	-0.189291	0.0110575	-4.27312	14.5911	1399	True
Discovery	Enterocytes BEST4+	Enterocyte	RPSA	-0.255775	0.0110868	-4.35369	8.60901	1399	True
Discovery	Enterocytes BEST4+	Enterocyte	HSP90AB1	-0.201612	0.0115711	-4.00741	3.59614	1399	True
Discovery	Enterocytes BEST4+	Enterocyte	MYRFL	0.206624	0.0115773	4.32831	2.27019	1399	True
Discovery	Enterocytes BEST4+	Enterocyte	RPL29	-0.216469	0.0123219	-4.22098	19.8999	1399	True
Discovery	Enterocytes BEST4+	Enterocyte	RPL18A	-0.290633	0.0125419	-4.29603	18.6333	1399	True
Discovery	Enterocytes BEST4+	Enterocyte	SERF2	-0.145706	0.0132195	-4.17706	9.97069	1399	True
Discovery	Enterocytes BEST4+	Enterocyte	FHIT	0.218461	0.0138805	3.78794	3.36026	1399	True
Discovery	Enterocytes BEST4+	Enterocyte	REG1A	0.470722	0.0140257	4.21158	15.2316	1399	True
Discovery	Enterocytes BEST4+	Enterocyte	IFI27	0.557869	0.014593	4.19324	5.12723	1399	True
Discovery	Enterocytes BEST4+	Enterocyte	PTMA	-0.212072	0.0154349	-4.19689	17.5082	1399	True
Discovery	Enterocytes BEST4+	Enterocyte	RPS14	-0.274942	0.0154632	-4.1728	31.1923	1399	True
Discovery	Enterocytes BEST4+	Enterocyte	SLC37A1	0.185015	0.016616	4.22724	2.20229	1399	True
Discovery	Enterocytes BEST4+	Enterocyte	SHROOM3	0.173473	0.0167514	4.05028	10.5397	1399	True
Discovery	Enterocytes BEST4+	Enterocyte	CERS6	0.178493	0.0169705	4.13465	8.1015	1399	True
Discovery	Enterocytes BEST4+	Enterocyte	REG1B	0.200361	0.0171961	3.65786	5.53824	1399	True
Discovery	Enterocytes BEST4+	Enterocyte	RPL24	-0.228827	0.0172653	-4.21726	14.3195	1399	True
Discovery	Enterocytes BEST4+	Enterocyte	RPL35A	-0.2546	0.0178022	-4.12772	19.5382	1399	True
Discovery	Enterocytes BEST4+	Enterocyte	RPL14	-0.225254	0.0178022	-4.09537	15.7884	1399	True
Discovery	Enterocytes BEST4+	Enterocyte	PARP14	0.150165	0.0183074	3.95666	1.65976	1399	True
Discovery	Enterocytes BEST4+	Enterocyte	RPS23	-0.26224	0.0200161	-4.06858	28.0157	1399	True
Discovery	Enterocytes BEST4+	Enterocyte	RPL30	-0.274016	0.0200277	-4.12726	26.4718	1399	True
Discovery	Enterocytes BEST4+	Enterocyte	RPL35	-0.227433	0.0200277	-4.10544	13.336	1399	True
Discovery	Enterocytes BEST4+	Enterocyte	FTL	-0.268634	0.0202831	-4.0263	51.7248	1399	True
Discovery	Enterocytes BEST4+	Enterocyte	MIA2	0.128707	0.0205862	4.11429	2.69979	1399	True
Discovery	Enterocytes BEST4+	Enterocyte	RPS8	-0.248782	0.0212455	-4.11796	42.4868	1399	True
Discovery	Enterocytes BEST4+	Enterocyte	RPL9	-0.19317	0.021624	-3.94801	21.0736	1399	True
Discovery	Enterocytes BEST4+	Enterocyte	STT3B	-0.137743	0.0219067	-4.02628	1.89135	1399	True
Discovery	Enterocytes BEST4+	Enterocyte	RPS27A	-0.223798	0.022878	-3.98266	24.6033	1399	True
Discovery	Enterocytes BEST4+	Enterocyte	RPLP0	-0.269474	0.0231102	-3.98037	12.1787	1399	True
Discovery	Enterocytes BEST4+	Enterocyte	SAMD12	0.186768	0.0234146	4.15734	4.05504	1399	True
Discovery	Enterocytes BEST4+	Enterocyte	RPS15A	-0.25106	0.023463	-3.92588	21.9721	1399	True
Discovery	Enterocytes BEST4+	Enterocyte	GNPTAB	-0.127774	0.0234895	-3.18406	1.67977	1399	True
Discovery	Enterocytes BEST4+	Enterocyte	RPS15	-0.237762	0.0241045	-4.07251	19.168	1399	True
Discovery	Enterocytes BEST4+	Enterocyte	ANKIB1	0.144402	0.0243248	3.99683	2.21158	1399	True
Discovery	Enterocytes BEST4+	Enterocyte	MGAM2	0.17975	0.0266807	3.94444	2.60186	1399	True
Discovery	Enterocytes BEST4+	Enterocyte	RPL11	-0.238912	0.0268764	-3.95888	28.2823	1399	True
Discovery	Enterocytes BEST4+	Enterocyte	PALLD	0.221092	0.0268845	3.97862	2.38813	1399	True
Discovery	Enterocytes BEST4+	Enterocyte	RPS24	-0.270691	0.0270021	-3.98811	31.7605	1399	True
Discovery	Enterocytes BEST4+	Enterocyte	RPL13	-0.338483	0.0279276	-4.04496	36.8785	1399	True
Discovery	Enterocytes BEST4+	Enterocyte	RPL19	-0.212866	0.027975	-3.96496	24.3803	1399	True
Discovery	Enterocytes BEST4+	Enterocyte	PRELID1	-0.193862	0.0280109	-4.00375	3.00429	1399	True
Discovery	Enterocytes BEST4+	Enterocyte	RPS29	-0.279962	0.0295739	-3.89514	32.9385	1399	True
Discovery	Enterocytes BEST4+	Enterocyte	CALM2	-0.154067	0.0296741	-3.90213	9.87777	1399	True
Discovery	Enterocytes BEST4+	Enterocyte	RPL10	-0.235323	0.0313012	-3.83287	39.2845	1399	True
Discovery	Enterocytes BEST4+	Enterocyte	XRN1	0.161267	0.0314778	3.92678	2.91494	1399	True
Discovery	Enterocytes BEST4+	Enterocyte	RNF213	0.18637	0.0315848	3.93784	2.64046	1399	True
Discovery	Enterocytes BEST4+	Enterocyte	RPL10A	-0.275249	0.0319272	-3.93652	15.0658	1399	True
Discovery	Enterocytes BEST4+	Enterocyte	SATB2	-0.173815	0.0321786	-3.82559	4.5268	1399	True
Discovery	Enterocytes BEST4+	Enterocyte	KRT19	-0.0423397	0.0327312	-2.62614	16.737	1399	True
Discovery	Enterocytes BEST4+	Enterocyte	RPS25	-0.217236	0.0335837	-3.94434	16.0565	1399	True
Discovery	Enterocytes BEST4+	Enterocyte	TMC5	0.155395	0.0353185	3.22505	4.55039	1399	True
Discovery	Enterocytes BEST4+	Enterocyte	RPL32	-0.273469	0.0353242	-3.88034	27.4782	1399	True
Discovery	Enterocytes BEST4+	Enterocyte	CLINT1	0.123636	0.0353495	3.89307	2.70336	1399	True
Discovery	Enterocytes BEST4+	Enterocyte	ATP5F1A	-0.115632	0.0356925	-3.28687	2.34596	1399	True
Discovery	Enterocytes BEST4+	Enterocyte	TSPAN8	-0.04618	0.0357115	-2.79092	16.97	1399	True
Discovery	Enterocytes BEST4+	Enterocyte	OSBPL8	-0.127941	0.035873	-3.83965	2.69621	1399	True
Discovery	Enterocytes BEST4+	Enterocyte	AC007388.1	0.146663	0.0361334	3.79408	1.7584	1399	True
Discovery	Enterocytes BEST4+	Enterocyte	RPL37A	-0.263768	0.0367465	-3.84718	30.3195	1399	True
Discovery	Enterocytes BEST4+	Enterocyte	MAN1A1	0.128524	0.0373942	3.8895	1.64904	1399	True
Discovery	Enterocytes BEST4+	Enterocyte	HSP90AA1	-0.155829	0.037711	-3.78499	9.46891	1399	True
Discovery	Enterocytes BEST4+	Enterocyte	RPS3A	-0.234778	0.0377456	-3.76199	25.534	1399	True
Discovery	Enterocytes BEST4+	Enterocyte	ATP5MC3	-0.175853	0.037758	-3.6795	4.07219	1399	True
Discovery	Enterocytes BEST4+	Enterocyte	BTG1	-0.15003	0.0385616	-3.41459	3.88849	1399	True
Discovery	Enterocytes BEST4+	Enterocyte	PFN1	-0.175356	0.0386147	-3.76556	5.28735	1399	True
Discovery	Enterocytes BEST4+	Enterocyte	SP100	0.120897	0.0405675	3.52815	2.66333	1399	True
Discovery	Enterocytes BEST4+	Enterocyte	VMP1	0.0996373	0.0406771	3.43207	4.13367	1399	True
Discovery	Enterocytes BEST4+	Enterocyte	COX5B	-0.154467	0.0427443	-3.57991	7.08935	1399	True
Discovery	Enterocytes BEST4+	Enterocyte	RPL22	-0.238067	0.0431099	-3.68666	13.1708	1399	True
Discovery	Enterocytes BEST4+	Enterocyte	RPLP2	-0.192411	0.0451497	-3.74928	17.7956	1399	True
Discovery	Enterocytes BEST4+	Enterocyte	KRT18	-0.129346	0.0459455	-3.38787	8.38456	1399	True
Discovery	Enterocytes BEST4+	Enterocyte	CPA2	0.203683	0.0463036	3.78078	1.50965	1399	True
Discovery	Enterocytes BEST4+	Enterocyte	MAP4K3	0.135838	0.0472874	3.7401	1.69764	1399	True
Discovery	Enterocytes BEST4+	Enterocyte	SLMAP	0.132966	0.047975	3.72223	2.14296	1399	True
Discovery	Enterocytes BEST4+	Enterocyte	PPDPF	-0.189658	0.0482212	-3.63603	8.38956	1399	True
Discovery	Enterocytes BEST4+	Enterocyte	TPT1	-0.218597	0.048596	-3.71178	59.4761	1399	True
Discovery	Enterocytes BEST4+	Enterocyte	RPS2	-0.279115	0.0494898	-3.71518	25.7198	1399	True
Discovery	Enterocytes BEST4+	Enterocyte	RPL8	-0.229434	0.0498464	-3.68508	19.6347	1399	True
Discovery	Enterocytes bottom villus IFI27++	Enterocyte	C11orf80	0.276813	0.00477729	4.72275	3.23747	1457	True
Discovery	Enterocytes bottom villus IFI27++	Enterocyte	GSTA1	-0.473035	0.0156955	-0.859109	57.0837	1457	True
Discovery	Enterocytes bottom villus IFI27++	Enterocyte	SCARB2	-0.184057	0.0241045	-4.2796	3.40906	1457	True
Discovery	Enterocytes bottom villus IFI27++	Enterocyte	TMEM220	0.259407	0.0268566	4.18749	2.86067	1457	True
Discovery	Enterocytes bottom villus IFI27++	Enterocyte	BIRC3	0.532544	0.0269022	3.82779	10.8977	1457	True
Discovery	Enterocytes bottom villus IFI27++	Enterocyte	GALM	0.239667	0.0281542	4.07129	2.82018	1457	True
Discovery	Enterocytes bottom villus IFI27++	Enterocyte	RBP2	0.505505	0.0284447	4.02931	99.2402	1457	True
Discovery	Enterocytes bottom villus IFI27++	Enterocyte	SLC4A7	0.330453	0.0292243	3.79941	5.27454	1457	True
Discovery	Enterocytes bottom villus IFI27++	Enterocyte	KRT8	0.0328379	0.0326477	3.05331	49.1997	1457	True
Discovery	Enterocytes bottom villus IFI27++	Enterocyte	ABTB2	0.340239	0.0402737	4.00449	3.39327	1457	True
Discovery	Enterocytes bottom villus IFI27++	Enterocyte	ALDH18A1	-0.193094	0.0436412	-3.67658	3.59163	1457	True
Discovery	Enterocytes bottom villus IFI27++	Enterocyte	CHCHD10	0.125275	0.0484872	3.338	6.88126	1457	True
Discovery	Enterocytes bottom villus IFI27+	Enterocyte	KHDRBS2	-0.418013	3.28482e-10	-7.44407	2.42258	12736	True
Discovery	Enterocytes bottom villus IFI27+	Enterocyte	AL110292.1	-0.472502	2.16085e-09	-7.44199	2.45642	12736	True
Discovery	Enterocytes bottom villus IFI27+	Enterocyte	SLC4A7	0.290927	3.26893e-08	7.46343	5.78604	12736	True
Discovery	Enterocytes bottom villus IFI27+	Enterocyte	ADAMTSL1	-0.444188	6.3218e-07	-6.80383	3.82341	12736	True
Discovery	Enterocytes bottom villus IFI27+	Enterocyte	CUBN	-0.554125	1.6158e-06	-6.74237	46.3196	12736	True
Discovery	Enterocytes bottom villus IFI27+	Enterocyte	TMIGD1	-0.287736	5.30049e-06	-6.50306	10.3064	12736	True
Discovery	Enterocytes bottom villus IFI27+	Enterocyte	PIGR	0.679197	6.08451e-06	6.40403	42.0973	12736	True
Discovery	Enterocytes bottom villus IFI27+	Enterocyte	SLC5A1	0.219384	4.08845e-05	5.66935	26.698	12736	True
Discovery	Enterocytes bottom villus IFI27+	Enterocyte	CCL25	0.411271	4.28492e-05	5.90668	4.50777	12736	True
Discovery	Enterocytes bottom villus IFI27+	Enterocyte	RPS9	-0.253655	0.000107465	-5.68651	11.7906	12736	True
Discovery	Enterocytes bottom villus IFI27+	Enterocyte	LGALS3	-0.227982	0.000177083	-5.53229	45.1208	12736	True
Discovery	Enterocytes bottom villus IFI27+	Enterocyte	NR1H4	-0.202894	0.000178533	-5.65345	17.8436	12736	True
Discovery	Enterocytes bottom villus IFI27+	Enterocyte	GUCA2A	-0.372234	0.000219174	-5.40993	35.6095	12736	True
Discovery	Enterocytes bottom villus IFI27+	Enterocyte	S100A6	-0.291361	0.000360418	-5.30692	34.7775	12736	True
Discovery	Enterocytes bottom villus IFI27+	Enterocyte	TMSB4X	-0.260973	0.000391989	-5.16266	18.7055	12736	True
Discovery	Enterocytes bottom villus IFI27+	Enterocyte	VMP1	0.118516	0.000430475	5.77278	4.66143	12736	True
Discovery	Enterocytes bottom villus IFI27+	Enterocyte	KIF13A	0.121158	0.000813471	5.2781	3.94276	12736	True
Discovery	Enterocytes bottom villus IFI27+	Enterocyte	P4HB	0.180213	0.000885273	5.00881	9.80967	12736	True
Discovery	Enterocytes bottom villus IFI27+	Enterocyte	SULT1E1	0.196812	0.00129971	4.89586	2.56258	12736	True
Discovery	Enterocytes bottom villus IFI27+	Enterocyte	GUCA2B	-0.154949	0.00141908	-5.05012	2.55865	12736	True
Discovery	Enterocytes bottom villus IFI27+	Enterocyte	SLC10A2	-0.229846	0.00163772	-5.02618	11.2217	12736	True
Discovery	Enterocytes bottom villus IFI27+	Enterocyte	PPDPF	-0.18489	0.00169526	-4.96208	4.97778	12736	True
Discovery	Enterocytes bottom villus IFI27+	Enterocyte	RPS16	-0.258912	0.00174654	-4.93611	8.75204	12736	True
Discovery	Enterocytes bottom villus IFI27+	Enterocyte	UBE2R2	0.0891105	0.00176447	5.11189	3.41237	12736	True
Discovery	Enterocytes bottom villus IFI27+	Enterocyte	LIPA	0.149194	0.00193246	4.95573	4.06383	12736	True
Discovery	Enterocytes bottom villus IFI27+	Enterocyte	RBP2	0.364408	0.00196577	4.68	81.6427	12736	True
Discovery	Enterocytes bottom villus IFI27+	Enterocyte	CAMK2N1	-0.132354	0.00252439	-4.88278	5.81336	12736	True
Discovery	Enterocytes bottom villus IFI27+	Enterocyte	PTMA	-0.16988	0.00281016	-4.82901	10.8201	12736	True
Discovery	Enterocytes bottom villus IFI27+	Enterocyte	ATP8A1	-0.129005	0.00371365	-4.77075	5.18711	12736	True
Discovery	Enterocytes bottom villus IFI27+	Enterocyte	CPO	-0.178769	0.00402271	-4.67523	6.93695	12736	True
Discovery	Enterocytes bottom villus IFI27+	Enterocyte	KIF1B	0.0906062	0.00457115	4.80959	3.52897	12736	True
Discovery	Enterocytes bottom villus IFI27+	Enterocyte	RPL28	-0.184126	0.00496111	-4.6121	15.1189	12736	True
Discovery	Enterocytes bottom villus IFI27+	Enterocyte	ANO6	0.164234	0.00536938	4.61583	3.65586	12736	True
Discovery	Enterocytes bottom villus IFI27+	Enterocyte	GALM	0.102661	0.00541107	4.68785	2.58072	12736	True
Discovery	Enterocytes bottom villus IFI27+	Enterocyte	CDKN2B-AS1	-0.199031	0.00667866	-4.30999	5.74984	12736	True
Discovery	Enterocytes bottom villus IFI27+	Enterocyte	TDP2	-0.112112	0.00715638	-4.55757	10.7754	12736	True
Discovery	Enterocytes bottom villus IFI27+	Enterocyte	ADIRF	-0.21754	0.00715638	-4.24903	50.0306	12736	True
Discovery	Enterocytes bottom villus IFI27+	Enterocyte	SELENOP	-0.183767	0.00862913	-4.41659	38.388	12736	True
Discovery	Enterocytes bottom villus IFI27+	Enterocyte	MT1G	-0.455607	0.00866365	-4.35693	27.6402	12736	True
Discovery	Enterocytes bottom villus IFI27+	Enterocyte	SMIM2-AS1	-0.148752	0.00866365	-4.35331	2.89392	12736	True
Discovery	Enterocytes bottom villus IFI27+	Enterocyte	SLC25A37	0.139254	0.00871006	4.1482	3.23186	12736	True
Discovery	Enterocytes bottom villus IFI27+	Enterocyte	NDRG1	-0.156874	0.00879662	-4.3953	9.52536	12736	True
Discovery	Enterocytes bottom villus IFI27+	Enterocyte	FMO1	-0.177497	0.00912466	-4.20769	2.68483	12736	True
Discovery	Enterocytes bottom villus IFI27+	Enterocyte	SPG11	0.0629708	0.0092231	4.12997	2.64235	12736	True
Discovery	Enterocytes bottom villus IFI27+	Enterocyte	RPL19	-0.181851	0.00926885	-4.37124	15.1446	12736	True
Discovery	Enterocytes bottom villus IFI27+	Enterocyte	SRI	-0.138905	0.00933779	-4.35253	6.86723	12736	True
Discovery	Enterocytes bottom villus IFI27+	Enterocyte	DPYD	0.1197	0.00937972	4.51445	7.35498	12736	True
Discovery	Enterocytes bottom villus IFI27+	Enterocyte	NCOA1	0.0924977	0.0096408	4.47733	7.34249	12736	True
Discovery	Enterocytes bottom villus IFI27+	Enterocyte	MKLN1	0.100241	0.009849	4.49477	4.44786	12736	True
Discovery	Enterocytes bottom villus IFI27+	Enterocyte	MGAM2	0.144182	0.011274	4.32371	4.34728	12736	True
Discovery	Enterocytes bottom villus IFI27+	Enterocyte	PRKCA	0.139067	0.0113236	4.28309	6.34563	12736	True
Discovery	Enterocytes bottom villus IFI27+	Enterocyte	OSBPL8	-0.108952	0.0115639	-4.3185	4.56595	12736	True
Discovery	Enterocytes bottom villus IFI27+	Enterocyte	MT1H	-0.362252	0.012198	-4.2786	6.10082	12736	True
Discovery	Enterocytes bottom villus IFI27+	Enterocyte	LGALS4	-0.120701	0.0124031	-4.26075	28.061	12736	True
Discovery	Enterocytes bottom villus IFI27+	Enterocyte	RPS27	-0.223572	0.0125021	-4.26496	22.2011	12736	True
Discovery	Enterocytes bottom villus IFI27+	Enterocyte	RPS11	-0.13808	0.0125428	-4.16887	9.44951	12736	True
Discovery	Enterocytes bottom villus IFI27+	Enterocyte	MT2A	-0.412361	0.0127108	-4.25039	19.1166	12736	True
Discovery	Enterocytes bottom villus IFI27+	Enterocyte	CHP2	-0.0655695	0.0127546	-4.07532	6.33606	12736	True
Discovery	Enterocytes bottom villus IFI27+	Enterocyte	PAFAH1B1	0.086341	0.0129951	4.31791	5.51822	12736	True
Discovery	Enterocytes bottom villus IFI27+	Enterocyte	CHMP2A	-0.0777656	0.0132544	-4.27543	3.83684	12736	True
Discovery	Enterocytes bottom villus IFI27+	Enterocyte	RPS15	-0.164487	0.0136111	-4.2277	14.5981	12736	True
Discovery	Enterocytes bottom villus IFI27+	Enterocyte	RPL12	-0.162325	0.0138117	-4.16196	13.2075	12736	True
Discovery	Enterocytes bottom villus IFI27+	Enterocyte	EEF1D	-0.0982385	0.0141505	-4.19101	3.74568	12736	True
Discovery	Enterocytes bottom villus IFI27+	Enterocyte	RPL6	-0.149103	0.0163716	-4.15923	9.65554	12736	True
Discovery	Enterocytes bottom villus IFI27+	Enterocyte	ARHGAP32	0.100838	0.0163765	4.15509	5.68255	12736	True
Discovery	Enterocytes bottom villus IFI27+	Enterocyte	MT1F	-0.254885	0.0165865	-4.17812	4.6495	12736	True
Discovery	Enterocytes bottom villus IFI27+	Enterocyte	SLC13A1	-0.238553	0.0174576	-4.14905	7.22574	12736	True
Discovery	Enterocytes bottom villus IFI27+	Enterocyte	SKAP2	-0.0838251	0.019485	-4.04189	3.40578	12736	True
Discovery	Enterocytes bottom villus IFI27+	Enterocyte	RPS3	-0.193142	0.0196579	-4.08752	9.65075	12736	True
Discovery	Enterocytes bottom villus IFI27+	Enterocyte	RPSA	-0.147904	0.0203777	-4.01742	4.23516	12736	True
Discovery	Enterocytes bottom villus IFI27+	Enterocyte	RPL35A	-0.182279	0.0203945	-4.01978	9.95666	12736	True
Discovery	Enterocytes bottom villus IFI27+	Enterocyte	RPL30	-0.184831	0.0209785	-4.04744	12.4897	12736	True
Discovery	Enterocytes bottom villus IFI27+	Enterocyte	S100A10	-0.137609	0.0212659	-4.06551	17.3858	12736	True
Discovery	Enterocytes bottom villus IFI27+	Enterocyte	MT1E	-0.338213	0.0227214	-4.04654	11.0624	12736	True
Discovery	Enterocytes bottom villus IFI27+	Enterocyte	FXYD3	-0.219375	0.0238128	-3.99373	3.78557	12736	True
Discovery	Enterocytes bottom villus IFI27+	Enterocyte	EDF1	-0.0922813	0.0243248	-3.95055	8.9956	12736	True
Discovery	Enterocytes bottom villus IFI27+	Enterocyte	SEC31A	0.0548763	0.0244513	4.16366	6.83189	12736	True
Discovery	Enterocytes bottom villus IFI27+	Enterocyte	MED13	0.0678948	0.0245556	4.01576	3.59862	12736	True
Discovery	Enterocytes bottom villus IFI27+	Enterocyte	BIRC3	0.157756	0.0249666	3.64089	2.80292	12736	True
Discovery	Enterocytes bottom villus IFI27+	Enterocyte	HMGB1	-0.0986347	0.0254082	-3.95431	6.03109	12736	True
Discovery	Enterocytes bottom villus IFI27+	Enterocyte	RPL13	-0.200948	0.0258247	-3.95559	21.5126	12736	True
Discovery	Enterocytes bottom villus IFI27+	Enterocyte	RPL32	-0.178168	0.0267711	-3.94744	13.1819	12736	True
Discovery	Enterocytes bottom villus IFI27+	Enterocyte	RPL26	-0.144001	0.0290299	-3.64821	13.0715	12736	True
Discovery	Enterocytes bottom villus IFI27+	Enterocyte	DPEP1	-0.225769	0.0295335	-3.57171	24.4519	12736	True
Discovery	Enterocytes bottom villus IFI27+	Enterocyte	MT1M	-0.325341	0.0302058	-3.92056	4.53361	12736	True
Discovery	Enterocytes bottom villus IFI27+	Enterocyte	HSP90AB1	-0.13082	0.0327057	-3.86955	3.03219	12736	True
Discovery	Enterocytes bottom villus IFI27+	Enterocyte	LARP1	0.0635903	0.0331378	3.68834	2.83166	12736	True
Discovery	Enterocytes bottom villus IFI27+	Enterocyte	RPS2	-0.205651	0.0339699	-3.82113	10.6051	12736	True
Discovery	Enterocytes bottom villus IFI27+	Enterocyte	RPL36	-0.183401	0.0343739	-3.84663	12.2546	12736	True
Discovery	Enterocytes bottom villus IFI27+	Enterocyte	EIF4A2	-0.0791537	0.0350067	-3.85472	2.65484	12736	True
Discovery	Enterocytes bottom villus IFI27+	Enterocyte	RPL18	-0.150493	0.0350546	-3.8191	12.0646	12736	True
Discovery	Enterocytes bottom villus IFI27+	Enterocyte	DENND4C	0.0764331	0.035155	3.81376	4.40664	12736	True
Discovery	Enterocytes bottom villus IFI27+	Enterocyte	RPS8	-0.176628	0.0352094	-3.8395	15.0453	12736	True
Discovery	Enterocytes bottom villus IFI27+	Enterocyte	CREB3L3	0.0886346	0.0352094	3.86858	4.4313	12736	True
Discovery	Enterocytes bottom villus IFI27+	Enterocyte	SAMD12	0.142872	0.0353008	3.80737	3.79177	12736	True
Discovery	Enterocytes bottom villus IFI27+	Enterocyte	RAB1A	0.0643091	0.0353008	3.7825	5.04648	12736	True
Discovery	Enterocytes bottom villus IFI27+	Enterocyte	MT-ND1	-0.168057	0.0354735	-4.14927	288.038	12736	True
Discovery	Enterocytes bottom villus IFI27+	Enterocyte	CDHR5	-0.113182	0.0361334	-3.28178	19.5012	12736	True
Discovery	Enterocytes bottom villus IFI27+	Enterocyte	RPS28	-0.204153	0.037939	-3.79707	18.3843	12736	True
Discovery	Enterocytes bottom villus IFI27+	Enterocyte	RPS3A	-0.184209	0.0380836	-3.78725	13.2184	12736	True
Discovery	Enterocytes bottom villus IFI27+	Enterocyte	TNIK	0.118859	0.0387625	3.48318	9.85521	12736	True
Discovery	Enterocytes bottom villus IFI27+	Enterocyte	UBR2	0.087281	0.0387927	3.81225	4.16449	12736	True
Discovery	Enterocytes bottom villus IFI27+	Enterocyte	TFPI	0.141724	0.0406771	3.81814	2.77371	12736	True
Discovery	Enterocytes bottom villus IFI27+	Enterocyte	YBX1	-0.0946007	0.0407682	-3.79274	6.37861	12736	True
Discovery	Enterocytes bottom villus IFI27+	Enterocyte	TESK2	0.106604	0.0412209	3.79172	4.52489	12736	True
Discovery	Enterocytes bottom villus IFI27+	Enterocyte	TULP4	0.100131	0.0417444	3.806	6.15389	12736	True
Discovery	Enterocytes bottom villus IFI27+	Enterocyte	RPL35	-0.157161	0.0422385	-3.75071	9.19056	12736	True
Discovery	Enterocytes bottom villus IFI27+	Enterocyte	RPL10A	-0.166946	0.0429264	-3.72586	6.68507	12736	True
Discovery	Enterocytes bottom villus IFI27+	Enterocyte	RPL18A	-0.176594	0.0433698	-3.73495	10.2052	12736	True
Discovery	Enterocytes bottom villus IFI27+	Enterocyte	RPL11	-0.183088	0.0434871	-3.58183	19.8213	12736	True
Discovery	Enterocytes bottom villus IFI27+	Enterocyte	MTCH2	0.0588108	0.0438346	3.75874	3.8286	12736	True
Discovery	Enterocytes bottom villus IFI27+	Enterocyte	GSTA1	-0.217428	0.0443376	-3.7138	64.2528	12736	True
Discovery	Enterocytes bottom villus IFI27+	Enterocyte	TOM1L1	0.0724766	0.0471257	3.81605	2.69896	12736	True
Discovery	Enterocytes bottom villus IFI27+	Enterocyte	PRELID1	-0.13934	0.0471579	-3.67457	5.18075	12736	True
Discovery	Enterocytes bottom villus IFI27+	Enterocyte	PDE4D	-0.0971285	0.0494898	-3.6712	8.50071	12736	True
Discovery	Enterocytes bottom villus IFI27+	Enterocyte	ESRRA	0.0679525	0.0496052	3.78786	2.7299	12736	True
Discovery	Enterocytes mid villus ALDOB+	Enterocyte	PIGR	0.732272	1.4333e-08	7.62229	6.12381	36993	True
Discovery	Enterocytes mid villus ALDOB+	Enterocyte	NDRG1	-0.315589	2.86679e-06	-6.58964	4.95483	36993	True
Discovery	Enterocytes mid villus ALDOB+	Enterocyte	HRH1	-0.226186	8.35253e-06	-6.38098	1.4789	36993	True
Discovery	Enterocytes mid villus ALDOB+	Enterocyte	RBP2	0.453143	1.14447e-05	6.04171	18.3317	36993	True
Discovery	Enterocytes mid villus ALDOB+	Enterocyte	GRIK2	-0.418736	4.37096e-05	-5.92296	3.34734	36993	True
Discovery	Enterocytes mid villus ALDOB+	Enterocyte	CUBN	-0.387179	9.02729e-05	-5.76645	37.2953	36993	True
Discovery	Enterocytes mid villus ALDOB+	Enterocyte	REG1A	0.465353	0.000104092	5.57401	7.03771	36993	True
Discovery	Enterocytes mid villus ALDOB+	Enterocyte	PAPSS2	-0.196366	0.000104092	-5.74474	5.93345	36993	True
Discovery	Enterocytes mid villus ALDOB+	Enterocyte	VMP1	0.179561	0.000128542	5.31847	1.9641	36993	True
Discovery	Enterocytes mid villus ALDOB+	Enterocyte	SMIM2-AS1	-0.251797	0.000295498	-5.47036	2.8208	36993	True
Discovery	Enterocytes mid villus ALDOB+	Enterocyte	NPNT	0.326774	0.000776961	5.22164	2.25061	36993	True
Discovery	Enterocytes mid villus ALDOB+	Enterocyte	SLC4A7	0.236633	0.00100405	5.07448	1.44306	36993	True
Discovery	Enterocytes mid villus ALDOB+	Enterocyte	PLOD2	-0.186146	0.00103473	-5.11224	2.00952	36993	True
Discovery	Enterocytes mid villus ALDOB+	Enterocyte	SLC6A8	-0.209622	0.00120279	-5.05062	2.75795	36993	True
Discovery	Enterocytes mid villus ALDOB+	Enterocyte	PDCD4	-0.219694	0.00120279	-4.96047	3.9105	36993	True
Discovery	Enterocytes mid villus ALDOB+	Enterocyte	SLC28A2	-0.203108	0.00141908	-5.0076	3.53832	36993	True
Discovery	Enterocytes mid villus ALDOB+	Enterocyte	GPR160	-0.196974	0.00166558	-4.99111	3.26013	36993	True
Discovery	Enterocytes mid villus ALDOB+	Enterocyte	TDP2	-0.136507	0.00180625	-4.93462	7.1058	36993	True
Discovery	Enterocytes mid villus ALDOB+	Enterocyte	SLC5A1	0.195472	0.00186712	4.76539	9.41343	36993	True
Discovery	Enterocytes mid villus ALDOB+	Enterocyte	PAG1	-0.218822	0.00209017	-4.93088	3.54572	36993	True
Discovery	Enterocytes mid villus ALDOB+	Enterocyte	TMIGD1	-0.188988	0.00218646	-4.90106	6.36766	36993	True
Discovery	Enterocytes mid villus ALDOB+	Enterocyte	P4HB	0.173781	0.00219181	4.88422	5.08212	36993	True
Discovery	Enterocytes mid villus ALDOB+	Enterocyte	BIRC3	0.280049	0.0032518	4.72921	3.02533	36993	True
Discovery	Enterocytes mid villus ALDOB+	Enterocyte	GSTA1	-0.31848	0.00341107	-4.54565	9.75466	36993	True
Discovery	Enterocytes mid villus ALDOB+	Enterocyte	ALDH18A1	-0.165191	0.00397795	-4.65053	2.01608	36993	True
Discovery	Enterocytes mid villus ALDOB+	Enterocyte	AHNAK	-0.163403	0.00541197	-4.51856	4.90647	36993	True
Discovery	Enterocytes mid villus ALDOB+	Enterocyte	SGK1	0.251517	0.00604658	4.56911	2.62225	36993	True
Discovery	Enterocytes mid villus ALDOB+	Enterocyte	HSP90AB1	-0.205167	0.00636785	-4.44327	2.0452	36993	True
Discovery	Enterocytes mid villus ALDOB+	Enterocyte	HMGB1	-0.173365	0.00641821	-4.45773	3.45103	36993	True
Discovery	Enterocytes mid villus ALDOB+	Enterocyte	PTMA	-0.242838	0.00669577	-4.42596	5.72273	36993	True
Discovery	Enterocytes mid villus ALDOB+	Enterocyte	RPS9	-0.282372	0.00698934	-4.47635	4.58544	36993	True
Discovery	Enterocytes mid villus ALDOB+	Enterocyte	ABCA5	-0.173157	0.00759127	-4.43797	3.976	36993	True
Discovery	Enterocytes mid villus ALDOB+	Enterocyte	PLAC8	0.177762	0.0103011	4.33961	2.00508	36993	True
Discovery	Enterocytes mid villus ALDOB+	Enterocyte	TMC5	0.153897	0.0115639	4.2566	4.60165	36993	True
Discovery	Enterocytes mid villus ALDOB+	Enterocyte	TFF3	-0.0319506	0.0115773	1.63894	6.76785	36993	True
Discovery	Enterocytes mid villus ALDOB+	Enterocyte	SCIN	-0.10196	0.0124551	-4.1496	6.71611	36993	True
Discovery	Enterocytes mid villus ALDOB+	Enterocyte	RAD51B	-0.193195	0.0139037	-4.22373	2.39188	36993	True
Discovery	Enterocytes mid villus ALDOB+	Enterocyte	GUCA2A	-0.165339	0.0139878	-4.10686	27.2719	36993	True
Discovery	Enterocytes mid villus ALDOB+	Enterocyte	SLC26A2	-0.145885	0.0154349	-4.10616	2.87838	36993	True
Discovery	Enterocytes mid villus ALDOB+	Enterocyte	LIPA	0.155509	0.0154349	4.11261	2.66083	36993	True
Discovery	Enterocytes mid villus ALDOB+	Enterocyte	CYBRD1	-0.165032	0.0156737	-4.16742	7.69673	36993	True
Discovery	Enterocytes mid villus ALDOB+	Enterocyte	ATP8A1	-0.16198	0.0158022	-4.17979	2.73792	36993	True
Discovery	Enterocytes mid villus ALDOB+	Enterocyte	SPINK1	0.241978	0.0182765	4.12475	2.67253	36993	True
Discovery	Enterocytes mid villus ALDOB+	Enterocyte	FAM13A	-0.228941	0.0185176	-4.12988	4.71624	36993	True
Discovery	Enterocytes mid villus ALDOB+	Enterocyte	G6PC	-0.148038	0.0185543	-4.07637	1.82562	36993	True
Discovery	Enterocytes mid villus ALDOB+	Enterocyte	MXI1	-0.14256	0.018814	-3.97061	1.69786	36993	True
Discovery	Enterocytes mid villus ALDOB+	Enterocyte	PDE4D	-0.187356	0.0202392	-4.08736	4.31984	36993	True
Discovery	Enterocytes mid villus ALDOB+	Enterocyte	STAT3	0.158257	0.0217636	3.88521	2.12924	36993	True
Discovery	Enterocytes mid villus ALDOB+	Enterocyte	RPL35	-0.239733	0.0221255	-4.04506	3.32371	36993	True
Discovery	Enterocytes mid villus ALDOB+	Enterocyte	SLC17A4	-0.158735	0.0229967	-4.04123	2.46898	36993	True
Discovery	Enterocytes mid villus ALDOB+	Enterocyte	OSBPL8	-0.123889	0.0238933	-3.85804	2.0679	36993	True
Discovery	Enterocytes mid villus ALDOB+	Enterocyte	SPINK4	-0.0161992	0.0241045	1.4455	2.34296	36993	True
Discovery	Enterocytes mid villus ALDOB+	Enterocyte	FTH1	-0.157173	0.0242118	-3.96395	67.0245	36993	True
Discovery	Enterocytes mid villus ALDOB+	Enterocyte	ADIRF	-0.171365	0.0248462	-3.99222	22.25	36993	True
Discovery	Enterocytes mid villus ALDOB+	Enterocyte	CDKN2B-AS1	-0.236041	0.0264357	-3.9382	5.08075	36993	True
Discovery	Enterocytes mid villus ALDOB+	Enterocyte	MT1H	-0.161418	0.0264357	-3.96627	1.93277	36993	True
Discovery	Enterocytes mid villus ALDOB+	Enterocyte	TM4SF20	0.229047	0.0271618	3.95939	5.56622	36993	True
Discovery	Enterocytes mid villus ALDOB+	Enterocyte	HNRNPU	-0.0908847	0.029204	-3.55513	2.06712	36993	True
Discovery	Enterocytes mid villus ALDOB+	Enterocyte	ROCK1	0.0726357	0.0295739	3.12081	1.27394	36993	True
Discovery	Enterocytes mid villus ALDOB+	Enterocyte	DDX5	0.114109	0.032156	3.48319	2.26464	36993	True
Discovery	Enterocytes mid villus ALDOB+	Enterocyte	MTTP	0.154083	0.0328772	3.6397	14.5226	36993	True
Discovery	Enterocytes mid villus ALDOB+	Enterocyte	MT1G	-0.3431	0.0346443	-3.83011	7.28259	36993	True
Discovery	Enterocytes mid villus ALDOB+	Enterocyte	C1orf21	-0.151798	0.037939	-3.80045	4.16706	36993	True
Discovery	Enterocytes mid villus ALDOB+	Enterocyte	SLC5A12	-0.139078	0.0382845	-3.80726	6.21858	36993	True
Discovery	Enterocytes mid villus ALDOB+	Enterocyte	CD74	0.24809	0.0383917	3.6403	12.5394	36993	True
Discovery	Enterocytes mid villus ALDOB+	Enterocyte	IGKC	0.150786	0.0387625	3.32495	3.18782	36993	True
Discovery	Enterocytes mid villus ALDOB+	Enterocyte	GUCA2B	-0.27354	0.0416118	-3.78851	8.71984	36993	True
Discovery	Enterocytes mid villus ALDOB+	Enterocyte	NR1H4	-0.162225	0.0433648	-3.7339	6.36347	36993	True
Discovery	Enterocytes mid villus ALDOB+	Enterocyte	PRKG1	-0.276885	0.0435348	-3.74776	6.71981	36993	True
Discovery	Enterocytes mid villus ALDOB+	Enterocyte	SAMD12	0.14098	0.0442185	3.32348	1.73857	36993	True
Discovery	Enterocytes mid villus IFI27++	Enterocyte	NT5C2	-0.451847	0.000732949	-5.06335	4.04657	816	True
Discovery	Enterocytes mid villus IFI27++	Enterocyte	DDX58	-0.381277	0.0011854	-5.47519	4.30025	816	True
Discovery	Enterocytes mid villus IFI27++	Enterocyte	FOSL2	-0.247127	0.00628653	-5.01416	2.78554	816	True
Discovery	Enterocytes mid villus IFI27++	Enterocyte	LHFPL2	-0.27523	0.00669804	-4.62673	4.58456	816	True
Discovery	Enterocytes mid villus IFI27++	Enterocyte	TJP1	-0.310531	0.00780538	-4.97201	3.67157	816	True
Discovery	Enterocytes mid villus IFI27++	Enterocyte	FBXW7	-0.257229	0.00904396	-4.31947	2.5098	816	True
Discovery	Enterocytes mid villus IFI27++	Enterocyte	TRIP12	-0.182326	0.00953114	-4.81057	4.55392	816	True
Discovery	Enterocytes mid villus IFI27++	Enterocyte	RETREG1	-0.319724	0.0134544	-4.71165	3.08211	816	True
Discovery	Enterocytes mid villus IFI27++	Enterocyte	ETFB	0.239909	0.020504	4.21234	3.12377	816	True
Discovery	Enterocytes mid villus IFI27++	Enterocyte	ATOX1	0.213894	0.0216133	4.12629	3.81863	816	True
Discovery	Enterocytes mid villus IFI27++	Enterocyte	SI	-0.064285	0.0267711	2.67585	41.7463	816	True
Discovery	Enterocytes mid villus IFI27++	Enterocyte	KIF13B	-0.173631	0.0299282	-3.91994	4.88725	816	True
Discovery	Enterocytes mid villus IFI27++	Enterocyte	NT5C3A	-0.215664	0.0303647	-3.78396	3.55392	816	True
Discovery	Enterocytes mid villus IFI27++	Enterocyte	NEURL1B	-0.323347	0.0308581	-4.28691	2.28676	816	True
Discovery	Enterocytes mid villus IFI27++	Enterocyte	BMPR2	-0.147325	0.0315962	-3.81457	4.50245	816	True
Discovery	Enterocytes mid villus IFI27++	Enterocyte	CLIC5	-0.372184	0.0325779	-3.85058	17.9669	816	True
Discovery	Enterocytes mid villus IFI27++	Enterocyte	FBXO11	-0.24998	0.0343739	-3.77109	2.98039	816	True
Discovery	Enterocytes mid villus IFI27++	Enterocyte	TRANK1	-0.291964	0.0354735	-4.2356	4.3848	816	True
Discovery	Enterocytes mid villus IFI27++	Enterocyte	TAOK1	0.0365761	0.0356925	1.12002	2.49142	816	True
Discovery	Enterocytes mid villus IFI27++	Enterocyte	STK24	-0.29839	0.0381612	-4.01244	7.12255	816	True
Discovery	Enterocytes mid villus IFI27++	Enterocyte	USP53	-0.173198	0.0423841	-3.52048	2.97917	816	True
Discovery	Enterocytes mid villus IFI27++	Enterocyte	P4HB	0.262936	0.0443378	3.95254	13.6189	816	True
Discovery	Enterocytes mid villus IFI27++	Enterocyte	RIPK1	-0.160501	0.0443705	-3.65442	2.3174	816	True
Discovery	Enterocytes mid villus IFI27+	Enterocyte	SLC4A7	0.40309	1.15488e-06	7.08697	5.23743	2367	True
Discovery	Enterocytes mid villus IFI27+	Enterocyte	PIGR	0.827879	1.38074e-05	6.11523	34.2666	2367	True
Discovery	Enterocytes mid villus IFI27+	Enterocyte	TMC5	0.224968	0.000276158	5.95337	9.17659	2367	True
Discovery	Enterocytes mid villus IFI27+	Enterocyte	VMP1	0.204875	0.000296477	5.63847	4.70046	2367	True
Discovery	Enterocytes mid villus IFI27+	Enterocyte	SLC5A1	0.261713	0.000366158	5.42168	27.7157	2367	True
Discovery	Enterocytes mid villus IFI27+	Enterocyte	LARP1	0.140811	0.000378342	6.03082	3.32193	2367	True
Discovery	Enterocytes mid villus IFI27+	Enterocyte	LIN52	0.262484	0.000820394	5.39439	3.08745	2367	True
Discovery	Enterocytes mid villus IFI27+	Enterocyte	TMIGD1	-0.333975	0.00120279	-5.1385	12.5986	2367	True
Discovery	Enterocytes mid villus IFI27+	Enterocyte	XDH	0.22229	0.00153709	5.1516	7.27968	2367	True
Discovery	Enterocytes mid villus IFI27+	Enterocyte	ABHD3	0.249718	0.00252439	4.90918	6.61005	2367	True
Discovery	Enterocytes mid villus IFI27+	Enterocyte	GRIK2	-0.38432	0.00252639	-5.00196	4.86058	2367	True
Discovery	Enterocytes mid villus IFI27+	Enterocyte	ADAMTSL1	-0.375185	0.00294045	-4.80047	3.48965	2367	True
Discovery	Enterocytes mid villus IFI27+	Enterocyte	CCL25	0.371755	0.0032518	4.70808	5.36629	2367	True
Discovery	Enterocytes mid villus IFI27+	Enterocyte	RBP2	0.478941	0.00345289	4.7469	68.5653	2367	True
Discovery	Enterocytes mid villus IFI27+	Enterocyte	FXYD3	-0.398601	0.00366804	-4.70053	8.05027	2367	True
Discovery	Enterocytes mid villus IFI27+	Enterocyte	SRPK2	0.15727	0.00561254	4.68305	2.75285	2367	True
Discovery	Enterocytes mid villus IFI27+	Enterocyte	PSME2	0.213575	0.006795	4.52243	9.29066	2367	True
Discovery	Enterocytes mid villus IFI27+	Enterocyte	PIK3C2G	0.292333	0.00750487	4.51998	4.28306	2367	True
Discovery	Enterocytes mid villus IFI27+	Enterocyte	ABCG5	0.249039	0.0076746	4.53372	2.78707	2367	True
Discovery	Enterocytes mid villus IFI27+	Enterocyte	TESK2	0.143829	0.00861252	4.64433	5.26278	2367	True
Discovery	Enterocytes mid villus IFI27+	Enterocyte	DUSP16	0.126538	0.0087466	4.48301	3.13139	2367	True
Discovery	Enterocytes mid villus IFI27+	Enterocyte	KIF13A	0.158871	0.00933779	4.71263	5.18166	2367	True
Discovery	Enterocytes mid villus IFI27+	Enterocyte	S100A6	-0.257801	0.0093509	-3.86556	50.2738	2367	True
Discovery	Enterocytes mid villus IFI27+	Enterocyte	LGALS3	-0.242748	0.00992102	-3.98917	38.5129	2367	True
Discovery	Enterocytes mid villus IFI27+	Enterocyte	SDF4	-0.0871368	0.0125428	-4.54255	3.26996	2367	True
Discovery	Enterocytes mid villus IFI27+	Enterocyte	PGRMC1	-0.124539	0.0129411	-4.11161	5.91804	2367	True
Discovery	Enterocytes mid villus IFI27+	Enterocyte	ABCA5	-0.185993	0.0154349	-3.41454	9.37009	2367	True
Discovery	Enterocytes mid villus IFI27+	Enterocyte	DECR1	0.102444	0.0162601	4.35442	5.18504	2367	True
Discovery	Enterocytes mid villus IFI27+	Enterocyte	NDRG1	-0.252548	0.0167044	-4.20814	9.29785	2367	True
Discovery	Enterocytes mid villus IFI27+	Enterocyte	PARP14	0.199578	0.0169705	4.11244	5.10984	2367	True
Discovery	Enterocytes mid villus IFI27+	Enterocyte	MYO6	0.118252	0.0171561	4.19908	6.33502	2367	True
Discovery	Enterocytes mid villus IFI27+	Enterocyte	ABTB2	0.19509	0.0188445	4.12393	3.39163	2367	True
Discovery	Enterocytes mid villus IFI27+	Enterocyte	ARFGEF2	0.0671893	0.0211359	3.28592	2.92395	2367	True
Discovery	Enterocytes mid villus IFI27+	Enterocyte	PLIN3	0.121669	0.0230766	4.07715	3.6071	2367	True
Discovery	Enterocytes mid villus IFI27+	Enterocyte	TDP2	-0.186151	0.0232865	-3.72859	13.9856	2367	True
Discovery	Enterocytes mid villus IFI27+	Enterocyte	FAM3D	-0.112595	0.0238128	-4.33631	3.31728	2367	True
Discovery	Enterocytes mid villus IFI27+	Enterocyte	STK3	0.101014	0.0240311	4.03891	9.72286	2367	True
Discovery	Enterocytes mid villus IFI27+	Enterocyte	ITFG1	0.125119	0.0241045	3.94812	5.84706	2367	True
Discovery	Enterocytes mid villus IFI27+	Enterocyte	SMPDL3A	-0.134842	0.0263649	-4.14869	3.89142	2367	True
Discovery	Enterocytes mid villus IFI27+	Enterocyte	MGAM2	0.17209	0.0289171	4.02526	5.26067	2367	True
Discovery	Enterocytes mid villus IFI27+	Enterocyte	GUCA2B	-0.2849	0.0290039	-4.04685	9.8365	2367	True
Discovery	Enterocytes mid villus IFI27+	Enterocyte	NUB1	0.157982	0.0290299	3.85769	3.23912	2367	True
Discovery	Enterocytes mid villus IFI27+	Enterocyte	ANO6	0.190148	0.0296452	3.9181	5.24504	2367	True
Discovery	Enterocytes mid villus IFI27+	Enterocyte	CTNNB1	0.0992122	0.0299282	3.92025	4.30883	2367	True
Discovery	Enterocytes mid villus IFI27+	Enterocyte	SLC4A4	0.136236	0.0306487	3.85471	3.73849	2367	True
Discovery	Enterocytes mid villus IFI27+	Enterocyte	B3GALT5	-0.0863282	0.0317784	-3.79619	7.39882	2367	True
Discovery	Enterocytes mid villus IFI27+	Enterocyte	CYP2C9	0.176033	0.0339699	4.12292	2.85044	2367	True
Discovery	Enterocytes mid villus IFI27+	Enterocyte	IRF1	0.179819	0.0340181	3.84948	3.48247	2367	True
Discovery	Enterocytes mid villus IFI27+	Enterocyte	SPINK1	0.24577	0.0354873	3.85105	7.61301	2367	True
Discovery	Enterocytes mid villus IFI27+	Enterocyte	SGK1	0.21112	0.0360725	3.8839	5.7575	2367	True
Discovery	Enterocytes mid villus IFI27+	Enterocyte	MT-ND1	-0.199409	0.0383855	-2.81631	268.975	2367	True
Discovery	Enterocytes mid villus IFI27+	Enterocyte	HSD17B4	0.138057	0.0410265	4.68898	4.06929	2367	True
Discovery	Enterocytes mid villus IFI27+	Enterocyte	CUBN	-0.397811	0.0434871	-3.57069	80.6046	2367	True
Discovery	Enterocytes mid villus IFI27+	Enterocyte	FAM151A	-0.256386	0.0462881	-3.68198	3.07267	2367	True
Discovery	Enterocytes mid villus IFI27+	Enterocyte	NR1H4	-0.219288	0.046397	-3.68977	16.3422	2367	True
Discovery	Enterocytes mid villus IFI27+	Enterocyte	XRN1	0.120697	0.0492403	3.65919	9.02281	2367	True
Discovery	Enterocytes precursor crypt KRT20+	Enterocyte	ATP8A1	-0.361538	0.000554232	-5.80524	4.41878	2715	True
Discovery	Enterocytes precursor crypt KRT20+	Enterocyte	PIGR	0.629027	0.00281059	4.70372	126.516	2715	True
Discovery	Enterocytes precursor crypt KRT20+	Enterocyte	PRR5L	-0.228955	0.00687537	-4.97682	2.78011	2715	True
Discovery	Enterocytes precursor crypt KRT20+	Enterocyte	EIF2S2	-0.215802	0.00697758	-5.06968	3.17017	2715	True
Discovery	Enterocytes precursor crypt KRT20+	Enterocyte	PRKG1	-0.393926	0.0110756	-4.37582	10.8192	2715	True
Discovery	Enterocytes precursor crypt KRT20+	Enterocyte	SRI	-0.230441	0.0364417	-3.98842	6.93076	2715	True
Discovery	Enterocytes precursor crypt KRT20+	Enterocyte	SLC44A1	-0.218903	0.0381612	-3.90589	5.27366	2715	True
Discovery	Enterocytes precursor crypt KRT20+	Enterocyte	PTTG1IP	-0.228969	0.0384254	-3.99753	2.7779	2715	True
Discovery	Enterocytes precursor crypt KRT20+	Enterocyte	SLC44A4	-0.204504	0.0387927	-3.25382	5.90755	2715	True
Discovery	Enterocytes precursor crypt KRT20+	Enterocyte	HMGB1	-0.107966	0.0402873	-3.68895	9.48471	2715	True
Discovery	Enterocytes precursor crypt KRT20+	Enterocyte	AC007388.1	-0.110061	0.0451985	0.17198	4.45083	2715	True
Discovery	Enterocytes precursor crypt KRT20+	Enterocyte	REG1A	1.12323	0.0454721	3.5981	627.713	2715	True
Discovery	Enterocytes precursor crypt KRT20+	Enterocyte	SEC62	-0.149466	0.045906	-4.31098	3.63536	2715	True
Discovery	Enterocytes precursor crypt KRT20++	Enterocyte	KHDRBS2	-0.437082	4.36237e-10	-7.3762	2.81347	13081	True
Discovery	Enterocytes precursor crypt KRT20++	Enterocyte	RBP2	0.719028	7.10992e-10	8.19094	23.8368	13081	True
Discovery	Enterocytes precursor crypt KRT20++	Enterocyte	MTTP	0.293514	1.7238e-07	7.01606	12.8107	13081	True
Discovery	Enterocytes precursor crypt KRT20++	Enterocyte	SLC4A7	0.264697	2.98623e-06	6.57081	6.49094	13081	True
Discovery	Enterocytes precursor crypt KRT20++	Enterocyte	ADAMTSL1	-0.350764	1.14447e-05	-6.03749	3.26634	13081	True
Discovery	Enterocytes precursor crypt KRT20++	Enterocyte	LGALS3	-0.225256	2.90082e-05	-6.03708	58.9457	13081	True
Discovery	Enterocytes precursor crypt KRT20++	Enterocyte	P4HB	0.174285	3.00938e-05	5.72471	6.69918	13081	True
Discovery	Enterocytes precursor crypt KRT20++	Enterocyte	TMEM117	0.198554	3.29451e-05	6.00277	6.96178	13081	True
Discovery	Enterocytes precursor crypt KRT20++	Enterocyte	GUCA2A	-0.281745	4.91929e-05	-5.84715	7.62694	13081	True
Discovery	Enterocytes precursor crypt KRT20++	Enterocyte	ADH1C	-0.236054	0.000102803	-5.73519	5.07767	13081	True
Discovery	Enterocytes precursor crypt KRT20++	Enterocyte	FAM3C	0.164079	0.000104092	5.77574	3.05604	13081	True
Discovery	Enterocytes precursor crypt KRT20++	Enterocyte	DMBT1	0.635251	0.000107465	5.62106	11.6468	13081	True
Discovery	Enterocytes precursor crypt KRT20++	Enterocyte	MGAM2	0.168238	0.000181598	5.57682	4.06918	13081	True
Discovery	Enterocytes precursor crypt KRT20++	Enterocyte	TMIGD1	-0.254382	0.000213959	-5.57877	5.79696	13081	True
Discovery	Enterocytes precursor crypt KRT20++	Enterocyte	CCL25	0.424156	0.000288606	5.41276	5.48811	13081	True
Discovery	Enterocytes precursor crypt KRT20++	Enterocyte	REG1A	0.964421	0.000463471	5.2186	64.5292	13081	True
Discovery	Enterocytes precursor crypt KRT20++	Enterocyte	RPL23	-0.16674	0.000518082	-5.31198	12.418	13081	True
Discovery	Enterocytes precursor crypt KRT20++	Enterocyte	RPL37A	-0.190799	0.000601836	-5.22954	29.6765	13081	True
Discovery	Enterocytes precursor crypt KRT20++	Enterocyte	CNDP2	0.145912	0.000753451	5.1069	4.92317	13081	True
Discovery	Enterocytes precursor crypt KRT20++	Enterocyte	CAMK2N1	-0.137091	0.0008995	-5.18911	5.15519	13081	True
Discovery	Enterocytes precursor crypt KRT20++	Enterocyte	RAB6A	0.10115	0.000911054	5.23598	3.18064	13081	True
Discovery	Enterocytes precursor crypt KRT20++	Enterocyte	RPS25	-0.147013	0.00107093	-5.10494	15.6393	13081	True
Discovery	Enterocytes precursor crypt KRT20++	Enterocyte	RPL18A	-0.157161	0.00120279	-5.05655	24.106	13081	True
Discovery	Enterocytes precursor crypt KRT20++	Enterocyte	RPS6	-0.194763	0.00137536	-5.03962	34.015	13081	True
Discovery	Enterocytes precursor crypt KRT20++	Enterocyte	RPS9	-0.211341	0.00139506	-4.94289	23.279	13081	True
Discovery	Enterocytes precursor crypt KRT20++	Enterocyte	GPR160	-0.117615	0.00143578	-5.05332	9.1464	13081	True
Discovery	Enterocytes precursor crypt KRT20++	Enterocyte	RPL29	-0.151086	0.00156402	-4.96576	27.969	13081	True
Discovery	Enterocytes precursor crypt KRT20++	Enterocyte	OSBPL8	-0.113013	0.00158271	-5.12283	5.33713	13081	True
Discovery	Enterocytes precursor crypt KRT20++	Enterocyte	RPS15	-0.145331	0.00169526	-4.92688	24.5821	13081	True
Discovery	Enterocytes precursor crypt KRT20++	Enterocyte	MAN1A1	0.104536	0.00193769	4.94029	4.10917	13081	True
Discovery	Enterocytes precursor crypt KRT20++	Enterocyte	TMSB4X	-0.181671	0.00213651	-4.92538	23.6221	13081	True
Discovery	Enterocytes precursor crypt KRT20++	Enterocyte	SLC25A37	0.147378	0.00214096	4.84883	2.9844	13081	True
Discovery	Enterocytes precursor crypt KRT20++	Enterocyte	RPS7	-0.170844	0.00236553	-4.86088	20.9244	13081	True
Discovery	Enterocytes precursor crypt KRT20++	Enterocyte	PRELID1	-0.155917	0.00268286	-4.82795	5.83602	13081	True
Discovery	Enterocytes precursor crypt KRT20++	Enterocyte	RPL8	-0.133977	0.00275762	-4.75837	26.1816	13081	True
Discovery	Enterocytes precursor crypt KRT20++	Enterocyte	ATP8A1	-0.11289	0.00280551	-4.74769	4.25839	13081	True
Discovery	Enterocytes precursor crypt KRT20++	Enterocyte	PIGR	0.391867	0.00282558	4.09916	83.4787	13081	True
Discovery	Enterocytes precursor crypt KRT20++	Enterocyte	KRT8	-0.136012	0.00292147	-4.77501	58.3652	13081	True
Discovery	Enterocytes precursor crypt KRT20++	Enterocyte	RPL34	-0.172509	0.00292147	-4.79489	41.9781	13081	True
Discovery	Enterocytes precursor crypt KRT20++	Enterocyte	RPS20	-0.154274	0.00294551	-4.81672	12.218	13081	True
Discovery	Enterocytes precursor crypt KRT20++	Enterocyte	PRKG1	-0.166073	0.00294551	-4.7104	11.2046	13081	True
Discovery	Enterocytes precursor crypt KRT20++	Enterocyte	SLC37A1	0.142157	0.00294919	4.72845	3.01751	13081	True
Discovery	Enterocytes precursor crypt KRT20++	Enterocyte	RPL30	-0.180937	0.00318458	-4.76523	25.3079	13081	True
Discovery	Enterocytes precursor crypt KRT20++	Enterocyte	XRN1	0.135783	0.0032518	4.69597	4.61433	13081	True
Discovery	Enterocytes precursor crypt KRT20++	Enterocyte	GSTA1	-0.223458	0.00336087	-4.75149	85.1314	13081	True
Discovery	Enterocytes precursor crypt KRT20++	Enterocyte	GDA	0.196555	0.00341107	4.68388	14.7151	13081	True
Discovery	Enterocytes precursor crypt KRT20++	Enterocyte	RPS19	-0.194192	0.00344914	-4.763	36.4257	13081	True
Discovery	Enterocytes precursor crypt KRT20++	Enterocyte	RPL18	-0.163095	0.00384969	-4.68593	23.0943	13081	True
Discovery	Enterocytes precursor crypt KRT20++	Enterocyte	RPL28	-0.158783	0.00387506	-4.70978	28.5322	13081	True
Discovery	Enterocytes precursor crypt KRT20++	Enterocyte	SNX6	0.0916017	0.00429615	4.68038	3.1321	13081	True
Discovery	Enterocytes precursor crypt KRT20++	Enterocyte	CA13	0.0883346	0.00429615	4.55976	2.64827	13081	True
Discovery	Enterocytes precursor crypt KRT20++	Enterocyte	TOM1L1	0.0726893	0.00450337	4.66803	2.8627	13081	True
Discovery	Enterocytes precursor crypt KRT20++	Enterocyte	RPL10A	-0.175454	0.00450377	-4.66899	18.1628	13081	True
Discovery	Enterocytes precursor crypt KRT20++	Enterocyte	MPP6	-0.183862	0.00458395	-4.59389	2.71118	13081	True
Discovery	Enterocytes precursor crypt KRT20++	Enterocyte	RPL31	-0.148728	0.00494384	-4.56533	13.5205	13081	True
Discovery	Enterocytes precursor crypt KRT20++	Enterocyte	RPL5	-0.154268	0.00513021	-4.59046	19.5217	13081	True
Discovery	Enterocytes precursor crypt KRT20++	Enterocyte	TPT1	-0.133611	0.00514791	-4.59687	86.427	13081	True
Discovery	Enterocytes precursor crypt KRT20++	Enterocyte	UBE2R2	0.0649119	0.00537968	4.23178	3.08616	13081	True
Discovery	Enterocytes precursor crypt KRT20++	Enterocyte	LPGAT1	0.103898	0.00555555	4.60719	3.19846	13081	True
Discovery	Enterocytes precursor crypt KRT20++	Enterocyte	RPL27	-0.123391	0.00581948	-4.5616	11.6012	13081	True
Discovery	Enterocytes precursor crypt KRT20++	Enterocyte	LUZP1	0.0938802	0.0060194	4.55084	4.92103	13081	True
Discovery	Enterocytes precursor crypt KRT20++	Enterocyte	RPL11	-0.15317	0.0063043	-4.4936	33.8432	13081	True
Discovery	Enterocytes precursor crypt KRT20++	Enterocyte	SELENOP	-0.126494	0.00673583	-4.22456	15.3579	13081	True
Discovery	Enterocytes precursor crypt KRT20++	Enterocyte	RPS16	-0.250365	0.006795	-5.22549	18.2392	13081	True
Discovery	Enterocytes precursor crypt KRT20++	Enterocyte	RPS14	-0.201861	0.006795	-4.51431	35.2171	13081	True
Discovery	Enterocytes precursor crypt KRT20++	Enterocyte	UBA52	-0.108954	0.00687615	-4.5186	10.3215	13081	True
Discovery	Enterocytes precursor crypt KRT20++	Enterocyte	RPL19	-0.151545	0.00694263	-4.51628	27.1839	13081	True
Discovery	Enterocytes precursor crypt KRT20++	Enterocyte	DENND5B	0.105539	0.00736902	4.44945	7.56762	13081	True
Discovery	Enterocytes precursor crypt KRT20++	Enterocyte	RPS5	-0.142943	0.00750532	-4.46013	14.3497	13081	True
Discovery	Enterocytes precursor crypt KRT20++	Enterocyte	XDH	0.142758	0.00802074	3.61633	5.36358	13081	True
Discovery	Enterocytes precursor crypt KRT20++	Enterocyte	RPL27A	-0.163587	0.00884553	-4.40747	23.0168	13081	True
Discovery	Enterocytes precursor crypt KRT20++	Enterocyte	SLC25A6	-0.0999304	0.00894831	-4.3664	9.60339	13081	True
Discovery	Enterocytes precursor crypt KRT20++	Enterocyte	LARP1B	0.0900644	0.0089814	4.4053	3.1983	13081	True
Discovery	Enterocytes precursor crypt KRT20++	Enterocyte	RPL24	-0.11129	0.00920937	-4.36389	17.0396	13081	True
Discovery	Enterocytes precursor crypt KRT20++	Enterocyte	GSTA2	-0.181927	0.0092979	-4.35785	14.5766	13081	True
Discovery	Enterocytes precursor crypt KRT20++	Enterocyte	PRKAG2	0.0843171	0.00997551	4.2124	2.66883	13081	True
Discovery	Enterocytes precursor crypt KRT20++	Enterocyte	RPS23	-0.191669	0.0099906	-4.34516	33.2603	13081	True
Discovery	Enterocytes precursor crypt KRT20++	Enterocyte	RPS18	-0.211017	0.0102193	-4.28946	55.0177	13081	True
Discovery	Enterocytes precursor crypt KRT20++	Enterocyte	KIF1B	0.0923752	0.0104784	4.25033	3.23645	13081	True
Discovery	Enterocytes precursor crypt KRT20++	Enterocyte	RPS3A	-0.170389	0.0108177	-4.33381	30.3991	13081	True
Discovery	Enterocytes precursor crypt KRT20++	Enterocyte	RPL7A	-0.171933	0.0108855	-4.29837	25.1652	13081	True
Discovery	Enterocytes precursor crypt KRT20++	Enterocyte	TM4SF20	0.218634	0.0108999	4.33111	4.48184	13081	True
Discovery	Enterocytes precursor crypt KRT20++	Enterocyte	CASK	0.0468417	0.0110698	3.94534	7.6498	13081	True
Discovery	Enterocytes precursor crypt KRT20++	Enterocyte	YBX1	-0.097863	0.0113785	-4.35741	9.93357	13081	True
Discovery	Enterocytes precursor crypt KRT20++	Enterocyte	SLC15A1	0.176597	0.0115639	4.29737	2.94572	13081	True
Discovery	Enterocytes precursor crypt KRT20++	Enterocyte	RPL38	-0.120604	0.0116564	-4.28699	14.127	13081	True
Discovery	Enterocytes precursor crypt KRT20++	Enterocyte	ITM2C	-0.161383	0.0123981	-4.27667	3.34026	13081	True
Discovery	Enterocytes precursor crypt KRT20++	Enterocyte	RPL13	-0.206677	0.0125428	-4.17774	49.0543	13081	True
Discovery	Enterocytes precursor crypt KRT20++	Enterocyte	RPLP2	-0.117697	0.0128915	-4.25709	28.8177	13081	True
Discovery	Enterocytes precursor crypt KRT20++	Enterocyte	ACSL5	0.178212	0.0130973	4.01206	7.52313	13081	True
Discovery	Enterocytes precursor crypt KRT20++	Enterocyte	REG1B	0.517051	0.0131124	4.13651	10.2063	13081	True
Discovery	Enterocytes precursor crypt KRT20++	Enterocyte	EPB41L3	0.11977	0.0138734	4.21973	9.54178	13081	True
Discovery	Enterocytes precursor crypt KRT20++	Enterocyte	RPS8	-0.181109	0.0139878	-4.19399	39.2241	13081	True
Discovery	Enterocytes precursor crypt KRT20++	Enterocyte	RPL22	-0.143747	0.0142797	-4.17939	16.8251	13081	True
Discovery	Enterocytes precursor crypt KRT20++	Enterocyte	RPL3	-0.148967	0.0144111	-4.20839	28.8612	13081	True
Discovery	Enterocytes precursor crypt KRT20++	Enterocyte	RPS4X	-0.160874	0.0150341	-4.20166	27.1447	13081	True
Discovery	Enterocytes precursor crypt KRT20++	Enterocyte	LGALS4	-0.136781	0.0156332	-4.19375	48.1494	13081	True
Discovery	Enterocytes precursor crypt KRT20++	Enterocyte	RPS29	-0.170868	0.0156737	-4.19575	46.1777	13081	True
Discovery	Enterocytes precursor crypt KRT20++	Enterocyte	RPL13A	-0.145157	0.0158484	-4.19561	34.1056	13081	True
Discovery	Enterocytes precursor crypt KRT20++	Enterocyte	RPS27	-0.224042	0.0161819	-3.84302	40.7715	13081	True
Discovery	Enterocytes precursor crypt KRT20++	Enterocyte	RPL15	-0.172807	0.0163882	-4.14411	20.9288	13081	True
Discovery	Enterocytes precursor crypt KRT20++	Enterocyte	UBE2K	0.0464708	0.016616	3.78992	3.42313	13081	True
Discovery	Enterocytes precursor crypt KRT20++	Enterocyte	RPL10	-0.175748	0.0166532	-4.15781	43.3066	13081	True
Discovery	Enterocytes precursor crypt KRT20++	Enterocyte	EEF1A1	-0.127112	0.0169705	-4.14293	83.0186	13081	True
Discovery	Enterocytes precursor crypt KRT20++	Enterocyte	VMP1	0.0960256	0.0172895	4.18895	5.51036	13081	True
Discovery	Enterocytes precursor crypt KRT20++	Enterocyte	FTL	-0.178968	0.0175096	-4.09524	86.9335	13081	True
Discovery	Enterocytes precursor crypt KRT20++	Enterocyte	MGST1	-0.11839	0.0175741	-4.08837	6.46931	13081	True
Discovery	Enterocytes precursor crypt KRT20++	Enterocyte	HSD17B4	0.0692087	0.0179446	3.98673	3.68726	13081	True
Discovery	Enterocytes precursor crypt KRT20++	Enterocyte	RPS3	-0.166818	0.0189742	-4.11475	23.9598	13081	True
Discovery	Enterocytes precursor crypt KRT20++	Enterocyte	RPL21	-0.157407	0.0193755	-4.10585	27.5061	13081	True
Discovery	Enterocytes precursor crypt KRT20++	Enterocyte	TMSB10	-0.0875743	0.019485	-3.96456	73.1758	13081	True
Discovery	Enterocytes precursor crypt KRT20++	Enterocyte	EEF1D	-0.0621784	0.0200096	-3.94515	4.7267	13081	True
Discovery	Enterocytes precursor crypt KRT20++	Enterocyte	HMGN1	-0.102485	0.0200161	-4.0643	3.56334	13081	True
Discovery	Enterocytes precursor crypt KRT20++	Enterocyte	HNRNPA1	-0.083344	0.020504	-4.0062	4.07278	13081	True
Discovery	Enterocytes precursor crypt KRT20++	Enterocyte	MT1G	-0.325682	0.0205862	-4.07293	27.9886	13081	True
Discovery	Enterocytes precursor crypt KRT20++	Enterocyte	EMB	0.106356	0.0211371	4.05778	4.29294	13081	True
Discovery	Enterocytes precursor crypt KRT20++	Enterocyte	GALM	0.0852538	0.0213584	4.09746	3.12423	13081	True
Discovery	Enterocytes precursor crypt KRT20++	Enterocyte	CNTN4	-0.259244	0.0214677	-4.05052	8.04006	13081	True
Discovery	Enterocytes precursor crypt KRT20++	Enterocyte	RPS12	-0.153833	0.0219067	-4.06699	37.1595	13081	True
Discovery	Enterocytes precursor crypt KRT20++	Enterocyte	ZFP36L2	-0.125421	0.0223504	-3.86813	4.79979	13081	True
Discovery	Enterocytes precursor crypt KRT20++	Enterocyte	MT-ND1	-0.154092	0.0238128	-3.97885	255.209	13081	True
Discovery	Enterocytes precursor crypt KRT20++	Enterocyte	PHKB	0.0554959	0.0240111	3.74965	3.48467	13081	True
Discovery	Enterocytes precursor crypt KRT20++	Enterocyte	S100A6	-0.121812	0.0248462	-3.95472	38.1666	13081	True
Discovery	Enterocytes precursor crypt KRT20++	Enterocyte	RPS28	-0.16448	0.0253276	-3.98444	35.1392	13081	True
Discovery	Enterocytes precursor crypt KRT20++	Enterocyte	SLMAP	0.0552071	0.0258072	3.55252	2.86347	13081	True
Discovery	Enterocytes precursor crypt KRT20++	Enterocyte	NDRG1	-0.126055	0.0259347	-4.04671	10.9737	13081	True
Discovery	Enterocytes precursor crypt KRT20++	Enterocyte	EHBP1	-0.126298	0.0267711	-3.94925	2.77142	13081	True
Discovery	Enterocytes precursor crypt KRT20++	Enterocyte	RPSA	-0.112664	0.0267711	-3.97373	10.5802	13081	True
Discovery	Enterocytes precursor crypt KRT20++	Enterocyte	SLC5A1	0.180485	0.0269022	3.6892	14.7648	13081	True
Discovery	Enterocytes precursor crypt KRT20++	Enterocyte	PPDPF	-0.120081	0.0272675	-3.92582	4.61868	13081	True
Discovery	Enterocytes precursor crypt KRT20++	Enterocyte	PAFAH1B1	0.0779451	0.029275	4.02613	4.36733	13081	True
Discovery	Enterocytes precursor crypt KRT20++	Enterocyte	H3F3A	-0.0967002	0.0294023	-3.96115	20.2924	13081	True
Discovery	Enterocytes precursor crypt KRT20++	Enterocyte	AKR1C3	-0.0907173	0.0301474	-3.90183	17.0088	13081	True
Discovery	Enterocytes precursor crypt KRT20++	Enterocyte	SEC31A	0.0734393	0.0307009	3.97872	5.53016	13081	True
Discovery	Enterocytes precursor crypt KRT20++	Enterocyte	NOP53	-0.086986	0.0314921	-3.87256	3.77433	13081	True
Discovery	Enterocytes precursor crypt KRT20++	Enterocyte	CD74	0.372199	0.0314921	3.88259	9.27215	13081	True
Discovery	Enterocytes precursor crypt KRT20++	Enterocyte	MAN2A1	0.0709815	0.0315481	3.98453	5.61379	13081	True
Discovery	Enterocytes precursor crypt KRT20++	Enterocyte	HLA-DRA	0.326726	0.0318565	3.89989	7.71134	13081	True
Discovery	Enterocytes precursor crypt KRT20++	Enterocyte	TMEM135	0.0856648	0.0332887	3.83318	3.53314	13081	True
Discovery	Enterocytes precursor crypt KRT20++	Enterocyte	RPLP0	-0.136663	0.0339699	-3.88375	22.2793	13081	True
Discovery	Enterocytes precursor crypt KRT20++	Enterocyte	RPL9	-0.145101	0.0344503	-3.81594	22.6925	13081	True
Discovery	Enterocytes precursor crypt KRT20++	Enterocyte	SLC2A2	0.142059	0.0368637	3.82396	2.59063	13081	True
Discovery	Enterocytes precursor crypt KRT20++	Enterocyte	RPS27A	-0.126354	0.0372272	-3.83325	28.2871	13081	True
Discovery	Enterocytes precursor crypt KRT20++	Enterocyte	GK	0.105704	0.0372809	3.79003	3.9088	13081	True
Discovery	Enterocytes precursor crypt KRT20++	Enterocyte	TAOK3	0.0587946	0.0381612	3.74659	9.5375	13081	True
Discovery	Enterocytes precursor crypt KRT20++	Enterocyte	NR1H4	-0.126084	0.0383864	-3.83702	20.4591	13081	True
Discovery	Enterocytes precursor crypt KRT20++	Enterocyte	SKAP2	-0.0833737	0.03895	-3.80016	3.94932	13081	True
Discovery	Enterocytes precursor crypt KRT20++	Enterocyte	RPL32	-0.149098	0.0397943	-3.76368	30.246	13081	True
Discovery	Enterocytes precursor crypt KRT20++	Enterocyte	HSP90AB1	-0.119016	0.0409396	-3.74337	4.28622	13081	True
Discovery	Enterocytes precursor crypt KRT20++	Enterocyte	RPS24	-0.13754	0.0410265	-3.78856	37.0293	13081	True
Discovery	Enterocytes precursor crypt KRT20++	Enterocyte	SATB2	-0.0802889	0.0425744	-3.7662	3.72816	13081	True
Discovery	Enterocytes precursor crypt KRT20++	Enterocyte	APOB	0.208488	0.0431993	3.31282	8.66937	13081	True
Discovery	Enterocytes precursor crypt KRT20++	Enterocyte	EEF1B2	-0.128859	0.0458928	-3.74317	16.5345	13081	True
Discovery	Enterocytes precursor crypt KRT20++	Enterocyte	RPS11	-0.13069	0.046436	-4.44883	19.3466	13081	True
Discovery	Enterocytes precursor crypt KRT20++	Enterocyte	SAR1B	0.0611019	0.0482428	3.71153	3.42994	13081	True
Discovery	Enterocytes precursor crypt KRT20++	Enterocyte	FABP1	-0.0365734	0.0489143	-3.02071	206.009	13081	True
Discovery	Enterocytes progenitor crypt GPX2+	Enterocyte	KCNIP4	0.126251	0.00139506	4.95085	5.51573	2098	True
Discovery	Enterocytes progenitor crypt GPX2+	Enterocyte	ATP5PF	0.153901	0.00554404	2.83635	5.53575	2098	True
Discovery	Enterocytes progenitor crypt GPX2+	Enterocyte	DMBT1	0.34729	0.00599398	4.46356	25.1773	2098	True
Discovery	Enterocytes progenitor crypt GPX2+	Enterocyte	H2AFZ	0.155849	0.0082595	3.81215	4.81745	2098	True
Discovery	Enterocytes progenitor crypt GPX2+	Enterocyte	ATP5MG	0.181236	0.0091335	2.86183	7.33651	2098	True
Discovery	Enterocytes progenitor crypt GPX2+	Enterocyte	NDUFS5	0.208337	0.0129253	3.45794	5.9938	2098	True
Discovery	Enterocytes progenitor crypt GPX2+	Enterocyte	REG1A	0.858748	0.0135501	3.53514	906.34	2098	True
Discovery	Enterocytes progenitor crypt GPX2+	Enterocyte	COX8A	0.188485	0.0141505	3.50137	5.34223	2098	True
Discovery	Enterocytes progenitor crypt GPX2+	Enterocyte	ENO1	0.220383	0.0154349	3.93711	6.01382	2098	True
Discovery	Enterocytes progenitor crypt GPX2+	Enterocyte	HSPA8	0.308156	0.0187366	3.53326	9.16111	2098	True
Discovery	Enterocytes progenitor crypt GPX2+	Enterocyte	COX7C	0.175554	0.0234206	1.60207	14.0386	2098	True
Discovery	Enterocytes progenitor crypt GPX2+	Enterocyte	COX7B	0.273505	0.0236915	3.63445	6.8265	2098	True
Discovery	Enterocytes progenitor crypt GPX2+	Enterocyte	SLC25A3	0.198389	0.0248462	3.20966	5.59724	2098	True
Discovery	Enterocytes progenitor crypt GPX2+	Enterocyte	ACTG1	0.264035	0.0290503	2.12341	16.4399	2098	True
Discovery	Enterocytes progenitor crypt GPX2+	Enterocyte	HMGB1	0.286638	0.031474	3.76439	12.6077	2098	True
Discovery	Enterocytes progenitor crypt GPX2+	Enterocyte	FABP2	0.0637844	0.0326611	2.62332	3.78885	2098	True
Discovery	Enterocytes progenitor crypt GPX2+	Enterocyte	REG1B	0.497397	0.0332073	3.8278	92.694	2098	True
Discovery	Enterocytes progenitor crypt GPX2+	Enterocyte	APOA1	0.0564438	0.0335319	3.57006	1.704	2098	True
Discovery	Enterocytes progenitor crypt GPX2+	Enterocyte	UQCRB	0.100379	0.034588	1.87434	7.71115	2098	True
Discovery	Enterocytes progenitor crypt GPX2+	Enterocyte	PSME2	0.162061	0.0382651	2.1893	6.98379	2098	True
Discovery	Enterocytes progenitor crypt GPX2+	Enterocyte	HNRNPD	0.199112	0.038283	3.69619	4.55529	2098	True
Discovery	Enterocytes progenitor crypt GPX2+	Enterocyte	RPS27L	0.207217	0.0386722	2.59958	6.78122	2098	True
Discovery	Enterocytes progenitor crypt GPX2+	Enterocyte	PIGR	0.44996	0.03895	3.06849	49.5977	2098	True
Discovery	Enterocytes progenitor crypt GPX2+	Enterocyte	SOD1	0.194394	0.045782	3.11045	6.35605	2098	True
Discovery	Enterocytes progenitor crypt GPX2+	Enterocyte	HNRNPA2B1	0.270875	0.0472874	2.68179	9.3756	2098	True
Discovery	Enterocytes progenitor crypt GPX2+	Enterocyte	TXN	0.280376	0.0495807	3.11432	10.2598	2098	True
Discovery	Enterocytes progenitor crypt OLFM4++	Enterocyte	RHOBTB3	-0.140752	1.2774e-08	-7.60835	3.74292	31893	True
Discovery	Enterocytes progenitor crypt OLFM4++	Enterocyte	SATB2	-0.166686	7.75306e-08	-7.18054	5.03678	31893	True
Discovery	Enterocytes progenitor crypt OLFM4++	Enterocyte	ROBO2	-0.359548	1.26318e-07	-7.16326	3.646	31893	True
Discovery	Enterocytes progenitor crypt OLFM4++	Enterocyte	DMBT1	0.635711	1.67687e-07	7.09158	34.4177	31893	True
Discovery	Enterocytes progenitor crypt OLFM4++	Enterocyte	P4HB	0.158876	2.04357e-07	7.07991	7.32935	31893	True
Discovery	Enterocytes progenitor crypt OLFM4++	Enterocyte	PLCB4	-0.26513	6.08281e-06	-6.42659	4.99426	31893	True
Discovery	Enterocytes progenitor crypt OLFM4++	Enterocyte	REG1B	0.616322	1.57779e-05	6.16313	29.8441	31893	True
Discovery	Enterocytes progenitor crypt OLFM4++	Enterocyte	SLC37A1	0.136816	4.89003e-05	5.88905	3.16555	31893	True
Discovery	Enterocytes progenitor crypt OLFM4++	Enterocyte	PSMB9	0.152659	7.61353e-05	5.83026	3.4606	31893	True
Discovery	Enterocytes progenitor crypt OLFM4++	Enterocyte	PAWR	-0.0605829	0.000102803	-5.89713	6.17182	31893	True
Discovery	Enterocytes progenitor crypt OLFM4++	Enterocyte	REG1A	0.617502	0.000129132	5.35302	368.152	31893	True
Discovery	Enterocytes progenitor crypt OLFM4++	Enterocyte	IFI27	0.431272	0.000162877	5.59636	4.10438	31893	True
Discovery	Enterocytes progenitor crypt OLFM4++	Enterocyte	NAP1L1	-0.126735	0.000178533	-5.53526	4.70489	31893	True
Discovery	Enterocytes progenitor crypt OLFM4++	Enterocyte	OSBPL8	-0.0958088	0.000180291	-5.58183	5.20271	31893	True
Discovery	Enterocytes progenitor crypt OLFM4++	Enterocyte	ACACA	0.0903153	0.000188668	5.54544	3.77007	31893	True
Discovery	Enterocytes progenitor crypt OLFM4++	Enterocyte	CCL25	0.468305	0.000215596	5.54706	10.579	31893	True
Discovery	Enterocytes progenitor crypt OLFM4++	Enterocyte	CLINT1	0.0964474	0.000224619	5.51719	7.49719	31893	True
Discovery	Enterocytes progenitor crypt OLFM4++	Enterocyte	SND1	0.0898348	0.000246811	5.56356	5.33986	31893	True
Discovery	Enterocytes progenitor crypt OLFM4++	Enterocyte	UNC5D	-0.289703	0.000252272	-5.46821	5.75916	31893	True
Discovery	Enterocytes progenitor crypt OLFM4++	Enterocyte	ADH1C	-0.163051	0.000288606	-5.50204	9.59712	31893	True
Discovery	Enterocytes progenitor crypt OLFM4++	Enterocyte	PLA2R1	-0.130221	0.000354488	-5.38721	4.21694	31893	True
Discovery	Enterocytes progenitor crypt OLFM4++	Enterocyte	CACNB2	-0.1372	0.000556081	-5.30075	7.44088	31893	True
Discovery	Enterocytes progenitor crypt OLFM4++	Enterocyte	FRYL	-0.0972596	0.000564298	-5.23797	8.80115	31893	True
Discovery	Enterocytes progenitor crypt OLFM4++	Enterocyte	PSME2	0.172571	0.000565878	5.13037	8.68209	31893	True
Discovery	Enterocytes progenitor crypt OLFM4++	Enterocyte	PDIA3	0.172524	0.000642916	5.08158	10.4093	31893	True
Discovery	Enterocytes progenitor crypt OLFM4++	Enterocyte	CNTN4	-0.26769	0.000687304	-5.1992	12.5958	31893	True
Discovery	Enterocytes progenitor crypt OLFM4++	Enterocyte	EPB41L3	0.103103	0.000775548	5.07078	5.12432	31893	True
Discovery	Enterocytes progenitor crypt OLFM4++	Enterocyte	CASP1	0.102078	0.000864334	5.17526	4.39683	31893	True
Discovery	Enterocytes progenitor crypt OLFM4++	Enterocyte	GPR160	-0.106183	0.0008735	-5.15177	9.38896	31893	True
Discovery	Enterocytes progenitor crypt OLFM4++	Enterocyte	IFITM3	0.155875	0.00129971	5.02964	3.43047	31893	True
Discovery	Enterocytes progenitor crypt OLFM4++	Enterocyte	RPL6	-0.149565	0.00131799	-4.60979	52.2784	31893	True
Discovery	Enterocytes progenitor crypt OLFM4++	Enterocyte	RBFOX1	-0.213501	0.00137097	-5.02288	3.88659	31893	True
Discovery	Enterocytes progenitor crypt OLFM4++	Enterocyte	ENO1	0.113772	0.00138559	4.8326	10.1522	31893	True
Discovery	Enterocytes progenitor crypt OLFM4++	Enterocyte	PRLR	-0.0619799	0.00157355	-4.59966	4.15279	31893	True
Discovery	Enterocytes progenitor crypt OLFM4++	Enterocyte	PRKG1	-0.168319	0.00157355	-5.00316	11.446	31893	True
Discovery	Enterocytes progenitor crypt OLFM4++	Enterocyte	FAM171A1	-0.0745797	0.0016223	-4.8533	3.3857	31893	True
Discovery	Enterocytes progenitor crypt OLFM4++	Enterocyte	SKAP2	-0.0917102	0.00172941	-4.98198	4.16289	31893	True
Discovery	Enterocytes progenitor crypt OLFM4++	Enterocyte	HLA-DRA	0.361657	0.00187177	4.93634	4.16659	31893	True
Discovery	Enterocytes progenitor crypt OLFM4++	Enterocyte	CCND2	0.0839555	0.00228374	4.85808	9.16433	31893	True
Discovery	Enterocytes progenitor crypt OLFM4++	Enterocyte	ZNF704	-0.0811656	0.00266889	-4.61092	3.43317	31893	True
Discovery	Enterocytes progenitor crypt OLFM4++	Enterocyte	LARP1B	0.0935517	0.00277993	4.87877	4.51353	31893	True
Discovery	Enterocytes progenitor crypt OLFM4++	Enterocyte	EPS8	-0.0717138	0.0027819	-4.67581	8.73226	31893	True
Discovery	Enterocytes progenitor crypt OLFM4++	Enterocyte	SOD1	0.107577	0.00281059	4.51927	9.42831	31893	True
Discovery	Enterocytes progenitor crypt OLFM4++	Enterocyte	TMC5	0.105312	0.00281059	4.81117	4.95864	31893	True
Discovery	Enterocytes progenitor crypt OLFM4++	Enterocyte	CALR	0.151915	0.00294045	4.81799	9.36898	31893	True
Discovery	Enterocytes progenitor crypt OLFM4++	Enterocyte	LGALS3	-0.152158	0.00335305	-4.67442	31.4007	31893	True
Discovery	Enterocytes progenitor crypt OLFM4++	Enterocyte	PSMB8	0.114332	0.00343424	4.59615	5.19023	31893	True
Discovery	Enterocytes progenitor crypt OLFM4++	Enterocyte	SEMA5A	-0.132842	0.00371005	-4.68567	6.53059	31893	True
Discovery	Enterocytes progenitor crypt OLFM4++	Enterocyte	KLF5	-0.0895288	0.0045542	-4.6129	16.2006	31893	True
Discovery	Enterocytes progenitor crypt OLFM4++	Enterocyte	NOP53	-0.106841	0.00470724	-4.59613	6.15665	31893	True
Discovery	Enterocytes progenitor crypt OLFM4++	Enterocyte	JPT1	0.0897752	0.00470724	4.59631	3.31461	31893	True
Discovery	Enterocytes progenitor crypt OLFM4++	Enterocyte	LARP1	0.0512303	0.00472969	4.61342	3.7238	31893	True
Discovery	Enterocytes progenitor crypt OLFM4++	Enterocyte	MTDH	0.0827561	0.00496712	4.45424	7.19133	31893	True
Discovery	Enterocytes progenitor crypt OLFM4++	Enterocyte	VAV3	-0.0955411	0.00532894	-4.57362	3.139	31893	True
Discovery	Enterocytes progenitor crypt OLFM4++	Enterocyte	TXNIP	-0.160648	0.00554428	-4.53768	6.756	31893	True
Discovery	Enterocytes progenitor crypt OLFM4++	Enterocyte	CD74	0.342158	0.00555555	4.58543	6.91613	31893	True
Discovery	Enterocytes progenitor crypt OLFM4++	Enterocyte	HSPA5	0.186359	0.00594523	4.48381	8.04104	31893	True
Discovery	Enterocytes progenitor crypt OLFM4++	Enterocyte	EEF1A1	-0.122514	0.0064281	-3.64078	151.805	31893	True
Discovery	Enterocytes progenitor crypt OLFM4++	Enterocyte	RPSA	-0.110823	0.00643753	-3.68814	38.1329	31893	True
Discovery	Enterocytes progenitor crypt OLFM4++	Enterocyte	ATP1B3	0.0671668	0.00667866	4.46268	3.19672	31893	True
Discovery	Enterocytes progenitor crypt OLFM4++	Enterocyte	PDIA4	0.129661	0.006795	4.49001	3.75405	31893	True
Discovery	Enterocytes progenitor crypt OLFM4++	Enterocyte	PIGR	0.229007	0.00750532	3.76741	120.106	31893	True
Discovery	Enterocytes progenitor crypt OLFM4++	Enterocyte	CDX1	-0.0640734	0.00788519	-4.43156	5.04242	31893	True
Discovery	Enterocytes progenitor crypt OLFM4++	Enterocyte	RNF213	0.0951578	0.00822813	4.44842	3.31775	31893	True
Discovery	Enterocytes progenitor crypt OLFM4++	Enterocyte	FOXP2	-0.135325	0.00848859	-4.37407	12.4892	31893	True
Discovery	Enterocytes progenitor crypt OLFM4++	Enterocyte	TMEM141	-0.0844728	0.0087466	-4.36825	3.42153	31893	True
Discovery	Enterocytes progenitor crypt OLFM4++	Enterocyte	GPX4	-0.0746354	0.00893963	-4.39976	3.63817	31893	True
Discovery	Enterocytes progenitor crypt OLFM4++	Enterocyte	PPARG	-0.0930173	0.00907229	-4.20077	3.35368	31893	True
Discovery	Enterocytes progenitor crypt OLFM4++	Enterocyte	RPL37A	-0.153361	0.00933779	-4.3518	73.8489	31893	True
Discovery	Enterocytes progenitor crypt OLFM4++	Enterocyte	RPS27	-0.175522	0.0093509	-4.1133	86.5788	31893	True
Discovery	Enterocytes progenitor crypt OLFM4++	Enterocyte	PSMA3	0.0701586	0.00951172	4.30711	3.5579	31893	True
Discovery	Enterocytes progenitor crypt OLFM4++	Enterocyte	RPS6	-0.148011	0.0096408	-3.84656	99.9312	31893	True
Discovery	Enterocytes progenitor crypt OLFM4++	Enterocyte	RPL11	-0.107045	0.00992102	-4.29298	74.8339	31893	True
Discovery	Enterocytes progenitor crypt OLFM4++	Enterocyte	MARCKSL1	-0.0799403	0.0100619	-4.33253	3.71567	31893	True
Discovery	Enterocytes progenitor crypt OLFM4++	Enterocyte	PDIA6	0.0975529	0.0115753	4.30818	6.75349	31893	True
Discovery	Enterocytes progenitor crypt OLFM4++	Enterocyte	IQGAP2	0.0772309	0.0116299	4.30248	5.24635	31893	True
Discovery	Enterocytes progenitor crypt OLFM4++	Enterocyte	LMAN1	0.0740233	0.0117753	4.25689	3.72361	31893	True
Discovery	Enterocytes progenitor crypt OLFM4++	Enterocyte	GCNT1	0.0839261	0.0130691	4.25024	4.85702	31893	True
Discovery	Enterocytes progenitor crypt OLFM4++	Enterocyte	CAMK2N1	-0.101098	0.0132539	-4.11005	5.991	31893	True
Discovery	Enterocytes progenitor crypt OLFM4++	Enterocyte	ABCB1	-0.130844	0.0139878	-4.22239	4.63951	31893	True
Discovery	Enterocytes progenitor crypt OLFM4++	Enterocyte	SEC31A	0.0630994	0.0140751	4.27285	4.17167	31893	True
Discovery	Enterocytes progenitor crypt OLFM4++	Enterocyte	ZFP36L2	-0.115677	0.0148535	-4.20801	8.3999	31893	True
Discovery	Enterocytes progenitor crypt OLFM4++	Enterocyte	TRABD2A	-0.0754854	0.0156283	-4.19132	4.37272	31893	True
Discovery	Enterocytes progenitor crypt OLFM4++	Enterocyte	ACTG1	-0.0945512	0.0156737	-3.76879	31.4255	31893	True
Discovery	Enterocytes progenitor crypt OLFM4++	Enterocyte	IRF2BP2	-0.0648724	0.0170988	-4.12328	3.67673	31893	True
Discovery	Enterocytes progenitor crypt OLFM4++	Enterocyte	RPN1	0.0661014	0.0179802	4.14718	3.29097	31893	True
Discovery	Enterocytes progenitor crypt OLFM4++	Enterocyte	ATP8A1	-0.0774924	0.0180747	-4.01752	3.40209	31893	True
Discovery	Enterocytes progenitor crypt OLFM4++	Enterocyte	RAB1A	0.045564	0.0183074	3.91171	4.04603	31893	True
Discovery	Enterocytes progenitor crypt OLFM4++	Enterocyte	SUCLG2	-0.0923578	0.0190081	-3.70417	11.5111	31893	True
Discovery	Enterocytes progenitor crypt OLFM4++	Enterocyte	RPS14	-0.150565	0.0191303	-3.90034	86.9916	31893	True
Discovery	Enterocytes progenitor crypt OLFM4++	Enterocyte	BRINP3	-0.122126	0.0200277	-4.08974	10.915	31893	True
Discovery	Enterocytes progenitor crypt OLFM4++	Enterocyte	RPS8	-0.136314	0.0206166	-3.75345	111.722	31893	True
Discovery	Enterocytes progenitor crypt OLFM4++	Enterocyte	GRIA4	-0.500878	0.0210214	-4.03104	7.45421	31893	True
Discovery	Enterocytes progenitor crypt OLFM4++	Enterocyte	GPI	0.0574171	0.021282	4.07566	4.51362	31893	True
Discovery	Enterocytes progenitor crypt OLFM4++	Enterocyte	EIF3F	-0.0606789	0.0217416	-4.01422	5.13501	31893	True
Discovery	Enterocytes progenitor crypt OLFM4++	Enterocyte	RPL35A	-0.120713	0.0241598	-3.77145	49.9036	31893	True
Discovery	Enterocytes progenitor crypt OLFM4++	Enterocyte	TMED10	0.070585	0.0251532	3.90958	4.09845	31893	True
Discovery	Enterocytes progenitor crypt OLFM4++	Enterocyte	RPL32	-0.109519	0.0252624	-3.82775	84.2591	31893	True
Discovery	Enterocytes progenitor crypt OLFM4++	Enterocyte	RPS15	-0.112099	0.0255868	-3.76545	60.4042	31893	True
Discovery	Enterocytes progenitor crypt OLFM4++	Enterocyte	COX6A1	0.0710004	0.0258661	3.93146	17.6393	31893	True
Discovery	Enterocytes progenitor crypt OLFM4++	Enterocyte	BTNL8	0.111867	0.0267973	3.91777	3.27222	31893	True
Discovery	Enterocytes progenitor crypt OLFM4++	Enterocyte	HSP90B1	0.166442	0.0270939	3.77269	17.4355	31893	True
Discovery	Enterocytes progenitor crypt OLFM4++	Enterocyte	ITM2C	-0.106198	0.027975	-3.92121	3.57094	31893	True
Discovery	Enterocytes progenitor crypt OLFM4++	Enterocyte	PMM2	0.0648407	0.0292006	3.94217	3.39109	31893	True
Discovery	Enterocytes progenitor crypt OLFM4++	Enterocyte	PSME1	0.0755345	0.0295656	3.88296	7.54968	31893	True
Discovery	Enterocytes progenitor crypt OLFM4++	Enterocyte	UBE2L3	0.0458167	0.0297557	3.92194	3.26514	31893	True
Discovery	Enterocytes progenitor crypt OLFM4++	Enterocyte	RPL15	-0.129124	0.030103	-2.81989	55.0721	31893	True
Discovery	Enterocytes progenitor crypt OLFM4++	Enterocyte	PSMA5	0.0615789	0.0324349	3.83184	3.91384	31893	True
Discovery	Enterocytes progenitor crypt OLFM4++	Enterocyte	ADD3	-0.10523	0.0324349	-3.79409	13.8417	31893	True
Discovery	Enterocytes progenitor crypt OLFM4++	Enterocyte	PID1	-0.132965	0.0339618	-3.76216	5.00201	31893	True
Discovery	Enterocytes progenitor crypt OLFM4++	Enterocyte	FAM84A	-0.0657652	0.0339699	-3.84994	3.83833	31893	True
Discovery	Enterocytes progenitor crypt OLFM4++	Enterocyte	ATP8B1	-0.0743733	0.0339699	-3.86936	11.9933	31893	True
Discovery	Enterocytes progenitor crypt OLFM4++	Enterocyte	FKBP2	0.0649665	0.0340715	3.85844	4.4226	31893	True
Discovery	Enterocytes progenitor crypt OLFM4++	Enterocyte	PDLIM1	-0.0687627	0.0344724	-3.6661	6.5626	31893	True
Discovery	Enterocytes progenitor crypt OLFM4++	Enterocyte	CADPS2	0.0849466	0.0351062	3.85049	4.24579	31893	True
Discovery	Enterocytes progenitor crypt OLFM4++	Enterocyte	PFDN5	-0.0706382	0.0352094	-3.65113	10.119	31893	True
Discovery	Enterocytes progenitor crypt OLFM4++	Enterocyte	MAML2	-0.0958301	0.0355665	-3.8004	5.92644	31893	True
Discovery	Enterocytes progenitor crypt OLFM4++	Enterocyte	RPL19	-0.0957451	0.0356925	-3.79127	64.17	31893	True
Discovery	Enterocytes progenitor crypt OLFM4++	Enterocyte	VDAC1	0.0637235	0.0358148	3.8027	8.18161	31893	True
Discovery	Enterocytes progenitor crypt OLFM4++	Enterocyte	VMP1	0.0629656	0.035873	3.76274	4.47161	31893	True
Discovery	Enterocytes progenitor crypt OLFM4++	Enterocyte	RPL10A	-0.113226	0.0360859	-3.81333	50.6697	31893	True
Discovery	Enterocytes progenitor crypt OLFM4++	Enterocyte	RPL7A	-0.131365	0.037486	-3.44641	69.8414	31893	True
Discovery	Enterocytes progenitor crypt OLFM4++	Enterocyte	RPL4	-0.0771325	0.0383855	-3.58548	18.7695	31893	True
Discovery	Enterocytes progenitor crypt OLFM4++	Enterocyte	RPS16	-0.147532	0.0386722	-2.85477	40.4331	31893	True
Discovery	Enterocytes progenitor crypt OLFM4++	Enterocyte	CCNG1	-0.0549198	0.0386912	-3.81922	3.44185	31893	True
Discovery	Enterocytes progenitor crypt OLFM4++	Enterocyte	RPL22	-0.0919952	0.0391156	-3.10073	42.205	31893	True
Discovery	Enterocytes progenitor crypt OLFM4++	Enterocyte	PLEKHA7	0.0693414	0.0404905	3.72739	6.04434	31893	True
Discovery	Enterocytes progenitor crypt OLFM4++	Enterocyte	RPS28	-0.131571	0.0405675	-3.62513	82.3085	31893	True
Discovery	Enterocytes progenitor crypt OLFM4++	Enterocyte	RPS19	-0.130717	0.0406376	-3.33724	92.2759	31893	True
Discovery	Enterocytes progenitor crypt OLFM4++	Enterocyte	PPA1	0.0735872	0.0406771	3.75649	6.63393	31893	True
Discovery	Enterocytes progenitor crypt OLFM4++	Enterocyte	RPL23	-0.1339	0.0407931	-3.15181	32.1386	31893	True
Discovery	Enterocytes progenitor crypt OLFM4++	Enterocyte	TFRC	0.0927539	0.0410265	3.65975	4.59972	31893	True
Discovery	Enterocytes progenitor crypt OLFM4++	Enterocyte	RPS5	-0.10992	0.0411959	-3.48821	38.9185	31893	True
Discovery	Enterocytes progenitor crypt OLFM4++	Enterocyte	NEO1	-0.0757867	0.0413206	-3.77925	6.49168	31893	True
Discovery	Enterocytes progenitor crypt OLFM4++	Enterocyte	AC103702.2	-0.0841924	0.0417604	-3.33051	3.44126	31893	True
Discovery	Enterocytes progenitor crypt OLFM4++	Enterocyte	VCP	0.0642442	0.0423841	3.77844	3.15232	31893	True
Discovery	Enterocytes progenitor crypt OLFM4++	Enterocyte	RPS4X	-0.122499	0.0428181	-3.6411	70.1217	31893	True
Discovery	Enterocytes progenitor crypt OLFM4++	Enterocyte	NR3C2	-0.0910761	0.0432147	-3.76024	12.3986	31893	True
Discovery	Enterocytes progenitor crypt OLFM4++	Enterocyte	UXT	-0.0523135	0.0433247	-3.74847	3.69194	31893	True
Discovery	Enterocytes progenitor crypt OLFM4++	Enterocyte	RPL13	-0.143105	0.0437276	-3.46758	134.489	31893	True
Discovery	Enterocytes progenitor crypt OLFM4++	Enterocyte	HIF1A	0.0672941	0.044001	3.74044	3.48277	31893	True
Discovery	Enterocytes progenitor crypt OLFM4++	Enterocyte	PLA2G2A	0.262725	0.0441341	3.24463	6.07845	31893	True
Discovery	Enterocytes progenitor crypt OLFM4++	Enterocyte	ATP2A2	0.0542103	0.0443378	3.73583	4.83633	31893	True
Discovery	Enterocytes progenitor crypt OLFM4++	Enterocyte	RPL41	-0.12053	0.0447615	-3.5035	171.588	31893	True
Discovery	Enterocytes progenitor crypt OLFM4++	Enterocyte	RPL18	-0.112216	0.0463036	-3.39949	53.1618	31893	True
Discovery	Enterocytes progenitor crypt OLFM4++	Enterocyte	SPINK1	0.195152	0.0472248	3.45423	21.4341	31893	True
Discovery	Enterocytes progenitor crypt OLFM4++	Enterocyte	GSTA1	-0.174163	0.0474765	-3.71153	11.0957	31893	True
Discovery	Enterocytes progenitor crypt OLFM4++	Enterocyte	HIST1H4C	-0.123638	0.0494898	-3.67031	7.42329	31893	True
Discovery	Enterocytes progenitor crypt OLFM4++	Enterocyte	MARCKS	-0.0819338	0.0496198	-3.20931	10.8497	31893	True
Discovery	Enterocytes progenitor crypt OLFM4+	Enterocyte	RBP2	0.641363	3.28482e-10	8.3497	6.19219	13232	True
Discovery	Enterocytes progenitor crypt OLFM4+	Enterocyte	KHDRBS2	-0.461156	1.09185e-08	-6.65725	3.24713	13232	True
Discovery	Enterocytes progenitor crypt OLFM4+	Enterocyte	SLC4A7	0.297203	1.5194e-07	7.16002	3.92541	13232	True
Discovery	Enterocytes progenitor crypt OLFM4+	Enterocyte	MTTP	0.358915	1.05458e-06	6.79737	3.50204	13232	True
Discovery	Enterocytes progenitor crypt OLFM4+	Enterocyte	OSBPL8	-0.126457	2.41668e-06	-6.66818	5.77184	13232	True
Discovery	Enterocytes progenitor crypt OLFM4+	Enterocyte	DMBT1	0.650704	2.52984e-06	6.43879	20.0886	13232	True
Discovery	Enterocytes progenitor crypt OLFM4+	Enterocyte	P4HB	0.168544	3.5008e-06	6.3896	5.33752	13232	True
Discovery	Enterocytes progenitor crypt OLFM4+	Enterocyte	CAMK2N1	-0.175854	1.57779e-05	-5.97303	5.04504	13232	True
Discovery	Enterocytes progenitor crypt OLFM4+	Enterocyte	ROBO2	-0.581151	1.7431e-05	-5.97383	8.03711	13232	True
Discovery	Enterocytes progenitor crypt OLFM4+	Enterocyte	XDH	0.168382	0.000136397	5.70682	3.29655	13232	True
Discovery	Enterocytes progenitor crypt OLFM4+	Enterocyte	EPB41L3	0.148096	0.000243977	5.6019	4.94952	13232	True
Discovery	Enterocytes progenitor crypt OLFM4+	Enterocyte	REG1A	0.678213	0.000294885	5.0174	139.885	13232	True
Discovery	Enterocytes progenitor crypt OLFM4+	Enterocyte	VMP1	0.110437	0.000350739	5.4712	4.74501	13232	True
Discovery	Enterocytes progenitor crypt OLFM4+	Enterocyte	PRKG1	-0.174577	0.000672128	-5.2084	11.955	13232	True
Discovery	Enterocytes progenitor crypt OLFM4+	Enterocyte	SLC5A1	0.177728	0.000821694	5.15851	4.26836	13232	True
Discovery	Enterocytes progenitor crypt OLFM4+	Enterocyte	PLCB4	-0.2634	0.000938911	-5.01496	3.14019	13232	True
Discovery	Enterocytes progenitor crypt OLFM4+	Enterocyte	LGALS3	-0.201566	0.000944331	-5.13618	40.2118	13232	True
Discovery	Enterocytes progenitor crypt OLFM4+	Enterocyte	SLC39A14	0.0791391	0.00113683	4.94777	2.84379	13232	True
Discovery	Enterocytes progenitor crypt OLFM4+	Enterocyte	SELENOP	-0.234302	0.00114711	-4.41267	3.96093	13232	True
Discovery	Enterocytes progenitor crypt OLFM4+	Enterocyte	REG1B	0.42921	0.00120279	5.02916	7.4214	13232	True
Discovery	Enterocytes progenitor crypt OLFM4+	Enterocyte	ACACA	0.112376	0.00158506	5.01394	2.37379	13232	True
Discovery	Enterocytes progenitor crypt OLFM4+	Enterocyte	SKAP2	-0.103801	0.00184814	-4.81031	3.9669	13232	True
Discovery	Enterocytes progenitor crypt OLFM4+	Enterocyte	EMB	0.157992	0.0023368	4.87857	2.95541	13232	True
Discovery	Enterocytes progenitor crypt OLFM4+	Enterocyte	MAN2A1	0.0715097	0.00303663	4.64584	5.04126	13232	True
Discovery	Enterocytes progenitor crypt OLFM4+	Enterocyte	CCL25	0.400201	0.00316266	4.66632	5.42662	13232	True
Discovery	Enterocytes progenitor crypt OLFM4+	Enterocyte	SATB2	-0.125017	0.0044993	-4.63049	4.11238	13232	True
Discovery	Enterocytes progenitor crypt OLFM4+	Enterocyte	MGAM2	0.13492	0.00457115	4.66672	2.9508	13232	True
Discovery	Enterocytes progenitor crypt OLFM4+	Enterocyte	CNTN4	-0.257049	0.00461604	-4.62044	11.2639	13232	True
Discovery	Enterocytes progenitor crypt OLFM4+	Enterocyte	SRGAP1	-0.0942987	0.0051356	-4.03096	2.77297	13232	True
Discovery	Enterocytes progenitor crypt OLFM4+	Enterocyte	GDA	0.167839	0.0055277	4.56391	4.46781	13232	True
Discovery	Enterocytes progenitor crypt OLFM4+	Enterocyte	SHLD2	0.111211	0.00561254	4.66818	2.61699	13232	True
Discovery	Enterocytes progenitor crypt OLFM4+	Enterocyte	TMPRSS15	0.286128	0.00561254	4.5167	5.94937	13232	True
Discovery	Enterocytes progenitor crypt OLFM4+	Enterocyte	PIGR	0.262967	0.0059	4.3647	102.309	13232	True
Discovery	Enterocytes progenitor crypt OLFM4+	Enterocyte	TMEM117	0.148394	0.00607502	4.49228	4.74244	13232	True
Discovery	Enterocytes progenitor crypt OLFM4+	Enterocyte	GCNT3	0.144185	0.00663465	4.50532	3.3388	13232	True
Discovery	Enterocytes progenitor crypt OLFM4+	Enterocyte	RPL35A	-0.177211	0.00663465	-4.45969	30.2088	13232	True
Discovery	Enterocytes progenitor crypt OLFM4+	Enterocyte	SEC31A	0.0842892	0.00715638	4.65064	4.26368	13232	True
Discovery	Enterocytes progenitor crypt OLFM4+	Enterocyte	SND1	0.109412	0.00725896	4.50182	3.16044	13232	True
Discovery	Enterocytes progenitor crypt OLFM4+	Enterocyte	TOM1L1	0.0916528	0.0075505	4.47519	2.61548	13232	True
Discovery	Enterocytes progenitor crypt OLFM4+	Enterocyte	SELENBP1	-0.0937371	0.00835248	-4.20737	3.04028	13232	True
Discovery	Enterocytes progenitor crypt OLFM4+	Enterocyte	CD74	0.372668	0.00863775	4.40076	5.28711	13232	True
Discovery	Enterocytes progenitor crypt OLFM4+	Enterocyte	IFI27	0.388345	0.0089814	4.37658	4.12674	13232	True
Discovery	Enterocytes progenitor crypt OLFM4+	Enterocyte	HLA-DRA	0.34174	0.0096577	4.32154	3.85641	13232	True
Discovery	Enterocytes progenitor crypt OLFM4+	Enterocyte	SLC37A1	0.141485	0.00997551	4.13642	3.1909	13232	True
Discovery	Enterocytes progenitor crypt OLFM4+	Enterocyte	GPR160	-0.100198	0.0107483	-4.21594	9.52109	13232	True
Discovery	Enterocytes progenitor crypt OLFM4+	Enterocyte	HLA-DRB1	0.298515	0.0108999	4.29704	2.85407	13232	True
Discovery	Enterocytes progenitor crypt OLFM4+	Enterocyte	ZFP36L2	-0.114337	0.0112247	-4.23578	5.83351	13232	True
Discovery	Enterocytes progenitor crypt OLFM4+	Enterocyte	RNF213	0.118671	0.0115773	4.27657	2.96856	13232	True
Discovery	Enterocytes progenitor crypt OLFM4+	Enterocyte	RPS16	-0.198163	0.0136326	-3.66039	25.7965	13232	True
Discovery	Enterocytes progenitor crypt OLFM4+	Enterocyte	RPS9	-0.183237	0.0142185	-3.67941	33.4868	13232	True
Discovery	Enterocytes progenitor crypt OLFM4+	Enterocyte	KIF13A	0.101931	0.0152931	4.26981	5.09197	13232	True
Discovery	Enterocytes progenitor crypt OLFM4+	Enterocyte	MAML2	-0.121348	0.0157187	-3.57079	5.17004	13232	True
Discovery	Enterocytes progenitor crypt OLFM4+	Enterocyte	GPI	0.0781642	0.0158712	4.12957	3.02683	13232	True
Discovery	Enterocytes progenitor crypt OLFM4+	Enterocyte	NCOA6	0.0811119	0.0163364	4.25771	2.49048	13232	True
Discovery	Enterocytes progenitor crypt OLFM4+	Enterocyte	GNB1	0.0830588	0.0172302	4.06878	5.38354	13232	True
Discovery	Enterocytes progenitor crypt OLFM4+	Enterocyte	SEMA6D	0.106622	0.0184184	4.10589	3.14563	13232	True
Discovery	Enterocytes progenitor crypt OLFM4+	Enterocyte	LARP1B	0.091932	0.0187893	4.03408	3.36026	13232	True
Discovery	Enterocytes progenitor crypt OLFM4+	Enterocyte	RAB6A	0.0756276	0.0187942	3.96691	2.44566	13232	True
Discovery	Enterocytes progenitor crypt OLFM4+	Enterocyte	SLC8A1	0.218034	0.0193688	4.07294	4.20813	13232	True
Discovery	Enterocytes progenitor crypt OLFM4+	Enterocyte	HSD17B4	0.0706544	0.0198529	4.05364	3.45012	13232	True
Discovery	Enterocytes progenitor crypt OLFM4+	Enterocyte	ZNF609	0.102225	0.0203547	3.9547	3.20632	13232	True
Discovery	Enterocytes progenitor crypt OLFM4+	Enterocyte	IGHA1	0.0540245	0.0207883	3.0389	1.65024	13232	True
Discovery	Enterocytes progenitor crypt OLFM4+	Enterocyte	RPL6	-0.151241	0.022089	-3.79101	34.2207	13232	True
Discovery	Enterocytes progenitor crypt OLFM4+	Enterocyte	GALM	0.0924412	0.0224833	4.01931	2.88437	13232	True
Discovery	Enterocytes progenitor crypt OLFM4+	Enterocyte	DGAT1	0.0960664	0.0232865	4.02438	3.66324	13232	True
Discovery	Enterocytes progenitor crypt OLFM4+	Enterocyte	NR1H4	-0.0733326	0.0236855	-3.9968	14.6727	13232	True
Discovery	Enterocytes progenitor crypt OLFM4+	Enterocyte	TMSB4X	-0.179314	0.0253276	-3.93161	25.9361	13232	True
Discovery	Enterocytes progenitor crypt OLFM4+	Enterocyte	RPS21	-0.154473	0.0257526	-3.88323	36.4017	13232	True
Discovery	Enterocytes progenitor crypt OLFM4+	Enterocyte	CACNB2	-0.105533	0.0266522	-3.92491	4.23927	13232	True
Discovery	Enterocytes progenitor crypt OLFM4+	Enterocyte	BTNL8	0.150964	0.0266943	3.8311	7.19997	13232	True
Discovery	Enterocytes progenitor crypt OLFM4+	Enterocyte	ITM2C	-0.150916	0.0282386	-3.96422	3.16188	13232	True
Discovery	Enterocytes progenitor crypt OLFM4+	Enterocyte	FAM3B	0.0627094	0.0286176	3.95117	4.90274	13232	True
Discovery	Enterocytes progenitor crypt OLFM4+	Enterocyte	RPS3	-0.162309	0.0287309	-3.87592	41.3575	13232	True
Discovery	Enterocytes progenitor crypt OLFM4+	Enterocyte	SNX6	0.0880206	0.031066	3.84622	3.10996	13232	True
Discovery	Enterocytes progenitor crypt OLFM4+	Enterocyte	OGDH	0.081445	0.0321556	3.89135	2.82202	13232	True
Discovery	Enterocytes progenitor crypt OLFM4+	Enterocyte	KIF1B	0.099679	0.0322398	3.79946	3.04875	13232	True
Discovery	Enterocytes progenitor crypt OLFM4+	Enterocyte	KRT8	-0.111343	0.0326477	-3.91658	50.6272	13232	True
Discovery	Enterocytes progenitor crypt OLFM4+	Enterocyte	MBOAT1	0.0997031	0.0327154	3.86056	2.79315	13232	True
Discovery	Enterocytes progenitor crypt OLFM4+	Enterocyte	IGKC	0.110772	0.0335319	3.46433	4.85467	13232	True
Discovery	Enterocytes progenitor crypt OLFM4+	Enterocyte	RPS8	-0.150827	0.0336686	-3.8668	64.8119	13232	True
Discovery	Enterocytes progenitor crypt OLFM4+	Enterocyte	TAPBP	0.0887667	0.0373828	3.83189	3.32316	13232	True
Discovery	Enterocytes progenitor crypt OLFM4+	Enterocyte	GCNT1	0.0972179	0.0406771	3.84956	5.69151	13232	True
Discovery	Enterocytes progenitor crypt OLFM4+	Enterocyte	TCEA3	-0.0675794	0.0407931	-3.66202	3.34568	13232	True
Discovery	Enterocytes progenitor crypt OLFM4+	Enterocyte	RPL18	-0.14498	0.0417504	-3.73103	32.6469	13232	True
Discovery	Enterocytes progenitor crypt OLFM4+	Enterocyte	ADH1C	-0.15373	0.0450476	-3.45284	8.9567	13232	True
Discovery	Enterocytes progenitor crypt OLFM4+	Enterocyte	RPL11	-0.127932	0.0471257	-3.6664	46.6243	13232	True
Discovery	Enterocytes progenitor crypt OLFM4+	Enterocyte	RPS4X	-0.166202	0.0473902	-3.63424	39.4473	13232	True
Discovery	Enterocytes progenitor crypt OLFM4+	Enterocyte	CDX1	-0.0798842	0.0475871	-3.68138	3.63845	13232	True
Discovery	Enterocytes progenitor crypt OLFM4+	Enterocyte	RPS14	-0.18482	0.0488503	-3.51767	51.7742	13232	True
Discovery	Enterocytes progenitor crypt OLFM4+	Enterocyte	TMC5	0.112424	0.0491191	2.91506	5.09666	13232	True
Discovery	Enterocytes top villus	Enterocyte	PTMA	-0.227516	0.000102803	-5.58188	10.7993	3218	True
Discovery	Enterocytes top villus	Enterocyte	POR	0.134647	0.000564298	5.14549	3.78962	3218	True
Discovery	Enterocytes top villus	Enterocyte	RPS24	-0.225244	0.000841275	-5.17295	5.52828	3218	True
Discovery	Enterocytes top villus	Enterocyte	RPS9	-0.224795	0.000845214	-5.17459	6.08235	3218	True
Discovery	Enterocytes top villus	Enterocyte	RBP2	0.404413	0.00136832	4.88583	15.17	3218	True
Discovery	Enterocytes top villus	Enterocyte	RPL35	-0.180209	0.00178672	-4.88379	4.45463	3218	True
Discovery	Enterocytes top villus	Enterocyte	RPL37A	-0.190175	0.00234781	-4.78026	7.2371	3218	True
Discovery	Enterocytes top villus	Enterocyte	GSTA1	-0.276046	0.00321669	-4.51954	4.20696	3218	True
Discovery	Enterocytes top villus	Enterocyte	RPS11	-0.178043	0.00381679	-4.70733	5.10938	3218	True
Discovery	Enterocytes top villus	Enterocyte	RPS6	-0.198503	0.00387506	-4.66988	6.86855	3218	True
Discovery	Enterocytes top villus	Enterocyte	NDRG1	-0.291049	0.00429615	-4.12376	8.62989	3218	True
Discovery	Enterocytes top villus	Enterocyte	RPL6	-0.137369	0.00520269	-4.60267	4.61684	3218	True
Discovery	Enterocytes top villus	Enterocyte	TNIK	0.161707	0.00638412	4.35751	10.2999	3218	True
Discovery	Enterocytes top villus	Enterocyte	PON2	0.122911	0.00759381	4.57608	2.67029	3218	True
Discovery	Enterocytes top villus	Enterocyte	APOB	0.00322056	0.00776304	0.0429525	283.552	3218	True
Discovery	Enterocytes top villus	Enterocyte	SDF4	-0.0765628	0.00826454	-4.18353	3.35768	3218	True
Discovery	Enterocytes top villus	Enterocyte	DPYD	0.133934	0.00926885	4.3584	7.40491	3218	True
Discovery	Enterocytes top villus	Enterocyte	RPL11	-0.20812	0.00933779	-4.19155	11.4139	3218	True
Discovery	Enterocytes top villus	Enterocyte	SLC1A1	0.186115	0.00933779	4.23467	11.6625	3218	True
Discovery	Enterocytes top villus	Enterocyte	TDP2	-0.17604	0.0110569	-3.76755	15.5994	3218	True
Discovery	Enterocytes top villus	Enterocyte	IFNGR2	-0.077195	0.0118155	-4.41099	3.34618	3218	True
Discovery	Enterocytes top villus	Enterocyte	PLOD2	-0.157362	0.0118192	-4.39308	6.0261	3218	True
Discovery	Enterocytes top villus	Enterocyte	HMGB1	-0.143981	0.0137091	-4.02877	7.68397	3218	True
Discovery	Enterocytes top villus	Enterocyte	VMP1	0.133601	0.0139077	4.14722	4.15817	3218	True
Discovery	Enterocytes top villus	Enterocyte	GPR160	-0.164756	0.0166532	-4.13852	5.53387	3218	True
Discovery	Enterocytes top villus	Enterocyte	MALL	-0.117313	0.0174576	-4.04467	11.216	3218	True
Discovery	Enterocytes top villus	Enterocyte	ACSL5	0.174744	0.0178148	3.86783	23.8042	3218	True
Discovery	Enterocytes top villus	Enterocyte	RPL32	-0.187984	0.0189186	-4.13686	5.53884	3218	True
Discovery	Enterocytes top villus	Enterocyte	IQGAP2	0.148636	0.0192038	4.16431	3.32784	3218	True
Discovery	Enterocytes top villus	Enterocyte	RPL13	-0.205503	0.019485	-3.97719	8.6995	3218	True
Discovery	Enterocytes top villus	Enterocyte	RPS28	-0.210922	0.0200277	-4.01829	9.73555	3218	True
Discovery	Enterocytes top villus	Enterocyte	ALDH18A1	-0.123884	0.0203452	-4.02781	3.94779	3218	True
Discovery	Enterocytes top villus	Enterocyte	RPL8	-0.185026	0.0203452	-3.96923	7.74643	3218	True
Discovery	Enterocytes top villus	Enterocyte	GRIK2	-0.292258	0.0205224	-4.08543	10.5976	3218	True
Discovery	Enterocytes top villus	Enterocyte	MT-ND1	-0.16599	0.0219067	-2.14689	250.818	3218	True
Discovery	Enterocytes top villus	Enterocyte	RPL36	-0.175055	0.0231102	-3.87812	6.79646	3218	True
Discovery	Enterocytes top villus	Enterocyte	LMAN1	0.110438	0.0251653	3.99767	3.29988	3218	True
Discovery	Enterocytes top villus	Enterocyte	LGMN	-0.145102	0.0257526	-3.98455	2.99099	3218	True
Discovery	Enterocytes top villus	Enterocyte	RPL30	-0.157326	0.0269887	-3.8468	8.21877	3218	True
Discovery	Enterocytes top villus	Enterocyte	YBX1	-0.10217	0.0276911	-3.85658	4.86793	3218	True
Discovery	Enterocytes top villus	Enterocyte	RPS7	-0.159721	0.027904	-3.94297	4.68086	3218	True
Discovery	Enterocytes top villus	Enterocyte	MGAT4B	-0.0830776	0.0280602	-4.07552	3.9335	3218	True
Discovery	Enterocytes top villus	Enterocyte	ABCG1	-0.162317	0.028813	-3.89533	2.84929	3218	True
Discovery	Enterocytes top villus	Enterocyte	RPS4X	-0.16881	0.031474	-3.82223	4.15196	3218	True
Discovery	Enterocytes top villus	Enterocyte	ATXN7L1	-0.0907254	0.0347021	-3.88072	2.73151	3218	True
Discovery	Enterocytes top villus	Enterocyte	RPL39	-0.195997	0.0347298	-3.85413	5.08452	3218	True
Discovery	Enterocytes top villus	Enterocyte	TMC5	0.157733	0.0351199	2.34643	10.899	3218	True
Discovery	Enterocytes top villus	Enterocyte	SGK1	0.239707	0.0359953	3.77108	7.36979	3218	True
Discovery	Enterocytes top villus	Enterocyte	RPL31	-0.0999882	0.0379675	-3.58797	2.68925	3218	True
Discovery	Enterocytes top villus	Enterocyte	SELENOI	0.0862214	0.0382651	3.88731	4.98042	3218	True
Discovery	Enterocytes top villus	Enterocyte	PDE4D	-0.152224	0.0389644	-3.80784	6.49938	3218	True
Discovery	Enterocytes top villus	Enterocyte	CSNK1A1	0.0628127	0.0394768	3.77221	6.24487	3218	True
Discovery	Enterocytes top villus	Enterocyte	RPL3	-0.168619	0.0405785	-3.74668	8.12399	3218	True
Discovery	Enterocytes top villus	Enterocyte	RPS14	-0.183142	0.042606	-3.76864	8.55221	3218	True
Discovery	Enterocytes top villus	Enterocyte	SLC5A1	0.157563	0.0458413	3.39302	17.2791	3218	True
Discovery	Enterocytes top villus	Enterocyte	FTL	-0.28675	0.0460544	-3.55017	130.286	3218	True
Discovery	Enterocytes top villus	Enterocyte	EFNA1	-0.147408	0.0484203	-3.28021	3.055	3218	True
Discovery	Enterocytes top villus	Enterocyte	LIPA	0.114756	0.048596	3.68904	6.58546	3218	True
Discovery	Enterocytes top villus	Enterocyte	RPL29	-0.1536	0.0494898	-3.60977	7.2716	3218	True
Discovery	Enterocytes top villus	Enterocyte	SLC35D1	-0.0719482	0.0495828	-3.65107	2.65413	3218	True
Discovery	Enterocytes top villus	Enterocyte	PIGR	0.285794	0.0499226	3.61993	3.60907	3218	True
Discovery	Enteroendocrine cells	Secretory	KHDRBS2	-0.434051	5.67862e-09	-6.55299	1.68426	2936	True
Discovery	Enteroendocrine cells	Secretory	PDK4	0.209445	0.000246811	5.62782	2.60695	2936	True
Discovery	Enteroendocrine cells	Secretory	SATB2	-0.343983	0.00120279	-4.87842	8.26839	2936	True
Discovery	Enteroendocrine cells	Secretory	MGAM2	0.30932	0.00211388	4.73752	3.01533	2936	True
Discovery	Enteroendocrine cells	Secretory	GRIA4	-0.485041	0.00348676	-4.38035	3.11069	2936	True
Discovery	Enteroendocrine cells	Secretory	ERO1B	0.305588	0.00573568	4.34619	5.19108	2936	True
Discovery	Enteroendocrine cells	Secretory	GIP	0.10045	0.00657703	3.58157	11.5351	2936	True
Discovery	Enteroendocrine cells	Secretory	NR3C2	-0.26988	0.00737187	-4.4338	7.9346	2936	True
Discovery	Enteroendocrine cells	Secretory	EYS	-0.470511	0.00738977	-4.49831	18.1298	2936	True
Discovery	Enteroendocrine cells	Secretory	SPAG16	0.253934	0.00914279	4.38881	1.94244	2936	True
Discovery	Enteroendocrine cells	Secretory	CAMK2N1	-0.260712	0.00992102	-4.50933	5.39101	2936	True
Discovery	Enteroendocrine cells	Secretory	MAP7	-0.208242	0.0113872	-3.13203	9.89475	2936	True
Discovery	Enteroendocrine cells	Secretory	PTCH1	-0.244269	0.016616	-4.17925	3.08549	2936	True
Discovery	Enteroendocrine cells	Secretory	PRKCA	0.287865	0.020315	4.04262	3.73808	2936	True
Discovery	Enteroendocrine cells	Secretory	LYPD8	-0.283573	0.0273146	-3.82956	3.73059	2936	True
Discovery	Enteroendocrine cells	Secretory	SAMD3	0.330794	0.0277853	3.96032	4.18256	2936	True
Discovery	Enteroendocrine cells	Secretory	RPS9	-0.380245	0.0315546	-3.70174	10.2251	2936	True
Discovery	Enteroendocrine cells	Secretory	MT-ND2	-0.225468	0.0316152	-3.69477	47.1727	2936	True
Discovery	Enteroendocrine cells	Secretory	VIL1	-0.195964	0.0317784	-3.82503	2.50307	2936	True
Discovery	Enteroendocrine cells	Secretory	TMEM132D	0.206573	0.0331378	3.85078	3.57323	2936	True
Discovery	Enteroendocrine cells	Secretory	MT-ND1	-0.158885	0.0441016	-3.70748	76.9125	2936	True
Discovery	Enteroendocrine cells	Secretory	STXBP6	0.17095	0.0461946	3.69929	1.60729	2936	True
Discovery	Enteroendocrine cells	Secretory	KCNJ6	0.26078	0.0494898	3.71951	3.09469	2936	True
Discovery	Fibroblasts	Mesenchymal	NDUFB11	0.149678	0.000534803	5.39806	0.746575	3212	True
Discovery	Fibroblasts	Mesenchymal	ERH	0.136815	0.00131761	5.42568	0.702677	3212	True
Discovery	Fibroblasts	Mesenchymal	PSME2	0.187896	0.00133874	5.20241	0.650374	3212	True
Discovery	Fibroblasts	Mesenchymal	IFITM3	0.267833	0.00138295	5.0668	4.11146	3212	True
Discovery	Fibroblasts	Mesenchymal	NDUFA4	0.328824	0.00203905	4.8749	4.53923	3212	True
Discovery	Fibroblasts	Mesenchymal	POMP	0.1113	0.00303663	4.56786	0.779577	3212	True
Discovery	Fibroblasts	Mesenchymal	PFN1	0.26284	0.0042369	4.7376	1.98194	3212	True
Discovery	Fibroblasts	Mesenchymal	HSBP1	0.119091	0.00442126	4.30753	0.970423	3212	True
Discovery	Fibroblasts	Mesenchymal	LTBP4	-0.27768	0.00466265	-4.6587	3.23661	3212	True
Discovery	Fibroblasts	Mesenchymal	NDUFA13	0.18316	0.00487564	4.88849	0.659091	3212	True
Discovery	Fibroblasts	Mesenchymal	SDK1	-0.603963	0.00489027	-4.39354	6.45517	3212	True
Discovery	Fibroblasts	Mesenchymal	DDX24	0.132063	0.00607502	4.66033	1.1099	3212	True
Discovery	Fibroblasts	Mesenchymal	COX6A1	0.177497	0.0062917	4.6604	1.33593	3212	True
Discovery	Fibroblasts	Mesenchymal	WDR27	-0.186828	0.00681079	-3.42579	0.715131	3212	True
Discovery	Fibroblasts	Mesenchymal	MYL12B	0.170132	0.00712259	4.38144	1.99689	3212	True
Discovery	Fibroblasts	Mesenchymal	TMBIM4	0.141044	0.00715638	4.63818	0.782067	3212	True
Discovery	Fibroblasts	Mesenchymal	ILK	0.068371	0.00740262	2.84465	1.1703	3212	True
Discovery	Fibroblasts	Mesenchymal	PSME1	0.207779	0.00755423	4.81927	1.26868	3212	True
Discovery	Fibroblasts	Mesenchymal	GULP1	-0.203358	0.0076746	-4.28348	1.62827	3212	True
Discovery	Fibroblasts	Mesenchymal	MINOS1	0.137217	0.00860973	4.08055	1.21202	3212	True
Discovery	Fibroblasts	Mesenchymal	CTSL	0.117121	0.00933779	4.36428	0.611457	3212	True
Discovery	Fibroblasts	Mesenchymal	WNT5B	-0.333677	0.00937634	-3.55506	1.1759	3212	True
Discovery	Fibroblasts	Mesenchymal	ARPC2	0.171671	0.00965679	4.36502	1.17746	3212	True
Discovery	Fibroblasts	Mesenchymal	KLHL5	0.136017	0.00992102	4.48392	0.613636	3212	True
Discovery	Fibroblasts	Mesenchymal	CAVIN3	0.147184	0.0107673	3.82173	0.861146	3212	True
Discovery	Fibroblasts	Mesenchymal	TNC	-0.473834	0.0110371	-4.25351	2.98941	3212	True
Discovery	Fibroblasts	Mesenchymal	IFI27	0.317721	0.0111561	4.26553	2.20704	3212	True
Discovery	Fibroblasts	Mesenchymal	NDUFA11	0.137237	0.0112065	4.33335	0.88543	3212	True
Discovery	Fibroblasts	Mesenchymal	DYNLT1	0.134816	0.0125428	4.05191	0.840909	3212	True
Discovery	Fibroblasts	Mesenchymal	TPI1	0.164025	0.0131124	4.28148	1.05604	3212	True
Discovery	Fibroblasts	Mesenchymal	NDUFC2	0.162743	0.0131935	4.3543	0.759651	3212	True
Discovery	Fibroblasts	Mesenchymal	AC007388.1	0.227391	0.0141505	4.19373	1.11052	3212	True
Discovery	Fibroblasts	Mesenchymal	CHIC2	-0.0983198	0.01444	-0.267032	0.85741	3212	True
Discovery	Fibroblasts	Mesenchymal	COX7B	0.0935649	0.0148982	3.82549	0.895704	3212	True
Discovery	Fibroblasts	Mesenchymal	ZNF804A	-0.186206	0.0154349	-3.93436	0.905666	3212	True
Discovery	Fibroblasts	Mesenchymal	CNTN4	-0.268762	0.0160366	-3.58517	2.78238	3212	True
Discovery	Fibroblasts	Mesenchymal	SOD1	0.0975411	0.0168211	3.90848	1.08655	3212	True
Discovery	Fibroblasts	Mesenchymal	RPS10	0.229369	0.0178611	4.16396	1.82161	3212	True
Discovery	Fibroblasts	Mesenchymal	CLIC1	0.171487	0.0183318	4.1674	1.14726	3212	True
Discovery	Fibroblasts	Mesenchymal	OAF	-0.182674	0.0195708	-2.96303	0.704234	3212	True
Discovery	Fibroblasts	Mesenchymal	RDX	0.123495	0.0201196	4.35602	0.881694	3212	True
Discovery	Fibroblasts	Mesenchymal	XRN2	0.0599474	0.020315	3.48381	0.668431	3212	True
Discovery	Fibroblasts	Mesenchymal	MCC	-0.112562	0.020929	-2.11389	0.761519	3212	True
Discovery	Fibroblasts	Mesenchymal	ITM2C	0.161356	0.0210214	3.98494	0.973537	3212	True
Discovery	Fibroblasts	Mesenchymal	SOSTDC1	0.172196	0.0211342	4.17274	0.975405	3212	True
Discovery	Fibroblasts	Mesenchymal	WARS	0.200257	0.0214121	4.02669	0.830635	3212	True
Discovery	Fibroblasts	Mesenchymal	LAMTOR4	0.0643383	0.0216299	3.34907	0.731631	3212	True
Discovery	Fibroblasts	Mesenchymal	STAT1	0.207176	0.0226065	3.93824	0.724782	3212	True
Discovery	Fibroblasts	Mesenchymal	ATP6AP2	0.144607	0.0227879	4.00901	0.935866	3212	True
Discovery	Fibroblasts	Mesenchymal	ATP5PO	0.0393721	0.0229152	2.57102	0.855542	3212	True
Discovery	Fibroblasts	Mesenchymal	ARPC3	0.164535	0.0230652	4.09184	1.06631	3212	True
Discovery	Fibroblasts	Mesenchymal	CAMSAP2	-0.073049	0.0235981	-0.691504	0.693026	3212	True
Discovery	Fibroblasts	Mesenchymal	FLNA	0.0913774	0.0236855	1.87966	2.92964	3212	True
Discovery	Fibroblasts	Mesenchymal	UQCR11	0.128876	0.0241045	4.0189	1.118	3212	True
Discovery	Fibroblasts	Mesenchymal	PDGFRA	-0.439349	0.0241045	-2.39983	5.0137	3212	True
Discovery	Fibroblasts	Mesenchymal	RUNX1T1	-0.205532	0.0244588	-3.37286	1.53549	3212	True
Discovery	Fibroblasts	Mesenchymal	BRK1	0.125506	0.0257021	3.99521	0.759651	3212	True
Discovery	Fibroblasts	Mesenchymal	COL4A5	-0.317984	0.0264357	-3.68311	1.7033	3212	True
Discovery	Fibroblasts	Mesenchymal	PIEZO2	-0.203423	0.0264357	-3.35412	0.636675	3212	True
Discovery	Fibroblasts	Mesenchymal	ATP5F1C	0.131109	0.0269887	4.10123	0.768057	3212	True
Discovery	Fibroblasts	Mesenchymal	TMEM119	-0.2627	0.0294122	-3.81906	1.20704	3212	True
Discovery	Fibroblasts	Mesenchymal	GNG5	0.145608	0.0295656	3.9809	0.821606	3212	True
Discovery	Fibroblasts	Mesenchymal	TRIP11	-0.0333928	0.0302053	1.06234	0.6868	3212	True
Discovery	Fibroblasts	Mesenchymal	DDHD1	-0.233712	0.0309338	-3.78925	1.42154	3212	True
Discovery	Fibroblasts	Mesenchymal	NKX2-3	0.040317	0.0311819	3.14057	0.811644	3212	True
Discovery	Fibroblasts	Mesenchymal	ADAMTS1	0.140213	0.0311969	4.04706	0.613636	3212	True
Discovery	Fibroblasts	Mesenchymal	OBSCN	-0.199979	0.0314693	-3.41575	0.629514	3212	True
Discovery	Fibroblasts	Mesenchymal	CARD16	0.0640232	0.0315481	3.50383	0.651308	3212	True
Discovery	Fibroblasts	Mesenchymal	ATP6V0E1	0.139441	0.0324456	4.01398	0.872665	3212	True
Discovery	Fibroblasts	Mesenchymal	ATP5MD	0.151519	0.0324625	3.92826	1.06164	3212	True
Discovery	Fibroblasts	Mesenchymal	UBC	0.138125	0.0332573	2.86208	3.3269	3212	True
Discovery	Fibroblasts	Mesenchymal	MYLK	0.209182	0.0344724	3.28486	2.7307	3212	True
Discovery	Fibroblasts	Mesenchymal	CAMK1D	-0.230151	0.0348499	-3.24247	1.44801	3212	True
Discovery	Fibroblasts	Mesenchymal	VDAC2	0.10194	0.0354873	3.73902	0.618306	3212	True
Discovery	Fibroblasts	Mesenchymal	TMEM50A	0.120813	0.0366886	3.95125	0.765567	3212	True
Discovery	Fibroblasts	Mesenchymal	IDO1	0.171383	0.0371556	3.47505	0.584682	3212	True
Discovery	Fibroblasts	Mesenchymal	BMP4	-0.268535	0.037711	-3.3135	1.51059	3212	True
Discovery	Fibroblasts	Mesenchymal	RBPJ	0.116939	0.0379819	3.59572	1.10243	3212	True
Discovery	Fibroblasts	Mesenchymal	ACTG2	0.294433	0.0385616	3.71785	2.92839	3212	True
Discovery	Fibroblasts	Mesenchymal	ZNF521	-0.181173	0.0385641	-2.52869	0.643213	3212	True
Discovery	Fibroblasts	Mesenchymal	NDUFB10	0.133273	0.0395066	3.78295	0.874844	3212	True
Discovery	Fibroblasts	Mesenchymal	RBX1	0.0798005	0.0398215	3.40214	0.775841	3212	True
Discovery	Fibroblasts	Mesenchymal	MORF4L1	0.128639	0.0401178	3.50464	1.7967	3212	True
Discovery	Fibroblasts	Mesenchymal	ATP5F1B	0.0855767	0.0405675	3.30027	0.839041	3212	True
Discovery	Fibroblasts	Mesenchymal	NCOR2	-0.128324	0.0405675	-3.30188	0.706102	3212	True
Discovery	Fibroblasts	Mesenchymal	NDUFB2	0.0143738	0.0421385	1.987	1.04172	3212	True
Discovery	Fibroblasts	Mesenchymal	TRMT112	0.0578517	0.0423841	3.25204	0.746575	3212	True
Discovery	Fibroblasts	Mesenchymal	CAPZA2	0.11457	0.042881	3.68905	0.712951	3212	True
Discovery	Fibroblasts	Mesenchymal	BASP1	0.0724475	0.0430653	3.30132	0.812578	3212	True
Discovery	Fibroblasts	Mesenchymal	PDGFD	-0.342011	0.0433247	-3.08584	1.79141	3212	True
Discovery	Fibroblasts	Mesenchymal	EGFR	-0.212702	0.0434508	-3.36845	1.04608	3212	True
Discovery	Fibroblasts	Mesenchymal	EDF1	0.0839255	0.0437663	3.12353	1.61706	3212	True
Discovery	Fibroblasts	Mesenchymal	PPFIBP1	-0.138081	0.0437928	-3.40228	0.951743	3212	True
Discovery	Fibroblasts	Mesenchymal	PDLIM7	0.0931107	0.0453352	3.28432	0.619552	3212	True
Discovery	Fibroblasts	Mesenchymal	CPM	-0.315806	0.0456536	-2.79843	1.27055	3212	True
Discovery	Fibroblasts	Mesenchymal	TLN1	0.0702495	0.0458413	2.46328	1.42808	3212	True
Discovery	Fibroblasts	Mesenchymal	IGFBP4	0.0710933	0.0469758	2.88786	0.96264	3212	True
Discovery	Fibroblasts	Mesenchymal	VPS29	0.112478	0.0472162	3.69579	0.664072	3212	True
Discovery	Fibroblasts	Mesenchymal	UBXN4	0.0633429	0.0474652	2.98816	1.23724	3212	True
Discovery	Fibroblasts	Mesenchymal	SKP1	0.147593	0.0494898	3.62627	1.75405	3212	True
Discovery	Goblet cells BCAS1+	Secretory	DLGAP1	-0.550568	2.85661e-16	-10.6821	2.59434	24183	True
Discovery	Goblet cells BCAS1+	Secretory	CA12	-0.340251	8.4634e-10	-8.10663	0.853947	24183	True
Discovery	Goblet cells BCAS1+	Secretory	C1orf21	-0.267133	1.24338e-09	-8.22911	1.87123	24183	True
Discovery	Goblet cells BCAS1+	Secretory	FOXP2	-0.382382	8.90846e-08	-7.2828	4.52219	24183	True
Discovery	Goblet cells BCAS1+	Secretory	SATB2	-0.200834	8.9441e-08	-7.21911	1.27623	24183	True
Discovery	Goblet cells BCAS1+	Secretory	FLNB	-0.217407	1.28967e-07	-7.36239	1.88761	24183	True
Discovery	Goblet cells BCAS1+	Secretory	ANKFN1	-0.274311	2.45979e-07	-6.90962	3.04267	24183	True
Discovery	Goblet cells BCAS1+	Secretory	ATP8A1	-0.239867	4.1056e-07	-6.94611	3.43841	24183	True
Discovery	Goblet cells BCAS1+	Secretory	DAPK1	-0.243366	1.10971e-06	-6.81671	1.84274	24183	True
Discovery	Goblet cells BCAS1+	Secretory	TMC5	0.281223	2.76071e-06	6.65527	1.84497	24183	True
Discovery	Goblet cells BCAS1+	Secretory	EXPH5	-0.245614	3.69617e-06	-6.52176	2.51383	24183	True
Discovery	Goblet cells BCAS1+	Secretory	PIGZ	-0.300776	4.37246e-06	-6.41559	0.728942	24183	True
Discovery	Goblet cells BCAS1+	Secretory	TDP2	-0.188688	1.01463e-05	-6.33991	0.965637	24183	True
Discovery	Goblet cells BCAS1+	Secretory	PIGR	0.263988	2.2725e-05	5.56356	1.43808	24183	True
Discovery	Goblet cells BCAS1+	Secretory	STK39	0.204841	2.29114e-05	6.04936	0.759542	24183	True
Discovery	Goblet cells BCAS1+	Secretory	FAM13A	-0.209906	3.29451e-05	-6.08745	2.06004	24183	True
Discovery	Goblet cells BCAS1+	Secretory	LGALS3	-0.36375	3.4084e-05	-6.01309	2.97763	24183	True
Discovery	Goblet cells BCAS1+	Secretory	VIPR1	-0.216908	3.46087e-05	-5.85056	0.711119	24183	True
Discovery	Goblet cells BCAS1+	Secretory	CDC42EP3	-0.194745	3.74485e-05	-5.98414	0.835256	24183	True
Discovery	Goblet cells BCAS1+	Secretory	ATP10B	0.194035	5.0995e-05	5.92585	0.773973	24183	True
Discovery	Goblet cells BCAS1+	Secretory	GALNT12	-0.173363	0.000176981	-5.69938	1.81016	24183	True
Discovery	Goblet cells BCAS1+	Secretory	ANKRD36C	0.264826	0.000209012	5.61796	0.904023	24183	True
Discovery	Goblet cells BCAS1+	Secretory	PCMTD1	0.143359	0.000216416	5.23929	1.02957	24183	True
Discovery	Goblet cells BCAS1+	Secretory	SEMA5A	-0.140689	0.000260684	-5.54535	0.752553	24183	True
Discovery	Goblet cells BCAS1+	Secretory	OXCT1	-0.173508	0.000291694	-5.50027	1.15627	24183	True
Discovery	Goblet cells BCAS1+	Secretory	TNPO1	-0.176714	0.000317385	-5.42018	1.55452	24183	True
Discovery	Goblet cells BCAS1+	Secretory	SLC37A1	0.178356	0.000599834	5.30685	1.72526	24183	True
Discovery	Goblet cells BCAS1+	Secretory	GALNT7	-0.13865	0.000768438	-5.3451	4.83517	24183	True
Discovery	Goblet cells BCAS1+	Secretory	OSBPL6	-0.159896	0.000782494	-5.28608	1.57119	24183	True
Discovery	Goblet cells BCAS1+	Secretory	SLC17A4	-0.185263	0.000813471	-5.09813	0.81487	24183	True
Discovery	Goblet cells BCAS1+	Secretory	REG4	-0.300107	0.000820394	-5.28451	15.3521	24183	True
Discovery	Goblet cells BCAS1+	Secretory	SLC2A10	-0.121401	0.00088091	-4.89366	0.734648	24183	True
Discovery	Goblet cells BCAS1+	Secretory	SLC39A11	-0.167806	0.00093628	-5.09149	5.29843	24183	True
Discovery	Goblet cells BCAS1+	Secretory	IP6K2	-0.121867	0.00100405	-5.09471	1.14667	24183	True
Discovery	Goblet cells BCAS1+	Secretory	MYRIP	-0.18442	0.00102671	-5.13961	3.53273	24183	True
Discovery	Goblet cells BCAS1+	Secretory	COBL	-0.108294	0.00116203	-4.99003	3.88914	24183	True
Discovery	Goblet cells BCAS1+	Secretory	B3GNT6	0.275198	0.00146779	5.01388	1.60832	24183	True
Discovery	Goblet cells BCAS1+	Secretory	SPRED1	-0.201595	0.00155711	-4.98591	1.69834	24183	True
Discovery	Goblet cells BCAS1+	Secretory	LGR4	-0.170436	0.00191399	-4.90212	1.96828	24183	True
Discovery	Goblet cells BCAS1+	Secretory	HEPACAM2	-0.239643	0.00193246	-4.97991	4.97403	24183	True
Discovery	Goblet cells BCAS1+	Secretory	PARM1	-0.259796	0.00214096	-4.61285	1.23599	24183	True
Discovery	Goblet cells BCAS1+	Secretory	SPATS2L	0.170635	0.00216378	4.91068	4.4858	24183	True
Discovery	Goblet cells BCAS1+	Secretory	MUC13	0.228326	0.00218445	4.89338	3.25539	24183	True
Discovery	Goblet cells BCAS1+	Secretory	PLPP1	-0.185313	0.00241273	-4.82129	2.56114	24183	True
Discovery	Goblet cells BCAS1+	Secretory	AGPS	-0.100277	0.0027819	-4.57769	1.16053	24183	True
Discovery	Goblet cells BCAS1+	Secretory	ENTPD5	-0.185422	0.00286802	-4.81255	1.65711	24183	True
Discovery	Goblet cells BCAS1+	Secretory	IGF2BP2	-0.118684	0.00291574	-4.70637	1.30534	24183	True
Discovery	Goblet cells BCAS1+	Secretory	PPARG	-0.136394	0.00294551	-4.86233	2.22144	24183	True
Discovery	Goblet cells BCAS1+	Secretory	PIP5K1B	0.166979	0.00300646	4.52814	4.16818	24183	True
Discovery	Goblet cells BCAS1+	Secretory	CAMK1D	-0.206808	0.00339581	-4.75241	2.54145	24183	True
Discovery	Goblet cells BCAS1+	Secretory	BAIAP2L1	0.159856	0.00344914	4.78166	2.55159	24183	True
Discovery	Goblet cells BCAS1+	Secretory	BMP2K	-0.180288	0.00383683	-4.72893	2.5482	24183	True
Discovery	Goblet cells BCAS1+	Secretory	TCEA3	-0.150703	0.00409621	-4.70354	1.50428	24183	True
Discovery	Goblet cells BCAS1+	Secretory	COG5	-0.12171	0.00428751	-4.61785	3.67556	24183	True
Discovery	Goblet cells BCAS1+	Secretory	TAPBP	0.121807	0.00450616	4.32158	1.00529	24183	True
Discovery	Goblet cells BCAS1+	Secretory	PLAC8	0.162226	0.00451235	4.67531	1.31832	24183	True
Discovery	Goblet cells BCAS1+	Secretory	ROCK2	-0.140953	0.00527293	-4.56123	2.29355	24183	True
Discovery	Goblet cells BCAS1+	Secretory	KIF13A	0.153206	0.00558913	4.58383	2.05301	24183	True
Discovery	Goblet cells BCAS1+	Secretory	VIL1	-0.157015	0.0062917	-4.41864	1.26585	24183	True
Discovery	Goblet cells BCAS1+	Secretory	SORL1	-0.151631	0.00636785	-4.52164	1.61552	24183	True
Discovery	Goblet cells BCAS1+	Secretory	RIF1	-0.0929283	0.00667866	-4.27419	0.673862	24183	True
Discovery	Goblet cells BCAS1+	Secretory	PDE4D	-0.117023	0.00699291	-4.52218	12.9292	24183	True
Discovery	Goblet cells BCAS1+	Secretory	PTEN	-0.111712	0.00705589	-4.54329	1.85726	24183	True
Discovery	Goblet cells BCAS1+	Secretory	ANKH	-0.116914	0.00718772	-4.49875	1.5245	24183	True
Discovery	Goblet cells BCAS1+	Secretory	UAP1	-0.114231	0.00736902	-4.47877	1.37266	24183	True
Discovery	Goblet cells BCAS1+	Secretory	YIPF4	-0.103082	0.00737505	-4.49217	1.08576	24183	True
Discovery	Goblet cells BCAS1+	Secretory	AHNAK	-0.223113	0.00756198	-4.4684	1.93202	24183	True
Discovery	Goblet cells BCAS1+	Secretory	DEFA5	0.302414	0.00761876	4.34117	1.86275	24183	True
Discovery	Goblet cells BCAS1+	Secretory	PDE3B	-0.0961043	0.00774878	-4.09466	0.70624	24183	True
Discovery	Goblet cells BCAS1+	Secretory	MAGI1	-0.0888413	0.00894831	-4.33097	9.46851	24183	True
Discovery	Goblet cells BCAS1+	Secretory	AC009133.1	0.134517	0.00916308	3.99268	0.718563	24183	True
Discovery	Goblet cells BCAS1+	Secretory	CACNB2	-0.16738	0.00932847	-4.2434	1.64893	24183	True
Discovery	Goblet cells BCAS1+	Secretory	BRINP3	-0.16267	0.00945572	-4.45311	3.90245	24183	True
Discovery	Goblet cells BCAS1+	Secretory	ABLIM1	-0.119569	0.00961309	-4.38355	3.00753	24183	True
Discovery	Goblet cells BCAS1+	Secretory	DOPEY2	-0.106869	0.00986492	-4.32591	4.41922	24183	True
Discovery	Goblet cells BCAS1+	Secretory	MBNL3	-0.0955965	0.00987282	-4.20122	0.858951	24183	True
Discovery	Goblet cells BCAS1+	Secretory	GPAT3	-0.0978473	0.0110868	-4.32004	0.729976	24183	True
Discovery	Goblet cells BCAS1+	Secretory	ANTXR2	-0.107098	0.0114412	-4.26456	1.09217	24183	True
Discovery	Goblet cells BCAS1+	Secretory	ARHGEF38	-0.120515	0.0115753	-4.09586	2.61932	24183	True
Discovery	Goblet cells BCAS1+	Secretory	TNS3	-0.100411	0.0115918	-4.13764	0.666956	24183	True
Discovery	Goblet cells BCAS1+	Secretory	SLC41A2	0.12485	0.0122849	4.13044	1.18066	24183	True
Discovery	Goblet cells BCAS1+	Secretory	MYH9	-0.126021	0.0126839	-4.17483	1.61328	24183	True
Discovery	Goblet cells BCAS1+	Secretory	GRHL2	-0.112114	0.0127108	-4.25314	2.11458	24183	True
Discovery	Goblet cells BCAS1+	Secretory	SMARCA2	-0.0954495	0.0127978	-4.14342	1.14655	24183	True
Discovery	Goblet cells BCAS1+	Secretory	ACSL3	-0.114966	0.0147612	-4.23164	1.03689	24183	True
Discovery	Goblet cells BCAS1+	Secretory	PDCD4	-0.137117	0.014976	-4.22713	1.85043	24183	True
Discovery	Goblet cells BCAS1+	Secretory	MUC4	0.240775	0.0149955	4.23518	0.758053	24183	True
Discovery	Goblet cells BCAS1+	Secretory	MCU	0.17188	0.0157468	4.21258	3.00476	24183	True
Discovery	Goblet cells BCAS1+	Secretory	GALNT8	0.28669	0.0158988	4.13223	3.12397	24183	True
Discovery	Goblet cells BCAS1+	Secretory	NCEH1	-0.0942276	0.0169705	-4.16528	0.837324	24183	True
Discovery	Goblet cells BCAS1+	Secretory	VWA8	-0.101201	0.0172453	-4.13777	0.864161	24183	True
Discovery	Goblet cells BCAS1+	Secretory	PLS1	0.159856	0.0173121	4.13324	3.5032	24183	True
Discovery	Goblet cells BCAS1+	Secretory	TPM1	-0.137445	0.0174932	-4.10047	2.27776	24183	True
Discovery	Goblet cells BCAS1+	Secretory	XRN1	0.138939	0.0176016	3.98172	2.04946	24183	True
Discovery	Goblet cells BCAS1+	Secretory	EPB41L3	0.100559	0.0179576	3.22577	0.861101	24183	True
Discovery	Goblet cells BCAS1+	Secretory	INPP4B	0.223169	0.0179576	4.10186	3.97643	24183	True
Discovery	Goblet cells BCAS1+	Secretory	DIAPH2	-0.139339	0.019485	-4.12411	2.03275	24183	True
Discovery	Goblet cells BCAS1+	Secretory	CLMN	-0.106244	0.0198864	-4.08394	3.14134	24183	True
Discovery	Goblet cells BCAS1+	Secretory	GDA	0.138534	0.0203777	3.99141	3.25944	24183	True
Discovery	Goblet cells BCAS1+	Secretory	SHANK2	-0.138921	0.0211371	-4.10607	1.78212	24183	True
Discovery	Goblet cells BCAS1+	Secretory	MCF2L	-0.143882	0.0213851	-4.03716	2.28764	24183	True
Discovery	Goblet cells BCAS1+	Secretory	MIA3	-0.149347	0.0234049	-4.01834	2.92515	24183	True
Discovery	Goblet cells BCAS1+	Secretory	UGT8	-0.0936463	0.0254082	-3.92008	1.05409	24183	True
Discovery	Goblet cells BCAS1+	Secretory	ZNF704	-0.0905905	0.0261178	-3.80028	0.761072	24183	True
Discovery	Goblet cells BCAS1+	Secretory	TANC1	0.121776	0.0267711	3.83617	1.60162	24183	True
Discovery	Goblet cells BCAS1+	Secretory	UMAD1	-0.110416	0.0270199	-3.88651	3.61775	24183	True
Discovery	Goblet cells BCAS1+	Secretory	MYO1D	-0.0773292	0.0282358	-3.95104	8.7803	24183	True
Discovery	Goblet cells BCAS1+	Secretory	FAM160A1	-0.12008	0.029028	-3.92152	2.07621	24183	True
Discovery	Goblet cells BCAS1+	Secretory	FAM3B	0.0851408	0.030103	3.69785	0.800852	24183	True
Discovery	Goblet cells BCAS1+	Secretory	CHD6	-0.0984652	0.0306151	-3.78974	0.94186	24183	True
Discovery	Goblet cells BCAS1+	Secretory	ADTRP	0.0870542	0.0311819	3.31999	0.770335	24183	True
Discovery	Goblet cells BCAS1+	Secretory	PTPRK	-0.100878	0.0315546	-3.75294	4.42509	24183	True
Discovery	Goblet cells BCAS1+	Secretory	TMEM131	-0.095227	0.0315848	-3.89979	2.66398	24183	True
Discovery	Goblet cells BCAS1+	Secretory	TTC3	-0.122501	0.0334052	-3.89439	2.16925	24183	True
Discovery	Goblet cells BCAS1+	Secretory	DSP	-0.140904	0.0339699	-3.56221	1.40082	24183	True
Discovery	Goblet cells BCAS1+	Secretory	CASC4	0.100252	0.0339699	3.314	1.06649	24183	True
Discovery	Goblet cells BCAS1+	Secretory	SLC35D1	-0.0760219	0.0343739	-3.87254	0.826738	24183	True
Discovery	Goblet cells BCAS1+	Secretory	NHSL1	-0.121746	0.0343739	-3.87931	2.52351	24183	True
Discovery	Goblet cells BCAS1+	Secretory	ARL15	-0.0968138	0.0347298	-3.75964	4.08262	24183	True
Discovery	Goblet cells BCAS1+	Secretory	RNF213	0.174098	0.0351302	3.73318	1.94529	24183	True
Discovery	Goblet cells BCAS1+	Secretory	CDHR2	0.133162	0.0356163	3.47497	1.06137	24183	True
Discovery	Goblet cells BCAS1+	Secretory	PLXNA2	-0.0984413	0.0359256	-3.85866	1.22776	24183	True
Discovery	Goblet cells BCAS1+	Secretory	VMP1	0.135689	0.0366886	3.56045	2.57499	24183	True
Discovery	Goblet cells BCAS1+	Secretory	ALCAM	0.117026	0.0375278	3.01832	1.20349	24183	True
Discovery	Goblet cells BCAS1+	Secretory	TRPA1	-0.144937	0.0379938	-3.84668	1.4119	24183	True
Discovery	Goblet cells BCAS1+	Secretory	AC116366.3	0.118052	0.0391156	3.8057	0.894182	24183	True
Discovery	Goblet cells BCAS1+	Secretory	ERGIC1	-0.117538	0.0391948	-3.77734	2.01265	24183	True
Discovery	Goblet cells BCAS1+	Secretory	VPS13D	0.0750848	0.039466	2.66876	1.25605	24183	True
Discovery	Goblet cells BCAS1+	Secretory	ACER3	0.144644	0.0449143	3.75215	1.55006	24183	True
Discovery	Goblet cells BCAS1+	Secretory	MYRFL	0.131904	0.044972	3.65077	1.36063	24183	True
Discovery	Goblet cells BCAS1+	Secretory	NAPEPLD	-0.10076	0.0458928	-3.7464	1.17111	24183	True
Discovery	Goblet cells BCAS1+	Secretory	CHRNA7	0.170347	0.0463036	3.68631	2.5532	24183	True
Discovery	Goblet cells BCAS1+	Secretory	GNAQ	-0.0660634	0.0471579	-3.70381	5.9486	24183	True
Discovery	Goblet cells BCAS1+	Secretory	CAPN9	-0.123986	0.0473908	-3.43261	4.01592	24183	True
Discovery	Goblet cells BCAS1+	Secretory	ASAP2	-0.106386	0.047975	-3.72135	2.28508	24183	True
Discovery	Goblet cells BCAS1+	Secretory	ELF3	0.168684	0.0491191	3.69615	2.29719	24183	True
Discovery	Goblet cells BCAS1+	Secretory	PBX1	-0.100679	0.0496103	-3.71766	0.872721	24183	True
Discovery	Goblet cells bottom villus	Secretory	SATB2	-0.264106	1.91443e-10	-8.58829	3.70143	25106	True
Discovery	Goblet cells bottom villus	Secretory	CA12	-0.295591	1.91998e-10	-8.4744	2.52223	25106	True
Discovery	Goblet cells bottom villus	Secretory	DLGAP1	-0.312989	2.81948e-10	-8.43687	2.55067	25106	True
Discovery	Goblet cells bottom villus	Secretory	C1orf21	-0.195335	3.03795e-06	-6.61952	3.28579	25106	True
Discovery	Goblet cells bottom villus	Secretory	PCED1B	-0.186845	5.32171e-06	-6.28436	1.78702	25106	True
Discovery	Goblet cells bottom villus	Secretory	NUCB2	0.193208	1.40088e-05	6.23794	2.83892	25106	True
Discovery	Goblet cells bottom villus	Secretory	TRIO	-0.129223	1.64646e-05	-6.1833	6.15076	25106	True
Discovery	Goblet cells bottom villus	Secretory	KREMEN1	-0.174194	2.82749e-05	-6.08447	2.98467	25106	True
Discovery	Goblet cells bottom villus	Secretory	ROBO2	-0.451039	7.61353e-05	-5.72425	5.07584	25106	True
Discovery	Goblet cells bottom villus	Secretory	PIP5K1B	0.18051	7.61353e-05	5.84355	5.37222	25106	True
Discovery	Goblet cells bottom villus	Secretory	DAPK1	-0.163831	7.66463e-05	-5.82591	2.51804	25106	True
Discovery	Goblet cells bottom villus	Secretory	LINC01006	-0.145467	0.000100507	-5.6801	2.00813	25106	True
Discovery	Goblet cells bottom villus	Secretory	SKAP2	-0.138049	0.000116379	-5.66324	3.58106	25106	True
Discovery	Goblet cells bottom villus	Secretory	ZNF704	-0.157048	0.000117586	-5.58053	2.36696	25106	True
Discovery	Goblet cells bottom villus	Secretory	P4HB	0.175013	0.000130663	5.53107	5.9518	25106	True
Discovery	Goblet cells bottom villus	Secretory	DIAPH2	-0.140466	0.000154734	-5.57019	7.25584	25106	True
Discovery	Goblet cells bottom villus	Secretory	BMP2K	-0.161124	0.000209012	-5.50106	8.85099	25106	True
Discovery	Goblet cells bottom villus	Secretory	HIPK2	0.124215	0.000264788	5.4805	2.73584	25106	True
Discovery	Goblet cells bottom villus	Secretory	PRKAG2	-0.150479	0.000360418	-5.40179	3.49235	25106	True
Discovery	Goblet cells bottom villus	Secretory	ADD3	-0.160619	0.000465444	-5.20937	2.58619	25106	True
Discovery	Goblet cells bottom villus	Secretory	PDIA3	0.216402	0.000588496	5.16691	9.06716	25106	True
Discovery	Goblet cells bottom villus	Secretory	CACNB2	-0.149128	0.000590003	-5.28092	4.66211	25106	True
Discovery	Goblet cells bottom villus	Secretory	FOXP1	-0.131166	0.000688723	-5.08047	24.61	25106	True
Discovery	Goblet cells bottom villus	Secretory	FOXP2	-0.220014	0.00102671	-4.99813	10.4588	25106	True
Discovery	Goblet cells bottom villus	Secretory	PRKG1	-0.18727	0.00107093	-5.10474	15.4066	25106	True
Discovery	Goblet cells bottom villus	Secretory	IFI27	0.339984	0.00131065	5.03828	6.15116	25106	True
Discovery	Goblet cells bottom villus	Secretory	SSR1	0.136129	0.00141908	4.95848	2.61165	25106	True
Discovery	Goblet cells bottom villus	Secretory	NR3C2	-0.167152	0.0018676	-4.88173	26.9637	25106	True
Discovery	Goblet cells bottom villus	Secretory	MYO1D	-0.115934	0.00193246	-4.70421	20.0513	25106	True
Discovery	Goblet cells bottom villus	Secretory	OSBPL1A	-0.126633	0.00204655	-4.86943	2.70776	25106	True
Discovery	Goblet cells bottom villus	Secretory	SORL1	-0.110311	0.00240009	-4.79607	2.07588	25106	True
Discovery	Goblet cells bottom villus	Secretory	PAWR	-0.0822736	0.00263325	-4.83418	6.26962	25106	True
Discovery	Goblet cells bottom villus	Secretory	ADGRA3	-0.100107	0.00266889	-4.72792	1.96033	25106	True
Discovery	Goblet cells bottom villus	Secretory	DMBT1	0.142571	0.00270376	4.74101	2.90548	25106	True
Discovery	Goblet cells bottom villus	Secretory	CALR	0.220879	0.00285398	4.72033	5.65231	25106	True
Discovery	Goblet cells bottom villus	Secretory	LGALS3	-0.159878	0.00286802	-4.78612	15.2351	25106	True
Discovery	Goblet cells bottom villus	Secretory	NR5A2	-0.12491	0.00292147	-4.60476	2.27284	25106	True
Discovery	Goblet cells bottom villus	Secretory	TNPO1	-0.108962	0.00302221	-4.75497	3.55752	25106	True
Discovery	Goblet cells bottom villus	Secretory	NEDD4L	-0.142477	0.0032518	-4.69457	15.2748	25106	True
Discovery	Goblet cells bottom villus	Secretory	ATP8A1	-0.126259	0.00336484	-4.65817	4.17773	25106	True
Discovery	Goblet cells bottom villus	Secretory	CDK6	-0.139728	0.00366064	-4.72197	5.36298	25106	True
Discovery	Goblet cells bottom villus	Secretory	REG3A	0.0979964	0.00381054	2.72971	3.55795	25106	True
Discovery	Goblet cells bottom villus	Secretory	NXPE1	-0.210961	0.00402271	-4.68635	6.50689	25106	True
Discovery	Goblet cells bottom villus	Secretory	HSPA5	0.242251	0.00409621	4.63343	5.84526	25106	True
Discovery	Goblet cells bottom villus	Secretory	ANKFN1	-0.182637	0.00419164	-4.67745	3.43284	25106	True
Discovery	Goblet cells bottom villus	Secretory	SSR2	0.118466	0.00429581	4.6542	2.34227	25106	True
Discovery	Goblet cells bottom villus	Secretory	GALNT12	-0.104454	0.00436426	-4.58536	4.67287	25106	True
Discovery	Goblet cells bottom villus	Secretory	HM13	0.121789	0.00450616	4.66615	2.45838	25106	True
Discovery	Goblet cells bottom villus	Secretory	SSR4	0.173323	0.00457115	4.17508	4.7538	25106	True
Discovery	Goblet cells bottom villus	Secretory	FLNB	-0.100694	0.00459227	-4.67384	4.06612	25106	True
Discovery	Goblet cells bottom villus	Secretory	PDIA4	0.190053	0.00463742	4.62562	2.91651	25106	True
Discovery	Goblet cells bottom villus	Secretory	TYW1B	-0.116722	0.00465754	-4.60132	1.9518	25106	True
Discovery	Goblet cells bottom villus	Secretory	EXPH5	-0.130947	0.00555555	-4.56949	3.36398	25106	True
Discovery	Goblet cells bottom villus	Secretory	FAT1	-0.105242	0.00564746	-4.57495	4.22588	25106	True
Discovery	Goblet cells bottom villus	Secretory	MAML2	-0.137942	0.00576537	-4.45026	3.09205	25106	True
Discovery	Goblet cells bottom villus	Secretory	SSR3	0.144755	0.00580282	4.5531	2.60384	25106	True
Discovery	Goblet cells bottom villus	Secretory	MAGI1	-0.135297	0.00619494	-4.40368	18.2039	25106	True
Discovery	Goblet cells bottom villus	Secretory	SPRED1	-0.141408	0.00627391	-4.55431	3.96475	25106	True
Discovery	Goblet cells bottom villus	Secretory	PIGR	0.282107	0.00676821	4.12115	17.8767	25106	True
Discovery	Goblet cells bottom villus	Secretory	RBFOX1	-0.195134	0.006795	-4.49415	3.26432	25106	True
Discovery	Goblet cells bottom villus	Secretory	PARD3B	-0.0916399	0.00684898	-4.49549	8.70648	25106	True
Discovery	Goblet cells bottom villus	Secretory	ATP8B1	-0.071281	0.00709371	-4.54886	8.39903	25106	True
Discovery	Goblet cells bottom villus	Secretory	ERP44	0.100429	0.00712276	4.48362	2.39258	25106	True
Discovery	Goblet cells bottom villus	Secretory	SIDT1	-0.0889553	0.00776728	-4.48672	7.40899	25106	True
Discovery	Goblet cells bottom villus	Secretory	PPARG	-0.124685	0.00786231	-4.45919	3.39668	25106	True
Discovery	Goblet cells bottom villus	Secretory	TRAM1	0.10206	0.00836927	4.35225	2.123	25106	True
Discovery	Goblet cells bottom villus	Secretory	SYNE2	-0.0804064	0.00901003	-4.22855	3.88254	25106	True
Discovery	Goblet cells bottom villus	Secretory	DNAJC3	0.124937	0.00926885	4.40973	3.00299	25106	True
Discovery	Goblet cells bottom villus	Secretory	COBL	-0.0969329	0.010147	-4.34456	5.2397	25106	True
Discovery	Goblet cells bottom villus	Secretory	LMAN1	0.102379	0.0108999	4.26542	3.83052	25106	True
Discovery	Goblet cells bottom villus	Secretory	VWA8	-0.0962734	0.0110698	-4.32162	3.55138	25106	True
Discovery	Goblet cells bottom villus	Secretory	FAM160A1	-0.100317	0.0111099	-4.19039	3.54111	25106	True
Discovery	Goblet cells bottom villus	Secretory	ANKH	-0.0894059	0.0113115	-4.18429	2.96168	25106	True
Discovery	Goblet cells bottom villus	Secretory	IGF2BP2	-0.106166	0.0122957	-4.22184	1.9963	25106	True
Discovery	Goblet cells bottom villus	Secretory	OSBPL6	-0.147572	0.0130769	-4.24689	2.52517	25106	True
Discovery	Goblet cells bottom villus	Secretory	BCL2	-0.121894	0.0143224	-4.18088	3.42046	25106	True
Discovery	Goblet cells bottom villus	Secretory	KRT8	-0.15143	0.0153059	-4.17362	19.612	25106	True
Discovery	Goblet cells bottom villus	Secretory	TRIQK	-0.0697696	0.0167514	-3.96932	2.26679	25106	True
Discovery	Goblet cells bottom villus	Secretory	RHOBTB3	-0.0844781	0.0179969	-3.88759	2.41209	25106	True
Discovery	Goblet cells bottom villus	Secretory	RPN1	0.101633	0.0184899	4.09191	2.15626	25106	True
Discovery	Goblet cells bottom villus	Secretory	FAM214A	-0.101437	0.0187942	-4.04511	3.22959	25106	True
Discovery	Goblet cells bottom villus	Secretory	REG1A	0.241502	0.0189742	3.88311	24.5257	25106	True
Discovery	Goblet cells bottom villus	Secretory	SELENOM	0.135371	0.0200096	3.98288	3.13395	25106	True
Discovery	Goblet cells bottom villus	Secretory	CNTN4	-0.276972	0.0206166	-4.06636	4.9949	25106	True
Discovery	Goblet cells bottom villus	Secretory	ERLEC1	0.108574	0.0207883	4.00103	2.38421	25106	True
Discovery	Goblet cells bottom villus	Secretory	FRYL	-0.083813	0.0209274	-4.06493	16.6356	25106	True
Discovery	Goblet cells bottom villus	Secretory	SEC61A1	0.0969819	0.0218443	4.0742	2.22831	25106	True
Discovery	Goblet cells bottom villus	Secretory	PDE4D	-0.104194	0.0219588	-4.08195	24.7551	25106	True
Discovery	Goblet cells bottom villus	Secretory	IGF1R	-0.107137	0.0223556	-4.05705	3.59476	25106	True
Discovery	Goblet cells bottom villus	Secretory	PDIA6	0.137333	0.0224212	4.02314	3.54162	25106	True
Discovery	Goblet cells bottom villus	Secretory	MLLT3	-0.0798622	0.0227903	-4.05338	7.99064	25106	True
Discovery	Goblet cells bottom villus	Secretory	MBOAT2	-0.0558675	0.0232865	-3.90088	8.46901	25106	True
Discovery	Goblet cells bottom villus	Secretory	PDCD4	-0.0840059	0.0236779	-4.01446	4.82928	25106	True
Discovery	Goblet cells bottom villus	Secretory	CD200	-0.100006	0.0248061	-4.01549	2.0425	25106	True
Discovery	Goblet cells bottom villus	Secretory	CAMK1D	-0.125888	0.0254054	-3.99538	4.02111	25106	True
Discovery	Goblet cells bottom villus	Secretory	SI	-0.132461	0.0273495	-3.95944	8.83374	25106	True
Discovery	Goblet cells bottom villus	Secretory	MT-ND2	-0.139971	0.0295739	-3.86468	109.599	25106	True
Discovery	Goblet cells bottom villus	Secretory	GAB1	-0.0953078	0.0305717	-3.92308	3.2646	25106	True
Discovery	Goblet cells bottom villus	Secretory	MBNL1	-0.0865069	0.0307002	-3.91577	7.35155	25106	True
Discovery	Goblet cells bottom villus	Secretory	ABLIM1	-0.0732194	0.0309848	-3.90741	5.88214	25106	True
Discovery	Goblet cells bottom villus	Secretory	DSP	-0.0677186	0.0311819	-3.5177	4.85713	25106	True
Discovery	Goblet cells bottom villus	Secretory	GPX2	0.125603	0.0313602	3.91699	2.59181	25106	True
Discovery	Goblet cells bottom villus	Secretory	HSD17B4	0.0789185	0.031963	3.77511	2.48072	25106	True
Discovery	Goblet cells bottom villus	Secretory	SIL1	0.0912398	0.0326477	3.89376	2.93508	25106	True
Discovery	Goblet cells bottom villus	Secretory	ATXN1	-0.105259	0.0332096	-3.81393	5.67016	25106	True
Discovery	Goblet cells bottom villus	Secretory	PBX1	-0.118655	0.0337383	-3.87975	3.58568	25106	True
Discovery	Goblet cells bottom villus	Secretory	RPN2	0.105528	0.0338759	3.867	2.69342	25106	True
Discovery	Goblet cells bottom villus	Secretory	VCP	0.0992454	0.0338822	3.82711	2.18358	25106	True
Discovery	Goblet cells bottom villus	Secretory	IP6K2	-0.0809858	0.0367719	-3.83213	2.31937	25106	True
Discovery	Goblet cells bottom villus	Secretory	XIST	-5.88896e-07	0.0369979	-3.81152	5.8212	25106	True
Discovery	Goblet cells bottom villus	Secretory	GALNT10	0.103361	0.0369979	3.78492	2.54979	25106	True
Discovery	Goblet cells bottom villus	Secretory	EPS8	-0.0877019	0.0369979	-3.83082	3.71636	25106	True
Discovery	Goblet cells bottom villus	Secretory	PARD3	-0.0754528	0.0375278	-3.81536	13.5265	25106	True
Discovery	Goblet cells bottom villus	Secretory	AUTS2	-0.0989253	0.037711	-3.76088	2.51832	25106	True
Discovery	Goblet cells bottom villus	Secretory	MAP7	-0.0876349	0.0384254	-3.73795	9.74799	25106	True
Discovery	Goblet cells bottom villus	Secretory	ABCC3	-0.100384	0.0399125	-3.80422	4.77647	25106	True
Discovery	Goblet cells bottom villus	Secretory	STK39	0.107373	0.0405675	3.65076	2.34167	25106	True
Discovery	Goblet cells bottom villus	Secretory	SGMS1	-0.0769058	0.0406771	-3.75199	2.1798	25106	True
Discovery	Goblet cells bottom villus	Secretory	WNK2	-0.114912	0.0411157	-3.76235	8.15024	25106	True
Discovery	Goblet cells bottom villus	Secretory	C2CD5	-0.0685213	0.0420623	-3.52399	1.91659	25106	True
Discovery	Goblet cells bottom villus	Secretory	TLN2	-0.114638	0.0449275	-3.74477	2.53489	25106	True
Discovery	Goblet cells bottom villus	Secretory	RNF43	-0.0839481	0.0459352	-3.75003	3.36732	25106	True
Discovery	Goblet cells bottom villus	Secretory	SH3PXD2A	-0.101348	0.0462881	-3.61046	6.63562	25106	True
Discovery	Goblet cells bottom villus	Secretory	NUMA1	-0.0708682	0.0472248	-3.44912	2.07006	25106	True
Discovery	Goblet cells bottom villus	Secretory	OSTC	0.11783	0.0472874	3.71279	2.86661	25106	True
Discovery	Goblet cells bottom villus	Secretory	RANBP2	0.069661	0.0486275	3.71172	3.73393	25106	True
Discovery	Goblet cells bottom villus	Secretory	PCCA	-0.0793775	0.0491191	-3.68107	3.73453	25106	True
Discovery	Goblet cells crypt MKI67+	Secretory	IFI27	0.426666	0.00218445	4.91459	5.1157	1599	True
Discovery	Goblet cells crypt MKI67+	Secretory	MYO1D	-0.183093	0.00240009	-3.95029	27.1676	1599	True
Discovery	Goblet cells crypt MKI67+	Secretory	ZNF704	-0.242736	0.00294045	-4.79613	3.89744	1599	True
Discovery	Goblet cells crypt MKI67+	Secretory	PSMA3	0.151154	0.00532894	4.82691	3.61789	1599	True
Discovery	Goblet cells crypt MKI67+	Secretory	PIK3R1	-0.171149	0.00576327	-4.52296	8.69669	1599	True
Discovery	Goblet cells crypt MKI67+	Secretory	DIAPH2	-0.198513	0.00616652	-4.604	11.2921	1599	True
Discovery	Goblet cells crypt MKI67+	Secretory	SATB2	-0.219862	0.0065069	-4.50802	4.80926	1599	True
Discovery	Goblet cells crypt MKI67+	Secretory	EIF4G1	0.147965	0.00690872	4.425	3.45466	1599	True
Discovery	Goblet cells crypt MKI67+	Secretory	BNC2	-0.320867	0.0075505	-4.16825	4.09256	1599	True
Discovery	Goblet cells crypt MKI67+	Secretory	SH3PXD2A	-0.15486	0.00758832	-4.57232	8.20325	1599	True
Discovery	Goblet cells crypt MKI67+	Secretory	PRKG1	-0.253181	0.00811249	-4.28366	12.5535	1599	True
Discovery	Goblet cells crypt MKI67+	Secretory	WNK2	-0.192327	0.0101801	-4.58853	12.2821	1599	True
Discovery	Goblet cells crypt MKI67+	Secretory	POMP	0.174706	0.0103027	4.43121	4.5122	1599	True
Discovery	Goblet cells crypt MKI67+	Secretory	PDLIM5	-0.144222	0.0140517	-3.9979	9.46279	1599	True
Discovery	Goblet cells crypt MKI67+	Secretory	TMED10	0.157355	0.0141832	4.57674	6.72858	1599	True
Discovery	Goblet cells crypt MKI67+	Secretory	FOXP2	-0.24736	0.0145654	-3.55892	12.0344	1599	True
Discovery	Goblet cells crypt MKI67+	Secretory	REG1A	0.614735	0.0160481	4.16061	61.247	1599	True
Discovery	Goblet cells crypt MKI67+	Secretory	CNTN4	-0.375474	0.0162951	-4.11469	7.49281	1599	True
Discovery	Goblet cells crypt MKI67+	Secretory	OSBPL1A	-0.197115	0.0168211	-4.03554	4.02564	1599	True
Discovery	Goblet cells crypt MKI67+	Secretory	RHOBTB3	-0.155887	0.0213612	-4.02561	4.79925	1599	True
Discovery	Goblet cells crypt MKI67+	Secretory	DNAJC10	0.140265	0.0234206	3.8811	8.11882	1599	True
Discovery	Goblet cells crypt MKI67+	Secretory	MANF	0.198766	0.0234286	4.04989	4.05816	1599	True
Discovery	Goblet cells crypt MKI67+	Secretory	NEDD4L	-0.177699	0.0250357	-3.78509	15.4728	1599	True
Discovery	Goblet cells crypt MKI67+	Secretory	REG3A	0.0827153	0.0255868	1.86598	3.56348	1599	True
Discovery	Goblet cells crypt MKI67+	Secretory	BCL2	-0.179237	0.0268764	-4.04461	6.2045	1599	True
Discovery	Goblet cells crypt MKI67+	Secretory	CAMK1D	-0.163959	0.0278762	-3.87895	3.98374	1599	True
Discovery	Goblet cells crypt MKI67+	Secretory	ARID1B	-0.150458	0.0278896	-3.35908	13.0194	1599	True
Discovery	Goblet cells crypt MKI67+	Secretory	FRZB	-0.184665	0.0312818	-3.54559	4.207	1599	True
Discovery	Goblet cells crypt MKI67+	Secretory	SORBS1	-0.180607	0.0339699	-3.77311	3.4334	1599	True
Discovery	Goblet cells crypt MKI67+	Secretory	ADD3	-0.189541	0.0352094	-3.8641	6.83615	1599	True
Discovery	Goblet cells crypt MKI67+	Secretory	SSR3	0.179796	0.0355839	3.59578	5.56848	1599	True
Discovery	Goblet cells crypt MKI67+	Secretory	ETS2	0.117501	0.0446654	3.39422	4.31832	1599	True
Discovery	Goblet cells crypt MKI67+	Secretory	STRN	-0.14381	0.0481026	-3.64503	6.85741	1599	True
Discovery	Goblet cells crypt MKI67+	Secretory	PLXDC2	-0.169516	0.0493254	-3.24626	19.5929	1599	True
Discovery	Goblet cells mid villus	Secretory	SLC37A1	0.219282	1.22316e-09	7.8581	4.11964	6787	True
Discovery	Goblet cells mid villus	Secretory	C1orf21	-0.227061	3.7829e-09	-7.83332	4.61574	6787	True
Discovery	Goblet cells mid villus	Secretory	DLGAP1	-0.458346	8.24989e-09	-7.64571	4.86636	6787	True
Discovery	Goblet cells mid villus	Secretory	CA12	-0.32794	1.56822e-08	-7.57962	2.8282	6787	True
Discovery	Goblet cells mid villus	Secretory	TMC5	0.245096	3.21392e-07	6.76527	3.99941	6787	True
Discovery	Goblet cells mid villus	Secretory	PIGZ	-0.29514	8.12189e-06	-6.35882	2.10078	6787	True
Discovery	Goblet cells mid villus	Secretory	TDP2	-0.237898	9.91518e-06	-6.2879	3.94121	6787	True
Discovery	Goblet cells mid villus	Secretory	PIGR	0.405302	1.68965e-05	6.08062	7.84072	6787	True
Discovery	Goblet cells mid villus	Secretory	FLNB	-0.141268	2.41288e-05	-6.12403	5.44349	6787	True
Discovery	Goblet cells mid villus	Secretory	FOXP2	-0.311506	3.29451e-05	-5.94077	9.84441	6787	True
Discovery	Goblet cells mid villus	Secretory	PARM1	-0.236246	3.4084e-05	-6.03169	2.87432	6787	True
Discovery	Goblet cells mid villus	Secretory	LGR4	-0.164693	0.000110474	-5.76218	4.4015	6787	True
Discovery	Goblet cells mid villus	Secretory	SATB2	-0.138773	0.00016492	-5.45873	3.12995	6787	True
Discovery	Goblet cells mid villus	Secretory	PLAC8	0.176021	0.000177083	5.51911	3.59098	6787	True
Discovery	Goblet cells mid villus	Secretory	PCMTD1	0.171185	0.000189418	5.38708	2.89966	6787	True
Discovery	Goblet cells mid villus	Secretory	B3GNT6	0.264931	0.000194475	5.32575	5.06115	6787	True
Discovery	Goblet cells mid villus	Secretory	RARRES3	0.221779	0.000343207	5.33829	1.9337	6787	True
Discovery	Goblet cells mid villus	Secretory	ATP8A1	-0.165054	0.000415731	-5.02294	7.09842	6787	True
Discovery	Goblet cells mid villus	Secretory	CLINT1	0.101516	0.000487235	5.35001	2.99204	6787	True
Discovery	Goblet cells mid villus	Secretory	SLC44A4	0.150681	0.00100405	4.27371	5.47665	6787	True
Discovery	Goblet cells mid villus	Secretory	ENTPD5	-0.14621	0.00102671	-5.15279	5.96714	6787	True
Discovery	Goblet cells mid villus	Secretory	CALR	0.179282	0.00103473	5.05863	3.44423	6787	True
Discovery	Goblet cells mid villus	Secretory	DAPK1	-0.156796	0.00141908	-5.06085	4.09724	6787	True
Discovery	Goblet cells mid villus	Secretory	REG4	-0.272461	0.0016223	-3.48672	121.479	6787	True
Discovery	Goblet cells mid villus	Secretory	VMP1	0.178053	0.00180625	4.72053	6.03212	6787	True
Discovery	Goblet cells mid villus	Secretory	TNPO1	-0.132813	0.00181304	-4.95994	4.65537	6787	True
Discovery	Goblet cells mid villus	Secretory	EHF	0.133671	0.00193246	4.90496	2.35966	6787	True
Discovery	Goblet cells mid villus	Secretory	TMEM45B	0.132502	0.00198493	4.84138	2.48593	6787	True
Discovery	Goblet cells mid villus	Secretory	CDC42EP3	-0.195062	0.00209953	-4.87832	2.2577	6787	True
Discovery	Goblet cells mid villus	Secretory	ANKH	-0.101653	0.00240009	-4.98096	3.35244	6787	True
Discovery	Goblet cells mid villus	Secretory	PBX1	-0.130763	0.00241571	-4.65629	2.03404	6787	True
Discovery	Goblet cells mid villus	Secretory	SLC41A2	0.109253	0.00257184	4.81932	2.55533	6787	True
Discovery	Goblet cells mid villus	Secretory	GALNT8	0.302508	0.00259019	4.82099	11.2826	6787	True
Discovery	Goblet cells mid villus	Secretory	RNF213	0.151336	0.00280551	4.75734	4.47532	6787	True
Discovery	Goblet cells mid villus	Secretory	RAB1A	0.0900352	0.00282467	4.54442	3.95374	6787	True
Discovery	Goblet cells mid villus	Secretory	PIP5K1B	0.180048	0.00344628	4.10988	8.30293	6787	True
Discovery	Goblet cells mid villus	Secretory	SPINK1	0.205669	0.00348676	4.61988	7.46574	6787	True
Discovery	Goblet cells mid villus	Secretory	LGALS3	-0.188573	0.00384969	-4.3229	27.7282	6787	True
Discovery	Goblet cells mid villus	Secretory	SLC2A10	-0.0932926	0.00399918	-4.63944	2.46501	6787	True
Discovery	Goblet cells mid villus	Secretory	RASSF6	0.137218	0.00440174	3.69319	7.34581	6787	True
Discovery	Goblet cells mid villus	Secretory	SHANK2	-0.123282	0.00520924	-4.65394	3.93959	6787	True
Discovery	Goblet cells mid villus	Secretory	SETX	0.0851772	0.00523928	4.53078	2.73597	6787	True
Discovery	Goblet cells mid villus	Secretory	MT1H	-0.367099	0.00561254	-4.58972	4.53323	6787	True
Discovery	Goblet cells mid villus	Secretory	SLC35D1	-0.0820611	0.00578957	-4.6217	2.08678	6787	True
Discovery	Goblet cells mid villus	Secretory	MT1G	-0.541613	0.0062917	-4.54734	24.8092	6787	True
Discovery	Goblet cells mid villus	Secretory	LCORL	0.151432	0.006795	3.86617	7.58745	6787	True
Discovery	Goblet cells mid villus	Secretory	FABP1	-0.255472	0.00682482	-3.78764	1.83925	6787	True
Discovery	Goblet cells mid villus	Secretory	PLXNA2	-0.0977756	0.00690872	-4.39953	2.51775	6787	True
Discovery	Goblet cells mid villus	Secretory	STAT3	0.122005	0.00709371	4.23012	2.83572	6787	True
Discovery	Goblet cells mid villus	Secretory	ALCAM	0.137566	0.00741732	4.447	2.65788	6787	True
Discovery	Goblet cells mid villus	Secretory	ZNF704	-0.103454	0.00756862	-4.36343	1.95786	6787	True
Discovery	Goblet cells mid villus	Secretory	SELENOP	-0.249619	0.00761876	-4.27254	2.92191	6787	True
Discovery	Goblet cells mid villus	Secretory	P4HB	0.131917	0.00762804	4.21151	4.6097	6787	True
Discovery	Goblet cells mid villus	Secretory	SAMD9	0.140287	0.00816955	4.30199	2.41712	6787	True
Discovery	Goblet cells mid villus	Secretory	MYO6	0.104286	0.00822813	4.14035	5.63312	6787	True
Discovery	Goblet cells mid villus	Secretory	XPNPEP1	0.0862263	0.0084399	4.32507	3.01017	6787	True
Discovery	Goblet cells mid villus	Secretory	SLC39A11	-0.144409	0.00861252	-3.54045	13.366	6787	True
Discovery	Goblet cells mid villus	Secretory	KREMEN1	-0.107789	0.0089814	-4.39452	2.02402	6787	True
Discovery	Goblet cells mid villus	Secretory	RAB5A	0.0618931	0.00910778	4.46344	1.92456	6787	True
Discovery	Goblet cells mid villus	Secretory	MIA3	-0.145903	0.0091335	-3.46652	9.7037	6787	True
Discovery	Goblet cells mid villus	Secretory	SH3BGRL	0.0911143	0.00953114	4.08464	2.08001	6787	True
Discovery	Goblet cells mid villus	Secretory	GSKIP	0.0917121	0.0102193	4.23492	2.2465	6787	True
Discovery	Goblet cells mid villus	Secretory	CAPN9	-0.121089	0.0110619	-4.14883	9.83203	6787	True
Discovery	Goblet cells mid villus	Secretory	SRI	-0.114951	0.0110619	-4.42012	2.78753	6787	True
Discovery	Goblet cells mid villus	Secretory	ASAP2	-0.0651294	0.0113785	-4.27957	4.94578	6787	True
Discovery	Goblet cells mid villus	Secretory	SLC4A7	0.131595	0.0116435	4.28703	2.35141	6787	True
Discovery	Goblet cells mid villus	Secretory	PLS1	0.119179	0.0124031	3.54444	10.005	6787	True
Discovery	Goblet cells mid villus	Secretory	GALNT12	-0.0990593	0.0125464	-4.16321	6.13143	6787	True
Discovery	Goblet cells mid villus	Secretory	FAM13A	-0.13537	0.0129411	-4.28772	4.58406	6787	True
Discovery	Goblet cells mid villus	Secretory	KRT8	-0.105839	0.0130691	-4.10686	37.057	6787	True
Discovery	Goblet cells mid villus	Secretory	GALNT7	-0.0942748	0.0131935	-2.31315	15.0486	6787	True
Discovery	Goblet cells mid villus	Secretory	TAPBP	0.108721	0.0133803	4.13112	3.80139	6787	True
Discovery	Goblet cells mid villus	Secretory	XRN1	0.102634	0.0144305	3.85996	4.45572	6787	True
Discovery	Goblet cells mid villus	Secretory	ZFP36L2	-0.110031	0.015017	-4.20069	2.26182	6787	True
Discovery	Goblet cells mid villus	Secretory	DAP	0.0733307	0.0153873	4.25704	3.17696	6787	True
Discovery	Goblet cells mid villus	Secretory	RANBP2	0.0759458	0.0155219	4.16107	3.84161	6787	True
Discovery	Goblet cells mid villus	Secretory	DDX60L	0.100472	0.0158788	4.14231	2.20318	6787	True
Discovery	Goblet cells mid villus	Secretory	ATP8B1	-0.0639059	0.0160366	-4.16234	7.85679	6787	True
Discovery	Goblet cells mid villus	Secretory	NUCB2	0.148889	0.0165557	4.05269	2.84809	6787	True
Discovery	Goblet cells mid villus	Secretory	C15orf48	0.164797	0.0165593	4.21238	5.01974	6787	True
Discovery	Goblet cells mid villus	Secretory	COG5	-0.111414	0.016616	-3.6658	9.89303	6787	True
Discovery	Goblet cells mid villus	Secretory	TSTA3	0.11893	0.016616	4.16288	2.30927	6787	True
Discovery	Goblet cells mid villus	Secretory	GAB1	-0.0870632	0.0166759	-4.35583	3.37454	6787	True
Discovery	Goblet cells mid villus	Secretory	ANKFN1	-0.139161	0.0166867	-4.01279	6.95992	6787	True
Discovery	Goblet cells mid villus	Secretory	NUB1	0.0806956	0.0171293	3.99295	1.9197	6787	True
Discovery	Goblet cells mid villus	Secretory	LYPD8	-0.233821	0.0172792	-3.16506	1.98129	6787	True
Discovery	Goblet cells mid villus	Secretory	PAQR3	-0.100272	0.0181258	-4.03308	2.66451	6787	True
Discovery	Goblet cells mid villus	Secretory	FTH1	-0.158431	0.018154	-4.07297	11.1812	6787	True
Discovery	Goblet cells mid villus	Secretory	WNK2	-0.112092	0.0184747	-4.07076	3.33667	6787	True
Discovery	Goblet cells mid villus	Secretory	SPRED1	-0.148503	0.0212944	-3.90777	4.19375	6787	True
Discovery	Goblet cells mid villus	Secretory	OXCT1	-0.115439	0.0212944	-4.06485	3.11021	6787	True
Discovery	Goblet cells mid villus	Secretory	IGF2BP2	-0.0961723	0.0214303	-4.03503	2.77221	6787	True
Discovery	Goblet cells mid villus	Secretory	BAIAP2L1	0.130738	0.0217006	3.35461	5.26389	6787	True
Discovery	Goblet cells mid villus	Secretory	ACER3	0.111042	0.0223556	4.05731	3.04435	6787	True
Discovery	Goblet cells mid villus	Secretory	APOL6	0.123669	0.0233898	4.05328	3.29188	6787	True
Discovery	Goblet cells mid villus	Secretory	DAPK2	0.133134	0.0242118	4.01678	2.20259	6787	True
Discovery	Goblet cells mid villus	Secretory	SORL1	-0.109769	0.0246645	-3.96881	4.12671	6787	True
Discovery	Goblet cells mid villus	Secretory	ADTRP	0.0816364	0.0269887	3.96569	2.07632	6787	True
Discovery	Goblet cells mid villus	Secretory	CASC4	0.0756212	0.0269887	3.82055	2.80418	6787	True
Discovery	Goblet cells mid villus	Secretory	MXD1	0.139587	0.0270592	2.96978	6.31207	6787	True
Discovery	Goblet cells mid villus	Secretory	SLC50A1	0.112216	0.0280602	3.89504	2.62384	6787	True
Discovery	Goblet cells mid villus	Secretory	NDUFC2	0.0841724	0.0283518	3.85678	2.43259	6787	True
Discovery	Goblet cells mid villus	Secretory	SERPINB6	0.0845328	0.028698	2.18969	5.08885	6787	True
Discovery	Goblet cells mid villus	Secretory	POMP	0.0692134	0.0290503	3.85975	2.06085	6787	True
Discovery	Goblet cells mid villus	Secretory	PTEN	-0.0776428	0.0295739	-3.77904	4.76809	6787	True
Discovery	Goblet cells mid villus	Secretory	TPM3	0.0946207	0.0307009	3.83212	4.27656	6787	True
Discovery	Goblet cells mid villus	Secretory	MEP1A	-0.109064	0.0310095	-3.78018	3.67511	6787	True
Discovery	Goblet cells mid villus	Secretory	AP1G1	0.0644921	0.0311819	3.93698	2.00118	6787	True
Discovery	Goblet cells mid villus	Secretory	HSPA5	0.187944	0.0313012	3.90981	2.90541	6787	True
Discovery	Goblet cells mid villus	Secretory	EPB41	0.0747407	0.0315962	3.68462	2.42493	6787	True
Discovery	Goblet cells mid villus	Secretory	PDIA3	0.148178	0.0315962	3.67404	5.89863	6787	True
Discovery	Goblet cells mid villus	Secretory	PHKB	0.0702372	0.0326881	3.63307	2.84131	6787	True
Discovery	Goblet cells mid villus	Secretory	GOLGA2	0.0625998	0.0333255	3.38829	1.94622	6787	True
Discovery	Goblet cells mid villus	Secretory	ITM2C	-0.0856569	0.034356	-3.85558	6.46442	6787	True
Discovery	Goblet cells mid villus	Secretory	KIF13A	0.143366	0.0357363	3.68908	4.71917	6787	True
Discovery	Goblet cells mid villus	Secretory	SERPINA1	0.254241	0.0365268	3.74914	3.9253	6787	True
Discovery	Goblet cells mid villus	Secretory	NHSL1	-0.0964276	0.0368835	-3.81468	6.16045	6787	True
Discovery	Goblet cells mid villus	Secretory	MBNL3	-0.0739354	0.0382371	-3.61531	2.21497	6787	True
Discovery	Goblet cells mid villus	Secretory	MUC13	0.165248	0.0383623	3.6208	8.47193	6787	True
Discovery	Goblet cells mid villus	Secretory	UTRN	0.155252	0.0390645	3.7968	2.07662	6787	True
Discovery	Goblet cells mid villus	Secretory	CCDC186	0.0807158	0.0390785	3.6862	2.89229	6787	True
Discovery	Goblet cells mid villus	Secretory	GUK1	0.0628405	0.039831	2.66433	2.28216	6787	True
Discovery	Goblet cells mid villus	Secretory	MGAT4A	0.0850572	0.0406462	3.6058	4.70517	6787	True
Discovery	Goblet cells mid villus	Secretory	GMDS	0.15298	0.0411157	2.03071	45.5765	6787	True
Discovery	Goblet cells mid villus	Secretory	SEC63	0.0630336	0.042881	3.7971	2.63356	6787	True
Discovery	Goblet cells mid villus	Secretory	LIMA1	0.0680372	0.0433698	1.23615	6.0803	6787	True
Discovery	Goblet cells mid villus	Secretory	GPAT3	-0.0987385	0.0434871	-3.47488	2.1497	6787	True
Discovery	Goblet cells mid villus	Secretory	OSBPL6	-0.122137	0.0445918	-3.74997	3.75674	6787	True
Discovery	Goblet cells mid villus	Secretory	ETS2	0.113219	0.0457735	3.49869	2.58921	6787	True
Discovery	Goblet cells mid villus	Secretory	ANTXR2	-0.0878986	0.0463036	-3.54359	2.50361	6787	True
Discovery	Goblet cells mid villus	Secretory	CACNB2	-0.107368	0.0469485	-3.56049	3.47562	6787	True
Discovery	Goblet cells mid villus	Secretory	VWA8	-0.100971	0.047975	-3.58455	2.22278	6787	True
Discovery	Goblet cells mid villus	Secretory	HEPACAM2	-0.163839	0.047975	-3.3866	18.6919	6787	True
Discovery	Goblet cells mid villus	Secretory	ASPH	0.130586	0.0490893	3.74102	8.65655	6787	True
Discovery	Goblet cells top villus	Secretory	DLGAP1	-0.490879	2.69538e-10	-8.48326	3.03061	7709	True
Discovery	Goblet cells top villus	Secretory	GCNT3	0.463299	2.20637e-09	8.01526	3.75172	7709	True
Discovery	Goblet cells top villus	Secretory	DIRC2	0.311923	9.74586e-09	7.81232	1.76106	7709	True
Discovery	Goblet cells top villus	Secretory	HEPACAM2	-0.432441	1.59921e-07	-7.19897	6.9245	7709	True
Discovery	Goblet cells top villus	Secretory	VIPR1	-0.194364	6.2913e-07	-6.8417	1.38449	7709	True
Discovery	Goblet cells top villus	Secretory	ATP10B	0.31418	1.17403e-06	6.83606	2.71267	7709	True
Discovery	Goblet cells top villus	Secretory	TMPRSS2	0.217973	1.6158e-06	6.78284	1.591	7709	True
Discovery	Goblet cells top villus	Secretory	SLC16A9	-0.310682	2.98623e-06	-6.48225	1.55468	7709	True
Discovery	Goblet cells top villus	Secretory	CA12	-0.291377	7.69258e-06	-6.00048	1.29511	7709	True
Discovery	Goblet cells top villus	Secretory	STAT3	0.196275	9.5705e-06	6.21821	2.46206	7709	True
Discovery	Goblet cells top villus	Secretory	CDC42EP3	-0.344756	9.91518e-06	-6.06499	2.40213	7709	True
Discovery	Goblet cells top villus	Secretory	ANKRD36C	0.543733	1.03e-05	6.27451	3.31573	7709	True
Discovery	Goblet cells top villus	Secretory	C1orf21	-0.226387	1.14447e-05	-6.39449	2.19938	7709	True
Discovery	Goblet cells top villus	Secretory	LCN2	0.180818	1.50932e-05	6.05867	1.57037	7709	True
Discovery	Goblet cells top villus	Secretory	FLNB	-0.210923	1.5857e-05	-6.06965	2.53924	7709	True
Discovery	Goblet cells top villus	Secretory	ENTPD5	-0.263372	1.7431e-05	-6.18818	2.09093	7709	True
Discovery	Goblet cells top villus	Secretory	PLAC8	0.2822	3.29451e-05	5.94571	7.16215	7709	True
Discovery	Goblet cells top villus	Secretory	SDCBP	0.176308	3.4084e-05	5.92914	1.8638	7709	True
Discovery	Goblet cells top villus	Secretory	CLDN8	-0.433125	4.37096e-05	-5.60496	1.275	7709	True
Discovery	Goblet cells top villus	Secretory	GALNT12	-0.187657	4.86648e-05	-5.81166	2.94526	7709	True
Discovery	Goblet cells top villus	Secretory	CAPN9	-0.177095	4.86648e-05	-6.03219	4.77468	7709	True
Discovery	Goblet cells top villus	Secretory	FOXP2	-0.331088	4.89003e-05	-5.84979	4.31171	7709	True
Discovery	Goblet cells top villus	Secretory	ITGAV	0.174216	5.07516e-05	5.73607	1.64379	7709	True
Discovery	Goblet cells top villus	Secretory	GUCA2A	-0.289024	6.08773e-05	-5.77217	1.63912	7709	True
Discovery	Goblet cells top villus	Secretory	ATP8A1	-0.221439	9.30696e-05	-5.76525	4.44506	7709	True
Discovery	Goblet cells top villus	Secretory	APOL1	0.280649	0.000100624	5.759	1.32131	7709	True
Discovery	Goblet cells top villus	Secretory	TMC5	0.288306	0.000102565	5.60774	5.30471	7709	True
Discovery	Goblet cells top villus	Secretory	TDP2	-0.230675	0.000102803	-5.66429	3.44442	7709	True
Discovery	Goblet cells top villus	Secretory	MUC4	0.380176	0.000102803	5.81501	2.73563	7709	True
Discovery	Goblet cells top villus	Secretory	ELF3	0.225606	0.000107465	5.71432	8.04696	7709	True
Discovery	Goblet cells top villus	Secretory	SLC44A4	0.14969	0.000180109	5.54591	4.57271	7709	True
Discovery	Goblet cells top villus	Secretory	JUNB	0.193967	0.000227207	5.60333	2.33117	7709	True
Discovery	Goblet cells top villus	Secretory	SHANK2	-0.188645	0.000257802	-5.42451	1.38397	7709	True
Discovery	Goblet cells top villus	Secretory	DAPK1	-0.201494	0.000306994	-5.43367	1.96368	7709	True
Discovery	Goblet cells top villus	Secretory	COG5	-0.165397	0.000365028	-5.34028	5.71475	7709	True
Discovery	Goblet cells top villus	Secretory	SERPINA1	0.464171	0.000365028	5.35645	4.85212	7709	True
Discovery	Goblet cells top villus	Secretory	SLC17A4	-0.196917	0.000464907	-4.65556	1.543	7709	True
Discovery	Goblet cells top villus	Secretory	TM4SF5	-0.224257	0.000534803	-5.34739	3.76741	7709	True
Discovery	Goblet cells top villus	Secretory	RPS6	-0.318109	0.000584776	-5.23903	4.03632	7709	True
Discovery	Goblet cells top villus	Secretory	CDHR2	0.136369	0.000599834	4.93317	2.44922	7709	True
Discovery	Goblet cells top villus	Secretory	TNPO1	-0.155761	0.00060543	-5.36378	1.94344	7709	True
Discovery	Goblet cells top villus	Secretory	P4HB	0.170611	0.000837051	5.06089	3.39344	7709	True
Discovery	Goblet cells top villus	Secretory	TPK1	0.159242	0.00099202	5.16217	1.38903	7709	True
Discovery	Goblet cells top villus	Secretory	PDCD4	-0.180774	0.00099745	-5.16616	3.34713	7709	True
Discovery	Goblet cells top villus	Secretory	CALR	0.202296	0.00102328	5.10187	2.97561	7709	True
Discovery	Goblet cells top villus	Secretory	NCEH1	-0.183902	0.00102448	-5.09378	1.54287	7709	True
Discovery	Goblet cells top villus	Secretory	B4GALT1	0.203542	0.00108665	5.13973	2.08769	7709	True
Discovery	Goblet cells top villus	Secretory	REG4	-0.340974	0.00112386	-4.28065	71.4374	7709	True
Discovery	Goblet cells top villus	Secretory	PIGR	0.409154	0.00114711	4.93011	6.20405	7709	True
Discovery	Goblet cells top villus	Secretory	SLC50A1	0.161461	0.00119042	5.11015	1.55507	7709	True
Discovery	Goblet cells top villus	Secretory	PARM1	-0.222938	0.00128605	-5.01387	3.5609	7709	True
Discovery	Goblet cells top villus	Secretory	FAM3B	0.134762	0.00132492	5.07749	2.69062	7709	True
Discovery	Goblet cells top villus	Secretory	SDCBP2	0.163575	0.00136246	5.04256	2.45389	7709	True
Discovery	Goblet cells top villus	Secretory	PSMB9	0.237432	0.00139123	5.04706	2.07303	7709	True
Discovery	Goblet cells top villus	Secretory	CDCP1	0.125595	0.00153709	4.98682	2.39266	7709	True
Discovery	Goblet cells top villus	Secretory	SATB2	-0.129037	0.00194223	-4.81162	1.42976	7709	True
Discovery	Goblet cells top villus	Secretory	AREG	0.292689	0.00195073	4.88079	2.94202	7709	True
Discovery	Goblet cells top villus	Secretory	CD9	-0.197691	0.00200939	-4.91136	2.14321	7709	True
Discovery	Goblet cells top villus	Secretory	SECTM1	0.200666	0.00221221	4.86785	1.81035	7709	True
Discovery	Goblet cells top villus	Secretory	SAMD9L	0.200808	0.00234781	4.89943	1.65274	7709	True
Discovery	Goblet cells top villus	Secretory	NAPEPLD	-0.109438	0.00265534	-4.94726	1.66481	7709	True
Discovery	Goblet cells top villus	Secretory	SLC37A1	0.154316	0.00266889	4.63836	2.75198	7709	True
Discovery	Goblet cells top villus	Secretory	GALNT7	-0.11355	0.00275762	-4.88646	8.56518	7709	True
Discovery	Goblet cells top villus	Secretory	MYRIP	-0.202818	0.002937	-4.73233	3.22091	7709	True
Discovery	Goblet cells top villus	Secretory	ABCB1	0.188922	0.00294045	4.81648	2.41315	7709	True
Discovery	Goblet cells top villus	Secretory	CASP7	0.117596	0.00319306	4.7825	2.08691	7709	True
Discovery	Goblet cells top villus	Secretory	CAMK2N1	-0.16256	0.00321669	-4.51127	11.4631	7709	True
Discovery	Goblet cells top villus	Secretory	RGS2	-0.25008	0.00355363	-4.61491	2.86367	7709	True
Discovery	Goblet cells top villus	Secretory	FAM160A1	-0.168642	0.00380334	-4.63392	2.63056	7709	True
Discovery	Goblet cells top villus	Secretory	ACER3	0.138832	0.00387124	4.48539	2.03814	7709	True
Discovery	Goblet cells top villus	Secretory	PDIA3	0.166745	0.00388134	4.69624	4.65534	7709	True
Discovery	Goblet cells top villus	Secretory	UBA6	0.109302	0.00389556	4.68791	1.33091	7709	True
Discovery	Goblet cells top villus	Secretory	PARP14	0.191802	0.00399918	4.68152	2.28097	7709	True
Discovery	Goblet cells top villus	Secretory	SORL1	-0.161103	0.00400429	-4.70052	3.39979	7709	True
Discovery	Goblet cells top villus	Secretory	CTSS	0.275314	0.00429615	4.64017	2.05682	7709	True
Discovery	Goblet cells top villus	Secretory	B3GNT6	0.223549	0.00433804	4.64331	5.26813	7709	True
Discovery	Goblet cells top villus	Secretory	ANKH	-0.122843	0.00452927	-4.70808	1.87703	7709	True
Discovery	Goblet cells top villus	Secretory	TSTD1	-0.144763	0.00452927	-4.68215	1.70191	7709	True
Discovery	Goblet cells top villus	Secretory	SLC39A11	-0.193396	0.00461908	-4.66046	4.21845	7709	True
Discovery	Goblet cells top villus	Secretory	SH3GLB1	0.117095	0.00463787	4.74605	3.29018	7709	True
Discovery	Goblet cells top villus	Secretory	LYPD8	-0.363571	0.0047803	-3.95997	2.17953	7709	True
Discovery	Goblet cells top villus	Secretory	ZFP36	0.127046	0.00520269	4.53183	1.34816	7709	True
Discovery	Goblet cells top villus	Secretory	LGALS3	-0.208342	0.00529141	-4.12931	17.0214	7709	True
Discovery	Goblet cells top villus	Secretory	RPS23	-0.296239	0.00555555	-4.48045	3.52432	7709	True
Discovery	Goblet cells top villus	Secretory	ST13	-0.112386	0.00555555	-4.31982	1.36788	7709	True
Discovery	Goblet cells top villus	Secretory	FOXP1	-0.10886	0.00616652	-4.47485	14.5732	7709	True
Discovery	Goblet cells top villus	Secretory	GNG12	0.132294	0.00674126	4.52793	2.42561	7709	True
Discovery	Goblet cells top villus	Secretory	MT1G	-0.342216	0.00674126	-4.40381	3.8599	7709	True
Discovery	Goblet cells top villus	Secretory	PRSS23	-0.165072	0.00679409	-4.54742	1.23972	7709	True
Discovery	Goblet cells top villus	Secretory	GPCPD1	0.128356	0.006795	4.3703	1.45233	7709	True
Discovery	Goblet cells top villus	Secretory	MUC13	0.282735	0.006795	3.56584	21.7372	7709	True
Discovery	Goblet cells top villus	Secretory	FAM13A	-0.208977	0.00736902	-4.53735	3.3985	7709	True
Discovery	Goblet cells top villus	Secretory	RARRES3	0.297849	0.00742115	4.47907	3.75379	7709	True
Discovery	Goblet cells top villus	Secretory	ARFGAP3	0.119881	0.0074578	4.38741	1.85082	7709	True
Discovery	Goblet cells top villus	Secretory	SPATS2L	0.157789	0.00772034	4.6179	14.0902	7709	True
Discovery	Goblet cells top villus	Secretory	BRINP3	-0.188207	0.00816518	-4.45438	4.24854	7709	True
Discovery	Goblet cells top villus	Secretory	GAK	0.0908204	0.00836292	4.49736	1.29109	7709	True
Discovery	Goblet cells top villus	Secretory	KLK1	-0.208385	0.00876	-4.31749	2.0179	7709	True
Discovery	Goblet cells top villus	Secretory	GALNT8	0.20815	0.00890315	4.39452	2.15592	7709	True
Discovery	Goblet cells top villus	Secretory	RASSF6	0.143578	0.00893963	4.25127	6.08925	7709	True
Discovery	Goblet cells top villus	Secretory	RPL3	-0.23631	0.00893963	-4.31019	4.14049	7709	True
Discovery	Goblet cells top villus	Secretory	YIPF4	-0.108153	0.00904396	-4.59632	2.39694	7709	True
Discovery	Goblet cells top villus	Secretory	IRF1	0.239641	0.00930571	4.42197	2.98145	7709	True
Discovery	Goblet cells top villus	Secretory	SPRED1	-0.172283	0.0093509	-4.34631	2.34505	7709	True
Discovery	Goblet cells top villus	Secretory	FUT3	0.109978	0.00985538	4.44445	1.90271	7709	True
Discovery	Goblet cells top villus	Secretory	ITPR2	-0.152293	0.00997904	-4.35066	2.18537	7709	True
Discovery	Goblet cells top villus	Secretory	VMP1	0.215609	0.0104142	3.7958	4.74251	7709	True
Discovery	Goblet cells top villus	Secretory	JAK2	0.139741	0.0104784	4.34922	1.59852	7709	True
Discovery	Goblet cells top villus	Secretory	PRKG1	-0.234378	0.0104784	-4.30446	8.71514	7709	True
Discovery	Goblet cells top villus	Secretory	RPL12	-0.232582	0.0108037	-4.10137	3.58062	7709	True
Discovery	Goblet cells top villus	Secretory	TPM3	0.105999	0.0108723	4.20403	3.70904	7709	True
Discovery	Goblet cells top villus	Secretory	POLE4	-0.129462	0.0113872	-4.36338	1.38513	7709	True
Discovery	Goblet cells top villus	Secretory	FOXO1	-0.163032	0.0115238	-4.16783	1.83279	7709	True
Discovery	Goblet cells top villus	Secretory	PLPP1	-0.189176	0.0118155	-4.31746	2.5827	7709	True
Discovery	Goblet cells top villus	Secretory	GAB1	-0.12966	0.0118192	-4.39233	1.67064	7709	True
Discovery	Goblet cells top villus	Secretory	RPS3	-0.204925	0.0118314	-4.2899	4.68919	7709	True
Discovery	Goblet cells top villus	Secretory	TCEA3	-0.131361	0.011852	-4.21167	2.71125	7709	True
Discovery	Goblet cells top villus	Secretory	RAB1A	0.0905986	0.0122746	4.24241	2.75224	7709	True
Discovery	Goblet cells top villus	Secretory	MIA3	-0.18645	0.0124613	-4.22984	7.51797	7709	True
Discovery	Goblet cells top villus	Secretory	TAPBP	0.145749	0.0130038	4.16982	3.13179	7709	True
Discovery	Goblet cells top villus	Secretory	SLC2A10	-0.123977	0.013006	-3.9982	1.30069	7709	True
Discovery	Goblet cells top villus	Secretory	ZBTB7C	-0.145406	0.0138959	-4.27013	1.72344	7709	True
Discovery	Goblet cells top villus	Secretory	LNX1	0.10783	0.0153873	4.08599	1.42768	7709	True
Discovery	Goblet cells top villus	Secretory	SAMD9	0.175485	0.0155219	4.20998	3.5993	7709	True
Discovery	Goblet cells top villus	Secretory	FTL	-0.266251	0.0156332	-4.04773	5.39357	7709	True
Discovery	Goblet cells top villus	Secretory	SI	-0.14427	0.0161299	-4.17867	6.90466	7709	True
Discovery	Goblet cells top villus	Secretory	MUC1	0.26405	0.0165389	3.86951	2.7608	7709	True
Discovery	Goblet cells top villus	Secretory	MAP1LC3B	0.085447	0.0166269	4.19929	1.48048	7709	True
Discovery	Goblet cells top villus	Secretory	TACC1	-0.195145	0.0166598	-4.08476	5.79946	7709	True
Discovery	Goblet cells top villus	Secretory	GSKIP	0.119383	0.0168737	4.22202	1.90985	7709	True
Discovery	Goblet cells top villus	Secretory	XKR9	0.20052	0.0169851	4.14262	4.03178	7709	True
Discovery	Goblet cells top villus	Secretory	RPL36	-0.191635	0.0176054	-4.14156	4.87262	7709	True
Discovery	Goblet cells top villus	Secretory	CEACAM6	0.250447	0.0177297	3.86085	6.81074	7709	True
Discovery	Goblet cells top villus	Secretory	BCL10	0.115834	0.0179942	4.06509	1.34959	7709	True
Discovery	Goblet cells top villus	Secretory	DDAH1	-0.124909	0.0187942	-4.18782	1.52679	7709	True
Discovery	Goblet cells top villus	Secretory	ANKFN1	-0.164071	0.019151	-4.11083	2.63977	7709	True
Discovery	Goblet cells top villus	Secretory	MCL1	0.107499	0.0198994	4.09204	1.49695	7709	True
Discovery	Goblet cells top villus	Secretory	TAP1	0.188571	0.0204706	4.07872	1.39564	7709	True
Discovery	Goblet cells top villus	Secretory	MGAT4A	0.1012	0.020929	4.09238	3.51213	7709	True
Discovery	Goblet cells top villus	Secretory	EXPH5	-0.164393	0.0210552	-4.00704	2.34803	7709	True
Discovery	Goblet cells top villus	Secretory	PCMTD1	0.10233	0.0211359	3.86585	1.80348	7709	True
Discovery	Goblet cells top villus	Secretory	HNRNPH3	-0.0742075	0.021266	-4.2312	1.43508	7709	True
Discovery	Goblet cells top villus	Secretory	PARP4	0.100135	0.0215379	3.99626	3.28292	7709	True
Discovery	Goblet cells top villus	Secretory	CEMIP2	0.140663	0.0227263	3.99898	2.4378	7709	True
Discovery	Goblet cells top villus	Secretory	MCU	0.173017	0.022878	4.044	5.16448	7709	True
Discovery	Goblet cells top villus	Secretory	HNRNPR	-0.0718448	0.0238128	-3.66856	1.62005	7709	True
Discovery	Goblet cells top villus	Secretory	FTH1	-0.209529	0.0238919	-4.02819	5.77079	7709	True
Discovery	Goblet cells top villus	Secretory	TMEM165	0.100475	0.0240783	4.02438	1.96757	7709	True
Discovery	Goblet cells top villus	Secretory	TRHDE	-0.150512	0.0244513	-3.79282	1.91049	7709	True
Discovery	Goblet cells top villus	Secretory	PSEN1	0.076234	0.0249994	3.91334	1.7678	7709	True
Discovery	Goblet cells top villus	Secretory	NEDD4L	-0.180042	0.0252291	-3.91778	19.0575	7709	True
Discovery	Goblet cells top villus	Secretory	BAIAP2L1	0.173629	0.0258661	3.75969	5.32832	7709	True
Discovery	Goblet cells top villus	Secretory	PDE4D	-0.182803	0.0262682	-3.71454	12.2029	7709	True
Discovery	Goblet cells top villus	Secretory	PLXNA2	-0.111071	0.0264357	-4.05154	1.42561	7709	True
Discovery	Goblet cells top villus	Secretory	ZFP36L2	-0.155266	0.0264357	-3.95289	2.14503	7709	True
Discovery	Goblet cells top villus	Secretory	VPS13C	0.108071	0.0275418	4.01088	2.23674	7709	True
Discovery	Goblet cells top villus	Secretory	RPS2	-0.282812	0.027904	-3.52896	2.84109	7709	True
Discovery	Goblet cells top villus	Secretory	TMEM45B	0.167654	0.028813	3.91791	4.15255	7709	True
Discovery	Goblet cells top villus	Secretory	RPS14	-0.200003	0.029291	-3.95691	6.22143	7709	True
Discovery	Goblet cells top villus	Secretory	TSTA3	0.13742	0.0295539	3.94443	1.49942	7709	True
Discovery	Goblet cells top villus	Secretory	DHDDS	0.110083	0.0295656	3.95353	1.33947	7709	True
Discovery	Goblet cells top villus	Secretory	OSBPL6	-0.128777	0.0307002	-3.88438	1.47542	7709	True
Discovery	Goblet cells top villus	Secretory	ITGA6	0.164316	0.0312111	3.91917	3.05656	7709	True
Discovery	Goblet cells top villus	Secretory	PUM2	-0.0617059	0.0314693	-2.86801	2.39914	7709	True
Discovery	Goblet cells top villus	Secretory	CALM1	-0.127421	0.0315593	-3.90964	3.47321	7709	True
Discovery	Goblet cells top villus	Secretory	ACBD3	0.0885183	0.0315848	3.67196	2.38384	7709	True
Discovery	Goblet cells top villus	Secretory	SETX	0.0880238	0.031963	3.86654	1.9546	7709	True
Discovery	Goblet cells top villus	Secretory	TMPO	-0.125555	0.0320837	-3.88737	1.86535	7709	True
Discovery	Goblet cells top villus	Secretory	ZNF706	-0.11008	0.0331378	-3.91096	4.26917	7709	True
Discovery	Goblet cells top villus	Secretory	KRT8	-0.127185	0.0332812	-3.82809	26.5132	7709	True
Discovery	Goblet cells top villus	Secretory	DAP	0.0855308	0.0336686	3.9124	2.10831	7709	True
Discovery	Goblet cells top villus	Secretory	CCDC186	0.100988	0.0337644	3.96616	2.42379	7709	True
Discovery	Goblet cells top villus	Secretory	SLC12A2	-0.137583	0.0339699	-3.7716	3.93644	7709	True
Discovery	Goblet cells top villus	Secretory	ZKSCAN1	-0.09991	0.0340171	-3.97619	1.43923	7709	True
Discovery	Goblet cells top villus	Secretory	PTPRK	-0.114124	0.0344724	-3.8466	5.61694	7709	True
Discovery	Goblet cells top villus	Secretory	RPL35	-0.19931	0.0353008	-3.79248	2.57867	7709	True
Discovery	Goblet cells top villus	Secretory	ISG20	0.150178	0.0355839	3.80459	3.15268	7709	True
Discovery	Goblet cells top villus	Secretory	ATP2C1	-0.0922411	0.0356245	-3.82071	1.75898	7709	True
Discovery	Goblet cells top villus	Secretory	EPB41	0.0791172	0.0361334	3.68004	1.40342	7709	True
Discovery	Goblet cells top villus	Secretory	NEURL1	-0.131891	0.0368637	-3.84153	2.34129	7709	True
Discovery	Goblet cells top villus	Secretory	XRN1	0.134651	0.0389502	3.76088	4.21845	7709	True
Discovery	Goblet cells top villus	Secretory	TMF1	0.0871857	0.0390255	3.80647	2.72967	7709	True
Discovery	Goblet cells top villus	Secretory	TRIM31	0.218877	0.0406868	3.81255	2.33351	7709	True
Discovery	Goblet cells top villus	Secretory	ITM2B	0.19039	0.0408671	3.33319	10.4792	7709	True
Discovery	Goblet cells top villus	Secretory	LCORL	0.120688	0.0417504	3.5975	3.40524	7709	True
Discovery	Goblet cells top villus	Secretory	AP1G1	0.0851269	0.041774	3.71368	1.56064	7709	True
Discovery	Goblet cells top villus	Secretory	VILL	-0.118007	0.0429822	-3.79587	2.04553	7709	True
Discovery	Goblet cells top villus	Secretory	AC069549.1	-0.0926302	0.0434871	-3.7819	1.44844	7709	True
Discovery	Goblet cells top villus	Secretory	RPL14	-0.175979	0.0434871	-3.70701	3.00337	7709	True
Discovery	Goblet cells top villus	Secretory	CALM2	-0.115856	0.0451497	-3.62313	5.97211	7709	True
Discovery	Goblet cells top villus	Secretory	CD55	0.289512	0.0451985	3.74752	4.81697	7709	True
Discovery	Goblet cells top villus	Secretory	CASC4	0.0937109	0.0460544	3.78756	1.95343	7709	True
Discovery	Goblet cells top villus	Secretory	RPSA	-0.15589	0.0466082	-3.31609	1.46076	7709	True
Discovery	Goblet cells top villus	Secretory	RPS21	-0.211828	0.0466281	-3.72234	2.8001	7709	True
Discovery	Goblet cells top villus	Secretory	AMN	-0.154336	0.0482572	-3.6263	4.24167	7709	True
Discovery	Goblet cells top villus	Secretory	COBL	-0.110099	0.0493254	-3.47408	4.83435	7709	True
Discovery	ILCs	T cell	ARID2	0.405689	0.000157123	5.64617	1.41531	862	True
Discovery	ILCs	T cell	KIAA1324	-0.444614	0.00202961	-4.55039	0.854988	862	True
Discovery	ILCs	T cell	SOS1	0.316933	0.0201196	4.07526	1.9942	862	True
Discovery	ILCs	T cell	INPP5D	0.131802	0.0203452	2.98333	1.37355	862	True
Discovery	ILCs	T cell	ZNF638	0.250231	0.0344503	3.66461	1.50812	862	True
Discovery	ILCs	T cell	TRGC1	0.193646	0.0388396	3.7701	0.663573	862	True
Discovery	ILCs	T cell	PCM1	0.174969	0.0410584	3.37986	1.47332	862	True
Discovery	ILCs	T cell	MT-CO3	-0.20272	0.0457234	-4.00182	61.9292	862	True
Discovery	ILCs	T cell	PHF20	0.248959	0.0473469	3.59412	1.47332	862	True
Discovery	Macrophages CCL3/4+ CXCL9/10+	Myeloid	CAMK2D	-0.955025	0.0108177	-5.23445	8.21549	297	True
Discovery	Macrophages CCL3/4+ CXCL9/10+	Myeloid	GADD45B	0.615859	0.0146076	4.57674	1.94276	297	True
Discovery	Macrophages CCL3/4+ CXCL9/10+	Myeloid	FLOT1	-0.376814	0.022089	-4.03389	1.40404	297	True
Discovery	Macrophages CCL3/4+ CXCL9/10+	Myeloid	EIF3J	-0.391384	0.029122	-3.76773	1.3569	297	True
Discovery	Macrophages CCL3/4+ CXCL9/10+	Myeloid	ADGRE5	-0.882349	0.0298227	-5.85207	3.68687	297	True
Discovery	Macrophages CCL3/4+ CXCL9/10+	Myeloid	ZZEF1	-0.368525	0.0343927	-2.65543	1.11448	297	True
Discovery	Macrophages CCL3/4+ CXCL9/10+	Myeloid	CORO1A	0.343026	0.0414866	3.46032	1.68013	297	True
Discovery	Macrophages CCL3/4+ CXCL9/10+	Myeloid	NAIP	0.201669	0.0451497	2.96082	1.41414	297	True
Discovery	Macrophages CCL3/4+ CXCL9/10+	Myeloid	TMEM131L	-0.847623	0.047975	-4.8497	5.76094	297	True
Discovery	Macrophages CD163++	Myeloid	AKR1A1	0.138138	3.97879e-05	5.4189	2.38451	4377	True
Discovery	Macrophages CD163++	Myeloid	SPOPL	-0.142942	0.000156287	-5.78069	2.13137	4377	True
Discovery	Macrophages CD163++	Myeloid	SH3PXD2B	0.285979	0.000202431	5.53659	6.05415	4377	True
Discovery	Macrophages CD163++	Myeloid	FUCA1	0.44753	0.000257121	5.42302	9.31026	4377	True
Discovery	Macrophages CD163++	Myeloid	SLC4A7	-0.165605	0.000871723	-5.35558	4.43386	4377	True
Discovery	Macrophages CD163++	Myeloid	TYMP	0.291421	0.000885273	5.22502	3.41558	4377	True
Discovery	Macrophages CD163++	Myeloid	TMEM176B	0.194661	0.00100863	5.18085	5.86863	4377	True
Discovery	Macrophages CD163++	Myeloid	EML4	0.179503	0.00339386	4.95199	5.19602	4377	True
Discovery	Macrophages CD163++	Myeloid	MT-ND2	-0.238928	0.00417202	-4.39859	42.8042	4377	True
Discovery	Macrophages CD163++	Myeloid	ATP6V0B	0.121308	0.00487564	4.06663	2.58031	4377	True
Discovery	Macrophages CD163++	Myeloid	PLA2G7	0.204818	0.00561254	4.67398	2.39022	4377	True
Discovery	Macrophages CD163++	Myeloid	KLF12	-0.157382	0.00736902	-4.49877	2.54421	4377	True
Discovery	Macrophages CD163++	Myeloid	AC074327.1	0.222417	0.00825289	4.52882	10.0354	4377	True
Discovery	Macrophages CD163++	Myeloid	ALCAM	0.16346	0.00844104	4.09598	1.78775	4377	True
Discovery	Macrophages CD163++	Myeloid	CALR	0.200652	0.0092979	4.33328	3.62417	4377	True
Discovery	Macrophages CD163++	Myeloid	PDCD4	-0.147723	0.0114293	-4.44726	2.28673	4377	True
Discovery	Macrophages CD163++	Myeloid	GALM	0.154032	0.0120155	4.33252	2.18323	4377	True
Discovery	Macrophages CD163++	Myeloid	MT-ND1	-0.205196	0.0137007	-3.44592	60.9822	4377	True
Discovery	Macrophages CD163++	Myeloid	CTSC	0.182874	0.0139878	3.57473	20.0101	4377	True
Discovery	Macrophages CD163++	Myeloid	FOXP1	-0.192263	0.0149185	-4.18667	5.82614	4377	True
Discovery	Macrophages CD163++	Myeloid	SSR4	0.119991	0.0155277	3.72824	2.54718	4377	True
Discovery	Macrophages CD163++	Myeloid	SLC44A1	0.121538	0.0176054	3.8928	1.40873	4377	True
Discovery	Macrophages CD163++	Myeloid	TBC1D9	-0.122181	0.0178784	-4.18624	3.45122	4377	True
Discovery	Macrophages CD163++	Myeloid	PDIA6	0.0946806	0.0192533	3.30593	2.83139	4377	True
Discovery	Macrophages CD163++	Myeloid	CTSH	0.178536	0.0205862	4.07469	3.53941	4377	True
Discovery	Macrophages CD163++	Myeloid	CSF1R	-0.0988772	0.0212959	-4.11602	8.21316	4377	True
Discovery	Macrophages CD163++	Myeloid	SCAF11	-0.0451038	0.0217025	-3.39422	4.77016	4377	True
Discovery	Macrophages CD163++	Myeloid	TMEM176A	0.16582	0.0219866	3.98616	2.42403	4377	True
Discovery	Macrophages CD163++	Myeloid	WASHC4	-0.0830648	0.024199	-3.98244	2.9767	4377	True
Discovery	Macrophages CD163++	Myeloid	ARHGAP18	0.115858	0.0246645	4.07796	5.80649	4377	True
Discovery	Macrophages CD163++	Myeloid	RTN1	-0.188971	0.0270199	-3.8897	3.47841	4377	True
Discovery	Macrophages CD163++	Myeloid	SLC39A10	-0.118755	0.0270256	-3.77188	1.73635	4377	True
Discovery	Macrophages CD163++	Myeloid	RCSD1	-0.120713	0.0278484	-4.04053	2.80169	4377	True
Discovery	Macrophages CD163++	Myeloid	ZFYVE16	-0.10793	0.0303953	-4.01192	2.90838	4377	True
Discovery	Macrophages CD163++	Myeloid	DDX17	-0.0827367	0.0314921	-4.01105	4.43317	4377	True
Discovery	Macrophages CD163++	Myeloid	LY96	0.0917603	0.0315962	3.55605	1.90816	4377	True
Discovery	Macrophages CD163++	Myeloid	TBC1D22A	-0.0864374	0.0322949	-3.75745	11.7416	4377	True
Discovery	Macrophages CD163++	Myeloid	FAM198B	-0.108336	0.0332096	-3.81662	1.57162	4377	True
Discovery	Macrophages CD163++	Myeloid	ANXA2	0.148317	0.0336686	3.87488	1.88737	4377	True
Discovery	Macrophages CD163++	Myeloid	DEFA5	0.156181	0.0339699	3.16567	1.04227	4377	True
Discovery	Macrophages CD163++	Myeloid	FLI1	-0.118818	0.0339699	-3.80722	4.80557	4377	True
Discovery	Macrophages CD163++	Myeloid	ATP2B1	-0.123638	0.0375654	-3.67676	5.10761	4377	True
Discovery	Macrophages CD163++	Myeloid	EIF4B	-0.118863	0.0386893	-3.76827	2.74846	4377	True
Discovery	Macrophages CD163++	Myeloid	FRMD4B	-0.117165	0.0396657	-3.7868	12.8967	4377	True
Discovery	Macrophages CD163++	Myeloid	PDIA3	0.16017	0.0431993	3.78619	3.3973	4377	True
Discovery	Macrophages CD163+	Myeloid	RPS19	-0.223415	0.000187298	-5.65602	5.1118	6816	True
Discovery	Macrophages CD163+	Myeloid	RPL35A	-0.202559	0.0016403	-4.81161	3.04577	6816	True
Discovery	Macrophages CD163+	Myeloid	RPL11	-0.189782	0.0023031	-4.86209	5.02362	6816	True
Discovery	Macrophages CD163+	Myeloid	RPL3	-0.198631	0.00319244	-4.73806	3.59888	6816	True
Discovery	Macrophages CD163+	Myeloid	RPL37	-0.215017	0.00429615	-4.76081	4.7164	6816	True
Discovery	Macrophages CD163+	Myeloid	RPS23	-0.215696	0.00484669	-4.61114	5.30238	6816	True
Discovery	Macrophages CD163+	Myeloid	RPS15	-0.184558	0.0049833	-4.76441	3.67679	6816	True
Discovery	Macrophages CD163+	Myeloid	RPL19	-0.162212	0.00649622	-4.59842	4.58803	6816	True
Discovery	Macrophages CD163+	Myeloid	RPL37A	-0.260415	0.006795	-4.5546	3.65156	6816	True
Discovery	Macrophages CD163+	Myeloid	RPS27A	-0.162336	0.00740262	-4.49687	5.16227	6816	True
Discovery	Macrophages CD163+	Myeloid	RPL32	-0.198366	0.00914279	-4.37057	4.60769	6816	True
Discovery	Macrophages CD163+	Myeloid	RPL4	-0.2132	0.0096408	-4.17999	1.32028	6816	True
Discovery	Macrophages CD163+	Myeloid	EIF1	-0.15963	0.00977782	-4.06979	2.73239	6816	True
Discovery	Macrophages CD163+	Myeloid	RPS8	-0.172329	0.00983877	-4.40224	4.78815	6816	True
Discovery	Macrophages CD163+	Myeloid	RPS24	-0.154966	0.0116435	-4.31933	5.49487	6816	True
Discovery	Macrophages CD163+	Myeloid	FYB1	-0.234632	0.0139934	-4.0744	0.85314	6816	True
Discovery	Macrophages CD163+	Myeloid	RPL13	-0.150278	0.0145654	-4.17779	6.99457	6816	True
Discovery	Macrophages CD163+	Myeloid	RPS3A	-0.175585	0.0153873	-4.13886	5.31587	6816	True
Discovery	Macrophages CD163+	Myeloid	RPS2	-0.162985	0.0155931	-4.19469	5.32482	6816	True
Discovery	Macrophages CD163+	Myeloid	RPS3	-0.194267	0.0171293	-4.14303	3.11737	6816	True
Discovery	Macrophages CD163+	Myeloid	IRF1	0.133465	0.0187942	3.89829	0.320423	6816	True
Discovery	Macrophages CD163+	Myeloid	NACA	-0.178297	0.019143	-3.73331	2.5647	6816	True
Discovery	Macrophages CD163+	Myeloid	RPL5	-0.191324	0.0195273	-4.20927	2.52714	6816	True
Discovery	Macrophages CD163+	Myeloid	RPS4X	-0.177999	0.0199824	-4.1354	4.03272	6816	True
Discovery	Macrophages CD163+	Myeloid	RPS12	-0.166024	0.0218874	-4.00207	5.5292	6816	True
Discovery	Macrophages CD163+	Myeloid	C1QB	0.235719	0.0219067	3.7565	10.2946	6816	True
Discovery	Macrophages CD163+	Myeloid	FUCA1	0.45197	0.022878	4.06012	2.51658	6816	True
Discovery	Macrophages CD163+	Myeloid	RPL7A	-0.153489	0.0229967	-3.91244	3.46802	6816	True
Discovery	Macrophages CD163+	Myeloid	DEFA5	0.396211	0.0241578	3.47913	1.57614	6816	True
Discovery	Macrophages CD163+	Myeloid	RPS28	-0.158052	0.0272675	-3.99526	5.83583	6816	True
Discovery	Macrophages CD163+	Myeloid	RPS14	-0.150069	0.028698	-3.88116	4.68413	6816	True
Discovery	Macrophages CD163+	Myeloid	UBA52	-0.145345	0.029122	-3.85308	2.90346	6816	True
Discovery	Macrophages CD163+	Myeloid	RPS25	-0.18552	0.0295739	-3.86133	3.04695	6816	True
Discovery	Macrophages CD163+	Myeloid	CALR	0.177496	0.0308167	3.91232	0.89598	6816	True
Discovery	Macrophages CD163+	Myeloid	RPL30	-0.171295	0.0314931	-3.91041	4.74413	6816	True
Discovery	Macrophages CD163+	Myeloid	RPL34	-0.189282	0.0315481	-3.92042	5.37045	6816	True
Discovery	Macrophages CD163+	Myeloid	RPL10	-0.13953	0.0326093	-3.9017	7.47726	6816	True
Discovery	Macrophages CD163+	Myeloid	EEF1A1	-0.133855	0.0329747	-3.81779	8.9039	6816	True
Discovery	Macrophages CD163+	Myeloid	CTSC	0.207417	0.0335319	3.92203	3.78594	6816	True
Discovery	Macrophages CD163+	Myeloid	RPS21	-0.188172	0.0336686	-3.94868	2.65698	6816	True
Discovery	Macrophages CD163+	Myeloid	ATP6AP1	-0.0861822	0.0339699	-3.33185	0.25895	6816	True
Discovery	Macrophages CD163+	Myeloid	RGS10	-0.19289	0.0347401	-3.58661	1.46362	6816	True
Discovery	Macrophages CD163+	Myeloid	RPS29	-0.239391	0.0355665	-3.80858	4.10827	6816	True
Discovery	Macrophages CD163+	Myeloid	TPT1	-0.127138	0.038288	-3.76574	18.4046	6816	True
Discovery	Macrophages CD163+	Myeloid	RPL36AL	-0.212805	0.0384254	-3.70031	1.09067	6816	True
Discovery	Macrophages CD163+	Myeloid	LST1	-0.205586	0.0396179	-3.33338	1.0201	6816	True
Discovery	Macrophages CD163+	Myeloid	RPL12	-0.155009	0.0401515	-3.84228	4.81089	6816	True
Discovery	Macrophages CD163+	Myeloid	RPL6	-0.150402	0.0421565	-3.39142	3.55531	6816	True
Discovery	Macrophages CD163+	Myeloid	JCHAIN	0.21893	0.0448461	3.52192	0.371039	6816	True
Discovery	Macrophages CD163+	Myeloid	IL18	-0.19629	0.0451985	-3.75461	0.63659	6816	True
Discovery	Macrophages CD163+	Myeloid	STAT1	0.252696	0.045782	3.72179	0.637471	6816	True
Discovery	Macrophages CD163+	Myeloid	NUDC	-0.0640026	0.0460544	-3.5342	0.201291	6816	True
Discovery	Macrophages CD163+	Myeloid	ANXA2	0.230296	0.047975	3.57521	0.350205	6816	True
Discovery	Macrophages CD163+	Myeloid	RPL10A	-0.194779	0.0497006	-3.65702	2.23504	6816	True
Discovery	Macrophages ITGA4+	Myeloid	IFITM2	0.150957	0.000199536	5.5998	1.83729	2821	True
Discovery	Macrophages ITGA4+	Myeloid	PSMA5	0.143653	0.00120279	5.51815	1.78554	2821	True
Discovery	Macrophages ITGA4+	Myeloid	TYMP	0.312059	0.00182485	4.46763	6.47536	2821	True
Discovery	Macrophages ITGA4+	Myeloid	PDIA6	0.163286	0.00280773	5.05737	2.43212	2821	True
Discovery	Macrophages ITGA4+	Myeloid	STAT1	0.345921	0.00294045	4.70021	4.83481	2821	True
Discovery	Macrophages ITGA4+	Myeloid	IFITM3	0.192124	0.00461604	4.51592	2.77419	2821	True
Discovery	Macrophages ITGA4+	Myeloid	POMP	0.1655	0.0052227	4.18791	3.37221	2821	True
Discovery	Macrophages ITGA4+	Myeloid	PSMA1	0.129812	0.00594934	4.62899	1.83694	2821	True
Discovery	Macrophages ITGA4+	Myeloid	ZC3HAV1	0.113757	0.00611313	4.49427	1.61751	2821	True
Discovery	Macrophages ITGA4+	Myeloid	NDUFC2	0.0811473	0.00661215	3.62063	1.66359	2821	True
Discovery	Macrophages ITGA4+	Myeloid	PSMB3	0.155033	0.00687537	4.47749	2.05495	2821	True
Discovery	Macrophages ITGA4+	Myeloid	HSPA5	0.158324	0.00696852	3.71208	3.64942	2821	True
Discovery	Macrophages ITGA4+	Myeloid	MRPL20	0.0954678	0.00883544	4.08067	1.74832	2821	True
Discovery	Macrophages ITGA4+	Myeloid	MINOS1	0.12562	0.0112247	4.37035	1.87487	2821	True
Discovery	Macrophages ITGA4+	Myeloid	LAP3	0.230368	0.0112247	4.10338	3.72917	2821	True
Discovery	Macrophages ITGA4+	Myeloid	PSME2	0.219986	0.0113872	3.90322	5.33499	2821	True
Discovery	Macrophages ITGA4+	Myeloid	CARD16	0.110173	0.011612	3.79631	1.8146	2821	True
Discovery	Macrophages ITGA4+	Myeloid	SEC61B	0.145427	0.0139878	3.9218	3.17405	2821	True
Discovery	Macrophages ITGA4+	Myeloid	PDIA3	0.150514	0.0151237	3.85926	4.75151	2821	True
Discovery	Macrophages ITGA4+	Myeloid	OSTC	0.116284	0.0153486	4.1504	1.85962	2821	True
Discovery	Macrophages ITGA4+	Myeloid	ATP6V1G1	0.129828	0.0154349	3.82963	2.74867	2821	True
Discovery	Macrophages ITGA4+	Myeloid	DNAJC3	0.110187	0.0161167	4.43913	2.2134	2821	True
Discovery	Macrophages ITGA4+	Myeloid	IGKC	0.100315	0.017588	3.48223	2.55122	2821	True
Discovery	Macrophages ITGA4+	Myeloid	SELENOF	0.109107	0.0200161	4.08231	1.98157	2821	True
Discovery	Macrophages ITGA4+	Myeloid	SRSF9	0.0873036	0.0226179	3.48012	2.41262	2821	True
Discovery	Macrophages ITGA4+	Myeloid	HSPE1	0.0580868	0.0226729	2.68461	2.05459	2821	True
Discovery	Macrophages ITGA4+	Myeloid	COPE	0.105342	0.0247445	3.73663	1.88905	2821	True
Discovery	Macrophages ITGA4+	Myeloid	PSMB1	0.105735	0.0307255	3.73143	2.17299	2821	True
Discovery	Macrophages ITGA4+	Myeloid	CAPNS1	0.110217	0.032118	4.00071	1.59163	2821	True
Discovery	Macrophages ITGA4+	Myeloid	C4orf3	0.0855374	0.0334626	3.22095	2.10209	2821	True
Discovery	Macrophages ITGA4+	Myeloid	SSR3	0.0919028	0.033871	3.87497	1.6799	2821	True
Discovery	Macrophages ITGA4+	Myeloid	PRR13	0.0927489	0.0350614	3.23552	2.50833	2821	True
Discovery	Macrophages ITGA4+	Myeloid	PPIB	0.139245	0.0397064	3.79202	4.15278	2821	True
Discovery	Macrophages ITGA4+	Myeloid	PSMA7	0.121869	0.0410265	3.22812	4.14959	2821	True
Discovery	Macrophages ITGA4+	Myeloid	SEC61G	0.134083	0.0431194	3.76639	1.91102	2821	True
Discovery	Macrophages ITGA4+	Myeloid	PRELID1	0.164263	0.0433698	3.30468	5.28394	2821	True
Discovery	Macrophages ITGA4+	Myeloid	TRAPPC8	-0.0250249	0.0457292	0.249571	1.61149	2821	True
Discovery	Macrophages ITGA4+	Myeloid	EIF5A	0.119962	0.0459352	3.6091	1.59695	2821	True
Discovery	Macrophages ITGA4+	Myeloid	SSB	0.0594942	0.0461997	3.03308	1.75363	2821	True
Discovery	Macrophages ITGA4+	Myeloid	TALDO1	0.110669	0.0473469	3.35574	2.21446	2821	True
Discovery	Mast cells	Myeloid	ATP6V0A2	-0.238989	0.0433982	-3.71856	1.88317	2080	True
Discovery	Mast cells	Myeloid	RHOBTB3	-0.108172	0.0451085	-0.253156	1.14279	2080	True
Discovery	Monocytes S100A8/9+	Myeloid	NT5C2	-0.619148	0.016616	-3.55226	0.73938	871	True
Discovery	Monocytes S100A8/9+	Myeloid	TMEM154	-0.559927	0.0368309	-0.840392	1.01378	871	True
Discovery	Monocytes S100A8/9+	Myeloid	ZFAND6	-0.204886	0.0431749	-0.583152	0.17566	871	True
Discovery	Monocytes SOD2+	Myeloid	REG1A	3.65565	0.000365028	4.78975	0.141791	134	True
Discovery	Monocytes SOD2+	Myeloid	YPEL3	4.33221	0.00116203	3.3561	0.19403	134	True
Discovery	Monocytes SOD2+	Myeloid	ELOB	4.04023	0.00124329	5.3375	0.104478	134	True
Discovery	Monocytes SOD2+	Myeloid	GLUL	1.90223	0.0084399	4.31393	0.455224	134	True
Discovery	Monocytes SOD2+	Myeloid	CISH	0.0882991	0.0111099	-3.51531	0.149254	134	True
Discovery	Monocytes SOD2+	Myeloid	LCOR	4.54081	0.0139934	2.96664	0.126866	134	True
Discovery	Monocytes SOD2+	Myeloid	JAK2	-0.130019	0.0176618	-5.44843	0.134328	134	True
Discovery	Monocytes SOD2+	Myeloid	RPS6KA5	5.01193	0.0189576	3.3157	0.134328	134	True
Discovery	Monocytes SOD2+	Myeloid	PIP5K1A	-0.0785099	0.0214303	-4.3428	0.104478	134	True
Discovery	Monocytes SOD2+	Myeloid	GNAQ	0.615847	0.0255816	4.06447	0.373134	134	True
Discovery	Monocytes SOD2+	Myeloid	TCF7L2	-0.00873431	0.0270592	-3.23044	0.149254	134	True
Discovery	Monocytes SOD2+	Myeloid	GAPDH	3.57011	0.0296452	2.26314	0.0746269	134	True
Discovery	Monocytes SOD2+	Myeloid	H3F3B	1.10913	0.0351199	4.03925	2.11194	134	True
Discovery	Monocytes SOD2+	Myeloid	PPP2R2D	3.06711	0.0406771	2.74249	0.104478	134	True
Discovery	Monocytes SOD2+	Myeloid	TBC1D30	-0.149156	0.0410265	1.19405	0.11194	134	True
Discovery	Monocytes SOD2+	Myeloid	NLRC5	-0.27992	0.0431993	-4.22113	0.447761	134	True
Discovery	Monocytes SOD2+	Myeloid	IFI35	-0.0262042	0.0449275	-3.82019	0.0970149	134	True
Discovery	Monocytes SOD2+	Myeloid	PIK3R5	-0.921884	0.0482018	-3.81401	0.962687	134	True
Discovery	Pericyte cells	Mesenchymal	TJP1	-0.306814	0.012913	-4.24829	1.44189	697	True
Discovery	Pericyte cells	Mesenchymal	PPP3CC	0.0251893	0.0142216	-1.58067	0.685796	697	True
Discovery	Pericyte cells	Mesenchymal	HIPK3	0.192464	0.0301082	1.56616	0.725968	697	True
Discovery	Pericyte cells	Mesenchymal	TMSB4X	-0.163862	0.0354873	-2.62907	12.9096	697	True
Discovery	Plasma B cell XBP1/CD38+	Plasma B cell	EIF5A	0.0950442	0.0245941	4.23643	0.265186	10849	True
Discovery	Plasma B cell XBP1/CD38++	Plasma B cell	FOXP1	-0.216484	0.000199536	-5.07478	2.40944	26722	True
Discovery	Plasma B cell XBP1/CD38++	Plasma B cell	MBNL1	-0.173096	0.000375741	-5.05794	6.25747	26722	True
Discovery	Plasma B cell XBP1/CD38++	Plasma B cell	EZR	-0.161357	0.00153709	-4.48241	1.99723	26722	True
Discovery	Plasma B cell XBP1/CD38++	Plasma B cell	ARID1B	-0.121994	0.00580282	-4.34215	3.61227	26722	True
Discovery	Plasma B cell XBP1/CD38++	Plasma B cell	YWHAZ	-0.133088	0.0104206	-4.06918	2.30439	26722	True
Discovery	Plasma B cell XBP1/CD38++	Plasma B cell	ERBIN	-0.121827	0.0116035	-3.75202	2.33066	26722	True
Discovery	Plasma B cell XBP1/CD38++	Plasma B cell	PRDX4	0.175201	0.0154349	4.22314	4.6873	26722	True
Discovery	Plasma B cell XBP1/CD38++	Plasma B cell	JMJD1C	-0.087673	0.0252291	-3.45903	3.43058	26722	True
Discovery	Plasma B cell XBP1/CD38++	Plasma B cell	ITM2C	0.158126	0.0294023	3.79744	3.90772	26722	True
Discovery	Plasma B cell XBP1/CD38++	Plasma B cell	MTRNR2L12	-0.384142	0.0296452	-3.78048	9.38852	26722	True
Discovery	Plasma B cell XBP1/CD38++	Plasma B cell	SIPA1L1	-0.0730471	0.0315481	-3.43252	1.30597	26722	True
Discovery	Plasma B cell XBP1/CD38++	Plasma B cell	LPP	-0.100364	0.0339699	-2.95837	1.84444	26722	True
Discovery	Plasma B cell XBP1/CD38++	Plasma B cell	HLA-A	-0.187179	0.0379819	-3.75048	7.6693	26722	True
Discovery	Plasma B cell XBP1/CD38++	Plasma B cell	MGAT5	-0.0953348	0.041691	-3.0064	0.864943	26722	True
Discovery	Plasma B cell XBP1/CD38++	Plasma B cell	DERL3	0.203896	0.0429586	3.7286	8.79174	26722	True
Discovery	Plasma B cell XBP1/CD38++	Plasma B cell	TBC1D5	-0.0761031	0.0467653	-3.38258	2.89039	26722	True
Discovery	Plasma B cell XBP1/CD38++	Plasma B cell	TMSB10	-0.215197	0.0487248	-3.70589	9.15392	26722	True
Discovery	Plasma B cell XBP1/CD38+++	Plasma B cell	MAPK14	0.516092	3.84573e-05	-0.557115	0.425	40	True
Discovery	Plasma B cell XBP1/CD38+++	Plasma B cell	SRBD1	0.529704	0.00103522	-2.08225	0.725	40	True
Discovery	Plasma B cell XBP1/CD38+++	Plasma B cell	PEX14	-0.290089	0.00112977	-10.6768	0.35	40	True
Discovery	Plasma B cell XBP1/CD38+++	Plasma B cell	BCL2	-0.676847	0.0241223	-3.71177	2.375	40	True
Discovery	Plasma B cell XBP1/CD38+++	Plasma B cell	SYMPK	-0.0285108	0.045998	-3.70251	0.25	40	True
Discovery	Plasma B cell XBP1/CD38+++	Plasma B cell	GPR160	0.221178	0.0494407	-2.3702	0.375	40	True
Discovery	Plasma B cell XBP1/CD38++++	Plasma B cell	KCNQ5	-0.770616	0.0144305	-3.7382	2.64198	324	True
Discovery	Plasma B cell XBP1/CD38++++	Plasma B cell	RPLP1	-0.354809	0.0172453	0.0682506	0.404321	324	True
Discovery	Plasma B cell XBP1/CD38++++	Plasma B cell	HSD17B12	0.494449	0.0190549	3.39729	0.703704	324	True
Discovery	Plasma B cell XBP1/CD38++++	Plasma B cell	BCL11B	0.121495	0.0345074	4.02303	0.0462963	324	True
Discovery	Plasma B cell XBP1/CD38++++	Plasma B cell	STRBP	-0.701741	0.0452971	-4.00554	2.78704	324	True
Discovery	Plasma B cell XBP1/CD38++++	Plasma B cell	RPL18A	-0.329236	0.0456719	-3.19152	0.222222	324	True
Discovery	Stem cells MKI67+	Stem cell	SKAP2	-0.133287	1.10971e-06	-6.71845	5.2	13640	True
Discovery	Stem cells MKI67+	Stem cell	UNC5D	-0.275145	2.20935e-06	-6.64381	4.90696	13640	True
Discovery	Stem cells MKI67+	Stem cell	SATB2	-0.199973	8.48148e-06	-6.34839	5.17177	13640	True
Discovery	Stem cells MKI67+	Stem cell	DMBT1	0.533487	1.01555e-05	6.21205	38.1228	13640	True
Discovery	Stem cells MKI67+	Stem cell	REG1B	0.432365	0.000374843	5.4041	27.4184	13640	True
Discovery	Stem cells MKI67+	Stem cell	OSBPL8	-0.0989304	0.000423656	-5.33882	5.25726	13640	True
Discovery	Stem cells MKI67+	Stem cell	CCL25	0.434266	0.000989872	5.1186	14.2616	13640	True
Discovery	Stem cells MKI67+	Stem cell	CAMK2N1	-0.123477	0.00107093	-5.11955	6.18394	13640	True
Discovery	Stem cells MKI67+	Stem cell	VAV3	-0.119563	0.00117888	-4.85784	3.789	13640	True
[truncated: 7,378 more rows]

## Sheet: no_Healthy-ses_cd
cohort	manual_annotation	category	gene_symbol	log2fc	qvalue_bh_allcelltypes	test_statistic	mean_counts	n_cells	significant
Discovery	B cells	B cell	HIGD2A	0.0996118	0.00018282	5.62772	0.351304	5138	True
Discovery	B cells	B cell	RAP1A	0.0630393	0.000797628	4.74403	0.209615	5138	True
Discovery	B cells	B cell	COTL1	0.119056	0.00170533	5.1933	0.450564	5138	True
Discovery	B cells	B cell	SUB1	0.129847	0.00191723	5.06076	0.544959	5138	True
Discovery	B cells	B cell	IGKC	-0.354914	0.00551436	-1.96312	4.45173	5138	True
Discovery	B cells	B cell	REL	-0.0536676	0.0130655	-1.81569	0.233554	5138	True
Discovery	B cells	B cell	C6orf48	-0.0672336	0.0150359	-4.07923	0.192682	5138	True
Discovery	B cells	B cell	LIMD2	0.0732815	0.0157467	3.9155	0.440054	5138	True
Discovery	B cells	B cell	CDC42	0.0835615	0.0173399	4.03902	0.439081	5138	True
Discovery	B cells	B cell	UBE2D2	0.0551366	0.0234666	3.8947	0.297587	5138	True
Discovery	B cells	B cell	TXN	0.0592584	0.0274701	3.86176	0.195018	5138	True
Discovery	B cells	B cell	TPR	-0.0474117	0.0284996	-2.20705	0.188984	5138	True
Discovery	B cells	B cell	PGK1	0.0499385	0.0327989	3.9912	0.23297	5138	True
Discovery	B cells	B cell	PSME2	0.0811967	0.0352019	3.80279	0.388089	5138	True
Discovery	B cells	B cell	PTPN6	0.0689414	0.0365254	3.58967	0.27754	5138	True
Discovery	B cells	B cell	S100A11	0.0584275	0.0397423	3.67401	0.234332	5138	True
Discovery	B cells	B cell	HIST1H4C	-0.191866	0.0456814	-3.63235	0.746983	5138	True
Discovery	B cells	B cell	GDI2	0.0792834	0.0480663	3.24334	0.376606	5138	True
Discovery	B cells activated	B cell	S100A10	0.229603	0.000438749	5.08927	2.84706	425	True
Discovery	B cells activated	B cell	VIM	0.427513	0.00454551	4.55319	11.1365	425	True
Discovery	B cells activated	B cell	RPL13A	-0.191447	0.00948461	-4.54295	17.9953	425	True
Discovery	B cells activated	B cell	PCBP1	0.177183	0.0100957	4.28773	2.21412	425	True
Discovery	B cells activated	B cell	S100A11	0.300961	0.0125183	4.47187	1.79765	425	True
Discovery	B cells activated	B cell	MT2A	0.358172	0.0176782	4.03089	2.70353	425	True
Discovery	B cells activated	B cell	RPL23	-0.14207	0.020623	-3.81315	9.65882	425	True
Discovery	B cells activated	B cell	IGLC3	0.256028	0.0240205	3.93014	3.38824	425	True
Discovery	B cells activated	B cell	TERF2IP	-0.236297	0.02497	-2.55511	1.18588	425	True
Discovery	B cells activated	B cell	RPL7	-0.136181	0.0271185	-2.96949	9.98353	425	True
Discovery	B cells activated	B cell	S100A4	0.303228	0.0278017	3.9519	5.64706	425	True
Discovery	B cells activated	B cell	MIR4435-2HG	0.234109	0.0278589	3.83016	2.22118	425	True
Discovery	B cells activated	B cell	RPAP3	-0.156366	0.0281414	-2.6393	0.611765	425	True
Discovery	B cells activated	B cell	CD99	0.195637	0.0285347	3.76681	1.54588	425	True
Discovery	B cells activated	B cell	GMFG	0.187685	0.0290978	3.82822	3.10118	425	True
Discovery	B cells activated	B cell	SMS	0.0756041	0.0337425	2.99418	1.32235	425	True
Discovery	B cells activated	B cell	JCHAIN	-0.0515174	0.0351982	0.718949	4.15059	425	True
Discovery	B cells activated	B cell	WDR1	0.194151	0.0477803	3.37408	1.39765	425	True
Discovery	B cells germinal centre/plasmablasts	B cell	PSMB9	0.11844	7.60926e-05	5.93799	2.4867	1880	True
Discovery	B cells germinal centre/plasmablasts	B cell	TAPBP	0.107288	0.000391393	7.28845	1.76489	1880	True
Discovery	B cells germinal centre/plasmablasts	B cell	NAP1L1	-0.0823384	0.0013231	-5.20221	9.6734	1880	True
Discovery	B cells germinal centre/plasmablasts	B cell	STIM1	0.127751	0.00138833	6.28212	1.73723	1880	True
Discovery	B cells germinal centre/plasmablasts	B cell	LRBA	0.136425	0.00143147	5.27645	5.20213	1880	True
Discovery	B cells germinal centre/plasmablasts	B cell	RAC1	-0.0788582	0.00238085	-6.11321	3.62287	1880	True
Discovery	B cells germinal centre/plasmablasts	B cell	PARP14	0.106988	0.00249284	5.96048	1.39947	1880	True
Discovery	B cells germinal centre/plasmablasts	B cell	ARFGEF2	0.0797407	0.00259409	4.51871	1.54149	1880	True
Discovery	B cells germinal centre/plasmablasts	B cell	METAP2	-0.127888	0.00281614	-5.64539	11.2878	1880	True
Discovery	B cells germinal centre/plasmablasts	B cell	PTPN22	0.135595	0.00405537	5.15021	1.47606	1880	True
Discovery	B cells germinal centre/plasmablasts	B cell	UGCG	0.0901941	0.00460548	5.03236	1.90213	1880	True
Discovery	B cells germinal centre/plasmablasts	B cell	PIKFYVE	0.0881363	0.00521177	5.37412	1.58351	1880	True
Discovery	B cells germinal centre/plasmablasts	B cell	GCSAM	-0.0896204	0.00546226	-4.79546	2.56011	1880	True
Discovery	B cells germinal centre/plasmablasts	B cell	LHFPL2	-0.172858	0.00588973	-5.4675	9.54468	1880	True
Discovery	B cells germinal centre/plasmablasts	B cell	BANK1	0.216081	0.00727135	4.56702	4.78617	1880	True
Discovery	B cells germinal centre/plasmablasts	B cell	SNX2	0.102431	0.00792729	4.86447	2.15585	1880	True
Discovery	B cells germinal centre/plasmablasts	B cell	CMTM6	0.0565879	0.00857369	4.71676	1.55319	1880	True
Discovery	B cells germinal centre/plasmablasts	B cell	ZC3HAV1	0.0965962	0.00858346	5.16571	1.49043	1880	True
Discovery	B cells germinal centre/plasmablasts	B cell	DENND4A	0.112396	0.00898671	4.57299	4.97394	1880	True
Discovery	B cells germinal centre/plasmablasts	B cell	HLA-A	0.153636	0.0090428	4.63768	2.7234	1880	True
Discovery	B cells germinal centre/plasmablasts	B cell	RGS13	-0.0996284	0.00917812	-4.8638	11.8106	1880	True
Discovery	B cells germinal centre/plasmablasts	B cell	USP48	0.0678338	0.0102428	3.62401	1.93511	1880	True
Discovery	B cells germinal centre/plasmablasts	B cell	ECHDC1	0.0759402	0.0107758	4.40901	1.61383	1880	True
Discovery	B cells germinal centre/plasmablasts	B cell	STT3B	0.0694834	0.0110086	4.21002	2.68457	1880	True
Discovery	B cells germinal centre/plasmablasts	B cell	CAPZA2	0.0532659	0.0110342	4.45611	1.86011	1880	True
Discovery	B cells germinal centre/plasmablasts	B cell	CTSS	0.0537138	0.0110431	3.98847	2.92394	1880	True
Discovery	B cells germinal centre/plasmablasts	B cell	ATXN2	0.0787915	0.011994	5.40207	1.69149	1880	True
Discovery	B cells germinal centre/plasmablasts	B cell	COTL1	0.128836	0.0130655	5.19132	4.66436	1880	True
Discovery	B cells germinal centre/plasmablasts	B cell	PIK3CD	0.0862234	0.0140405	5.54959	1.9766	1880	True
Discovery	B cells germinal centre/plasmablasts	B cell	DDHD1	0.0837127	0.0140675	4.50389	1.98351	1880	True
Discovery	B cells germinal centre/plasmablasts	B cell	SMCHD1	0.0907474	0.0142851	4.35961	4.3516	1880	True
Discovery	B cells germinal centre/plasmablasts	B cell	TAOK3	0.0939401	0.0146227	4.1914	4.14415	1880	True
Discovery	B cells germinal centre/plasmablasts	B cell	NEDD9	0.149148	0.0149592	4.08254	4.24574	1880	True
Discovery	B cells germinal centre/plasmablasts	B cell	ZNF318	0.103469	0.0149971	5.25792	1.48511	1880	True
Discovery	B cells germinal centre/plasmablasts	B cell	ANP32B	-0.139363	0.0162069	-4.09157	15.1154	1880	True
Discovery	B cells germinal centre/plasmablasts	B cell	WDR33	0.0719941	0.0164037	5.15445	2.70745	1880	True
Discovery	B cells germinal centre/plasmablasts	B cell	PNRC2	-0.0526237	0.0170695	-3.544	2.48723	1880	True
Discovery	B cells germinal centre/plasmablasts	B cell	NANS	-0.0925887	0.017686	-4.11475	2.78404	1880	True
Discovery	B cells germinal centre/plasmablasts	B cell	MED13L	0.10128	0.0184193	4.52402	3.47287	1880	True
Discovery	B cells germinal centre/plasmablasts	B cell	EIF4E	0.0490695	0.0199192	4.12607	1.79255	1880	True
Discovery	B cells germinal centre/plasmablasts	B cell	PPP3CA	0.115207	0.0209206	4.42081	3.14096	1880	True
Discovery	B cells germinal centre/plasmablasts	B cell	WAS	0.0345983	0.0213638	3.56489	1.57872	1880	True
Discovery	B cells germinal centre/plasmablasts	B cell	YWHAB	-0.0500882	0.022375	-4.18982	8.11968	1880	True
Discovery	B cells germinal centre/plasmablasts	B cell	BAZ1A	0.0768685	0.0225745	3.49234	2.75638	1880	True
Discovery	B cells germinal centre/plasmablasts	B cell	CDC42	0.0739326	0.0234336	4.53744	4.28032	1880	True
Discovery	B cells germinal centre/plasmablasts	B cell	OSBPL3	0.10227	0.0234956	4.35839	1.97766	1880	True
Discovery	B cells germinal centre/plasmablasts	B cell	USP15	0.0856932	0.0250341	4.30474	2.76702	1880	True
Discovery	B cells germinal centre/plasmablasts	B cell	REV3L	0.076491	0.0259132	4.1235	2.13723	1880	True
Discovery	B cells germinal centre/plasmablasts	B cell	SIK3	0.0880252	0.0269987	3.54713	2.86011	1880	True
Discovery	B cells germinal centre/plasmablasts	B cell	PAPOLA	0.0508095	0.0270844	4.06346	3.08564	1880	True
Discovery	B cells germinal centre/plasmablasts	B cell	AUTS2	-0.110753	0.0275054	-4.42332	2.73191	1880	True
Discovery	B cells germinal centre/plasmablasts	B cell	HSD17B12	0.093214	0.0279261	4.62221	2.69574	1880	True
Discovery	B cells germinal centre/plasmablasts	B cell	KPNB1	0.0608931	0.0289076	4.10485	3.05532	1880	True
Discovery	B cells germinal centre/plasmablasts	B cell	ZEB1	0.0660513	0.0289595	3.287	4.16436	1880	True
Discovery	B cells germinal centre/plasmablasts	B cell	RALBP1	-0.0638668	0.0291714	-3.63703	1.84309	1880	True
Discovery	B cells germinal centre/plasmablasts	B cell	ATR	0.0680231	0.0310392	3.75383	2.06755	1880	True
Discovery	B cells germinal centre/plasmablasts	B cell	NLK	-0.0311333	0.0333615	-2.48215	5.01755	1880	True
Discovery	B cells germinal centre/plasmablasts	B cell	MED12L	-0.0940198	0.0343458	-4.37758	1.59521	1880	True
Discovery	B cells germinal centre/plasmablasts	B cell	SORL1	-0.0820015	0.0355669	-4.75951	4.4867	1880	True
Discovery	B cells germinal centre/plasmablasts	B cell	CADPS	-0.0917318	0.0357532	-3.4812	2.08457	1880	True
Discovery	B cells germinal centre/plasmablasts	B cell	DBI	-0.1001	0.0357657	-4.11321	7.98404	1880	True
Discovery	B cells germinal centre/plasmablasts	B cell	KCMF1	0.0618476	0.0361972	3.46905	1.87553	1880	True
Discovery	B cells germinal centre/plasmablasts	B cell	PDIA3	0.0894746	0.0366131	4.21446	3.95213	1880	True
Discovery	B cells germinal centre/plasmablasts	B cell	CMIP	0.104074	0.0370496	4.04449	1.46968	1880	True
Discovery	B cells germinal centre/plasmablasts	B cell	ITPKB	-0.0718049	0.037817	-3.76696	2.63564	1880	True
Discovery	B cells germinal centre/plasmablasts	B cell	PPP1R16B	0.0972003	0.0378441	4.19009	2.16809	1880	True
Discovery	B cells germinal centre/plasmablasts	B cell	SETX	0.095191	0.0379686	4.05015	3.65479	1880	True
Discovery	B cells germinal centre/plasmablasts	B cell	YWHAE	-0.0600736	0.040017	-3.59815	5.25851	1880	True
Discovery	B cells germinal centre/plasmablasts	B cell	OLA1	0.069442	0.0401427	4.19097	2.525	1880	True
Discovery	B cells germinal centre/plasmablasts	B cell	MT-ND4L	0.143658	0.040188	3.71773	2.27713	1880	True
Discovery	B cells germinal centre/plasmablasts	B cell	HLA-B	0.142058	0.0403144	3.35543	7.46064	1880	True
Discovery	B cells germinal centre/plasmablasts	B cell	FNBP4	0.0536306	0.0405497	4.38409	1.95426	1880	True
Discovery	B cells germinal centre/plasmablasts	B cell	DYNLL1	-0.109518	0.0422388	-3.95344	8.74468	1880	True
Discovery	B cells germinal centre/plasmablasts	B cell	HIVEP1	0.09146	0.0424702	4.75044	2.00372	1880	True
Discovery	B cells germinal centre/plasmablasts	B cell	MANBA	0.076677	0.0426639	3.80674	1.39149	1880	True
Discovery	B cells germinal centre/plasmablasts	B cell	VCP	0.0389977	0.0435555	3.41125	1.64734	1880	True
Discovery	B cells germinal centre/plasmablasts	B cell	MT-ND2	0.255435	0.0439257	3.14028	12.4149	1880	True
Discovery	B cells germinal centre/plasmablasts	B cell	FGD6	-0.114447	0.0441047	-4.02353	6.60904	1880	True
Discovery	B cells germinal centre/plasmablasts	B cell	TIFA	-0.0744691	0.0448359	-4.12302	1.71223	1880	True
Discovery	B cells germinal centre/plasmablasts	B cell	UBE2N	0.060037	0.0451321	4.0816	2.91862	1880	True
Discovery	B cells germinal centre/plasmablasts	B cell	LARP4B	0.0653819	0.0459102	3.46459	2.69787	1880	True
Discovery	B cells germinal centre/plasmablasts	B cell	CD47	0.0622637	0.0459754	3.84639	2.06809	1880	True
Discovery	B cells germinal centre/plasmablasts	B cell	RPS3A	-0.0586871	0.0461639	-1.01315	38.9362	1880	True
Discovery	B cells germinal centre/plasmablasts	B cell	ADAM19	0.112713	0.0466523	3.9323	2.63777	1880	True
Discovery	B cells germinal centre/plasmablasts	B cell	SLCO3A1	-0.149232	0.0479357	-3.58804	4.9984	1880	True
Discovery	B cells germinal centre/plasmablasts	B cell	LYSMD2	0.0563436	0.0495675	3.28354	1.52553	1880	True
Discovery	B cells memory FCRL2+	B cell	PIKFYVE	0.0758002	0.00151866	5.03923	1.16949	9859	True
Discovery	B cells memory FCRL2+	B cell	PSPC1	0.038701	0.00241524	3.90824	0.92555	9859	True
Discovery	B cells memory FCRL2+	B cell	ATP8A1	0.0970595	0.00259287	4.7032	0.951719	9859	True
Discovery	B cells memory FCRL2+	B cell	DLEU2	0.121297	0.00276848	4.87743	2.3828	9859	True
Discovery	B cells memory FCRL2+	B cell	SELL	0.10909	0.00280078	4.8296	0.903641	9859	True
Discovery	B cells memory FCRL2+	B cell	KLF2	0.091976	0.00360212	4.78459	0.740237	9859	True
Discovery	B cells memory FCRL2+	B cell	JCHAIN	-0.217391	0.00435843	-1.99559	3.1492	9859	True
Discovery	B cells memory FCRL2+	B cell	TANK	0.0685208	0.00494269	4.36628	2.11431	9859	True
Discovery	B cells memory FCRL2+	B cell	EBF1	0.119898	0.005099	4.70777	3.98306	9859	True
Discovery	B cells memory FCRL2+	B cell	ADD3	0.0720768	0.00553404	4.68223	0.874531	9859	True
Discovery	B cells memory FCRL2+	B cell	SUPT3H	-0.0605743	0.00665497	-3.41233	1.20895	9859	True
Discovery	B cells memory FCRL2+	B cell	PPP3CA	0.0962605	0.0074466	4.60283	3.70332	9859	True
Discovery	B cells memory FCRL2+	B cell	TRIM38	0.0492328	0.00905513	3.96568	1.21544	9859	True
Discovery	B cells memory FCRL2+	B cell	DENND4A	0.106491	0.00981122	4.45549	2.09372	9859	True
Discovery	B cells memory FCRL2+	B cell	UBE2H	0.0532514	0.0099175	4.09748	1.01298	9859	True
Discovery	B cells memory FCRL2+	B cell	MCUB	0.0429785	0.010099	3.68445	0.84613	9859	True
Discovery	B cells memory FCRL2+	B cell	RAP1B	0.0460143	0.010207	3.91901	1.61284	9859	True
Discovery	B cells memory FCRL2+	B cell	ANXA6	0.0601538	0.0115073	3.82261	0.898874	9859	True
Discovery	B cells memory FCRL2+	B cell	TMSB10	0.136541	0.0130655	4.13915	6.40572	9859	True
Discovery	B cells memory FCRL2+	B cell	TNPO1	-0.0298201	0.0142341	-3.2601	0.707475	9859	True
Discovery	B cells memory FCRL2+	B cell	CAPZA1	0.0426252	0.0149971	3.50331	1.68141	9859	True
Discovery	B cells memory FCRL2+	B cell	HIF1A	0.0531625	0.016705	4.06602	1.22294	9859	True
Discovery	B cells memory FCRL2+	B cell	XYLT1	-0.129431	0.0188175	-4.20391	2.37519	9859	True
Discovery	B cells memory FCRL2+	B cell	COTL1	0.0593041	0.0194079	4.0982	1.79957	9859	True
Discovery	B cells memory FCRL2+	B cell	USP32	0.0445843	0.0198071	3.6684	0.810528	9859	True
Discovery	B cells memory FCRL2+	B cell	SIPA1L1	0.0753373	0.0198632	4.11522	1.93316	9859	True
Discovery	B cells memory FCRL2+	B cell	SAMD4A	0.063701	0.0215151	3.64098	0.75038	9859	True
Discovery	B cells memory FCRL2+	B cell	SUB1	0.069463	0.021805	4.0026	1.48037	9859	True
Discovery	B cells memory FCRL2+	B cell	EPS15	0.0700178	0.0220086	4.00222	2.03357	9859	True
Discovery	B cells memory FCRL2+	B cell	CDC42	0.0582729	0.0237861	3.77866	1.56689	9859	True
Discovery	B cells memory FCRL2+	B cell	PPP3CC	0.0590257	0.0246446	3.97037	1.75322	9859	True
Discovery	B cells memory FCRL2+	B cell	LAPTM5	0.0740848	0.0247539	4.01959	1.68983	9859	True
Discovery	B cells memory FCRL2+	B cell	LRMP	0.0615371	0.0251734	3.88749	1.48798	9859	True
Discovery	B cells memory FCRL2+	B cell	BANK1	0.0584048	0.0273197	3.6181	20.1479	9859	True
Discovery	B cells memory FCRL2+	B cell	JUND	0.055322	0.0274701	3.92254	1.11025	9859	True
Discovery	B cells memory FCRL2+	B cell	TRPM7	0.0380883	0.0292403	3.40602	1.2766	9859	True
Discovery	B cells memory FCRL2+	B cell	RHOQ	0.0419714	0.029603	3.23664	0.758596	9859	True
Discovery	B cells memory FCRL2+	B cell	CD47	0.0524589	0.0296442	3.83102	1.77503	9859	True
Discovery	B cells memory FCRL2+	B cell	RUNX1	0.0736065	0.0303599	3.86334	0.983467	9859	True
Discovery	B cells memory FCRL2+	B cell	SNX9	-0.0426077	0.0304848	-3.18907	0.801907	9859	True
Discovery	B cells memory FCRL2+	B cell	HLA-DQA1	0.101126	0.0307647	3.78056	4.21016	9859	True
Discovery	B cells memory FCRL2+	B cell	CD24	-0.200344	0.031044	-3.19673	1.34902	9859	True
Discovery	B cells memory FCRL2+	B cell	TGOLN2	-0.0510845	0.0324625	-3.87936	0.918856	9859	True
Discovery	B cells memory FCRL2+	B cell	ITGA4	0.0831472	0.0336095	3.73128	1.93153	9859	True
Discovery	B cells memory FCRL2+	B cell	RASSF6	-0.087474	0.0343567	-3.65359	0.882037	9859	True
Discovery	B cells memory FCRL2+	B cell	RB1	0.0491205	0.0344038	3.52183	2.42053	9859	True
Discovery	B cells memory FCRL2+	B cell	ZFR	0.0317603	0.0346706	2.60756	1.0921	9859	True
Discovery	B cells memory FCRL2+	B cell	PURA	-0.0382794	0.0351131	-3.56641	0.727964	9859	True
Discovery	B cells memory FCRL2+	B cell	RPL31	-0.12651	0.0352188	-3.73947	6.59408	9859	True
Discovery	B cells memory FCRL2+	B cell	MAP4K4	0.0528142	0.0356003	3.66089	2.75109	9859	True
Discovery	B cells memory FCRL2+	B cell	ADK	0.0850274	0.0356968	3.7232	2.98245	9859	True
Discovery	B cells memory FCRL2+	B cell	PLAC8	0.0741808	0.0373301	3.62223	1.20469	9859	True
Discovery	B cells memory FCRL2+	B cell	VPREB3	-0.149104	0.0378026	-3.73152	4.8226	9859	True
Discovery	B cells memory FCRL2+	B cell	GRK3	0.0512821	0.0379216	3.5788	1.5884	9859	True
Discovery	B cells memory FCRL2+	B cell	NLRC5	0.05888	0.0381748	3.67986	1.42834	9859	True
Discovery	B cells memory FCRL2+	B cell	SNX3	0.0482517	0.0389322	3.67824	1.36931	9859	True
Discovery	B cells memory FCRL2+	B cell	ASAP1	0.0587045	0.0391242	3.83127	0.925043	9859	True
Discovery	B cells memory FCRL2+	B cell	IGHA1	-0.180397	0.0397822	-2.03178	3.49711	9859	True
Discovery	B cells memory FCRL2+	B cell	BMP2K	0.092233	0.040188	3.72704	1.2766	9859	True
Discovery	B cells memory FCRL2+	B cell	UVRAG	0.0651289	0.0403052	3.7246	3.30267	9859	True
Discovery	B cells memory FCRL2+	B cell	VOPP1	-0.0684916	0.0404954	-3.71714	4.72938	9859	True
Discovery	B cells memory FCRL2+	B cell	RHEX	-0.0735415	0.0410897	-3.75683	2.31169	9859	True
Discovery	B cells memory FCRL2+	B cell	SYNE2	0.0408226	0.0412073	3.70202	0.81418	9859	True
Discovery	B cells memory FCRL2+	B cell	ERC1	0.0534378	0.0414991	3.73255	1.76712	9859	True
Discovery	B cells memory FCRL2+	B cell	CDK14	0.101018	0.0420691	3.62038	2.85272	9859	True
Discovery	B cells memory FCRL2+	B cell	CD38	-0.122952	0.0458566	-3.68414	1.85627	9859	True
Discovery	B cells memory FCRL2+	B cell	ZCCHC7	0.0863053	0.0460345	3.49209	5.05173	9859	True
Discovery	B cells memory FCRL2+	B cell	CSK	0.0334776	0.046036	2.81033	0.792474	9859	True
Discovery	B cells memory FCRL2+	B cell	ITSN2	0.0488504	0.0491059	3.25931	2.41728	9859	True
Discovery	B cells naive	B cell	SIPA1L1	0.164158	3.62593e-05	7.27403	2.78884	7383	True
Discovery	B cells naive	B cell	KLF2	0.177315	6.54953e-05	6.89355	0.912095	7383	True
Discovery	B cells naive	B cell	CLEC2D	0.155786	7.21707e-05	6.50249	2.19464	7383	True
Discovery	B cells naive	B cell	PCGF5	0.0941814	0.000139731	6.71889	0.907626	7383	True
Discovery	B cells naive	B cell	RAB30	0.0926667	0.00018282	6.50601	1.53108	7383	True
Discovery	B cells naive	B cell	TLR10	-0.0988701	0.000193024	-5.89573	0.716511	7383	True
Discovery	B cells naive	B cell	MED13L	0.115667	0.000282879	6.18848	2.61276	7383	True
Discovery	B cells naive	B cell	CCDC32	0.0679657	0.000312418	5.63403	0.586347	7383	True
Discovery	B cells naive	B cell	GPBP1	0.0786166	0.000338793	6.15438	1.40864	7383	True
Discovery	B cells naive	B cell	BACH2	0.241541	0.000415213	6.02655	8.91711	7383	True
Discovery	B cells naive	B cell	AFF1	0.125263	0.000533257	5.93344	1.15807	7383	True
Discovery	B cells naive	B cell	UTRN	0.101144	0.000692872	5.39397	3.61899	7383	True
Discovery	B cells naive	B cell	PDE4B	0.138593	0.000859533	5.60957	1.05851	7383	True
Discovery	B cells naive	B cell	ARID5B	0.116874	0.000864247	5.35406	2.48666	7383	True
Discovery	B cells naive	B cell	PBX3	0.113964	0.000868022	5.49255	1.44237	7383	True
Discovery	B cells naive	B cell	SSBP2	0.116378	0.000934773	5.51121	1.71204	7383	True
Discovery	B cells naive	B cell	CDC42SE2	0.121065	0.000965114	5.65635	3.10416	7383	True
Discovery	B cells naive	B cell	SMCHD1	0.136311	0.000983174	5.61815	2.60314	7383	True
Discovery	B cells naive	B cell	CD55	0.0950225	0.00104114	7.29772	1.03481	7383	True
Discovery	B cells naive	B cell	CDK13	0.118232	0.00118325	5.3525	1.69064	7383	True
Discovery	B cells naive	B cell	DLEU2	0.132254	0.00121564	5.32673	3.45551	7383	True
Discovery	B cells naive	B cell	LYN	0.0840902	0.00124109	5.53472	3.19992	7383	True
Discovery	B cells naive	B cell	ZC3HAV1	0.0825267	0.00136417	5.48838	1.1903	7383	True
Discovery	B cells naive	B cell	FCER2	-0.169687	0.0014378	-5.18233	1.81904	7383	True
Discovery	B cells naive	B cell	NEK7	0.0599677	0.00147473	4.93014	0.681024	7383	True
Discovery	B cells naive	B cell	SIK3	0.116064	0.00147473	5.21741	2.59	7383	True
Discovery	B cells naive	B cell	CR1	-0.173131	0.00171707	-5.46051	2.45158	7383	True
Discovery	B cells naive	B cell	ELF1	0.0784499	0.00173822	5.39893	2.33279	7383	True
Discovery	B cells naive	B cell	PLEKHF2	-0.0891736	0.00177538	-5.25136	1.24137	7383	True
Discovery	B cells naive	B cell	KDM6A	0.0702042	0.00188712	4.77227	0.987133	7383	True
Discovery	B cells naive	B cell	AP3B1	0.0787926	0.00195726	5.38362	1.60179	7383	True
Discovery	B cells naive	B cell	VASP	-0.0682742	0.00208103	-5.07901	0.631722	7383	True
Discovery	B cells naive	B cell	TRIM22	0.122876	0.00211406	5.0671	1.18543	7383	True
Discovery	B cells naive	B cell	CHPT1	0.0976488	0.0021688	5.33782	0.604226	7383	True
Discovery	B cells naive	B cell	UHRF2	0.0599059	0.00228509	4.73367	0.692808	7383	True
Discovery	B cells naive	B cell	ITM2B	0.0965137	0.00264341	4.9837	1.35731	7383	True
Discovery	B cells naive	B cell	P2RY14	0.129452	0.0029859	5.02775	0.827577	7383	True
Discovery	B cells naive	B cell	COBLL1	0.130153	0.00301479	5.09473	1.20263	7383	True
Discovery	B cells naive	B cell	USP9X	0.0500159	0.00312655	4.42271	0.70554	7383	True
[truncated: 20,523 more rows]

## Sheet: no_CD-age_binned
cohort	manual_annotation	category	gene_symbol	log2fc	qvalue_bh_allcelltypes	test_statistic	mean_counts	n_cells	significant
[truncated: 679 more rows]

[truncated: 4 more sheets: no_CD-sex, All_organoid-stimulated, no_stimulated_organoid-disease, pseudo-no_CD_uninflamed-disease]
